# Supplementary material for: Identifying regulatory driver motifs in non-small cell lung carcinoma via a systematic approach
Source: PLoS One. 2026 Feb 11;21(2):e0340798. doi: 10.1371/journal.pone.0340798 (PMC12893602; doi:10.1371/journal.pone.0340798)
Supplement: S1 File — (TXT) [file pone.0340798.s001.txt]

logFC	AveExpr	t	P.Value	adj.P.Val	B
hsa-miR-3180-3p	-1.58166775642138	4.93994941691563	-47.7452146799103	3.21624971348987e-197	5.92111572253485e-194	441.000804781541
hsa-miR-4749-3p	-6.48529378995985	15.0557377746233	-43.9024338222546	2.08702728171327e-181	1.4582611153983e-178	404.649105856706
hsa-miR-4716-5p	-7.41862733503658	18.1349168528373	-43.8890657428203	2.37630817283808e-181	1.4582611153983e-178	404.519483005227
hsa-miR-3676-3p	-2.73244000135249	8.40468894306646	-42.7000778078799	2.6821088752269e-176	1.23444060982318e-173	392.901539111009
hsa-miR-1237	-5.25318675340262	11.7685829881078	-40.8855446804351	1.93562620148039e-168	7.12697567385078e-166	374.830130248913
hsa-miR-1249	-8.82470913027939	19.8346921442965	-40.7996401696241	4.60566775459976e-168	1.41317238936969e-165	373.964327965915
hsa-miR-766-3p	-2.38533889572806	7.51050584640775	-40.5982376962777	3.52777945504761e-167	9.27805996677521e-165	371.930820856453
hsa-miR-4274	-4.0137635215186	10.4529555641355	-40.5713447622483	4.63164736791923e-167	1.06585785054241e-164	371.658903808257
hsa-miR-4649-3p	-1.90130040473739	7.49612402919381	-39.3942975661043	7.57122654226582e-162	1.54873645159015e-159	359.668531605427
hsa-miR-4769-3p	-2.12428286364483	6.64989332991456	-38.9105551890884	1.10567941710592e-159	2.035555806892e-157	354.690252829
hsa-let-7f-1-3p	-1.43947417371818	6.23928283781476	-37.7967670706766	1.18958705216306e-154	1.99093614821109e-152	343.116682948953
hsa-miR-3972	-1.20720073183262	4.98246360871607	-37.7574438427856	1.79585647570257e-154	2.75514314314036e-152	342.705240084992
hsa-miR-940	-4.44398307142487	12.8312793582203	-36.1733984532508	3.37834392891102e-147	4.78425474855783e-145	325.972252138641
hsa-miR-4665-3p	-3.55130711795853	10.5752703784617	-36.0082796461056	1.97085907394567e-146	2.59167968223856e-144	324.210312033796
hsa-miR-1267	-1.67702397544045	7.67208144489037	-35.5814367462064	1.91130301754969e-144	2.34580590353931e-142	319.640261053118
hsa-miR-1227	-1.4751830282165	6.16746713197284	-35.2331793279014	8.11502442835656e-143	9.33734998287776e-141	315.89532781437
hsa-miR-4312	-1.82010721318454	7.52270136930728	-34.7519069983265	1.47698293545103e-140	1.59948563774432e-138	310.696194394057
hsa-miR-3614-5p	-2.03507585670405	8.08911352437861	-34.3230150745742	1.5612930256829e-138	1.5968558112679e-136	306.039842546435
hsa-miR-4667-3p	-2.96884276571306	8.92692158292666	-34.2703152424426	2.77230243723868e-138	2.68621515102969e-136	305.466208485183
hsa-miR-4313	-2.05822195856284	8.91562578592787	-33.5940331278494	4.52009532581201e-135	4.16074774740995e-133	298.076355686122
hsa-miR-4728-3p	-2.33739138476322	7.95164094213913	-32.9322476194942	6.61473343094138e-132	5.79891630779195e-130	290.794386089375
hsa-miR-296-5p	-15.6001433754958	27.0379713206274	-32.8148518086721	2.42241557948443e-131	2.0271214008322e-129	289.497492844664
hsa-miR-2116-3p	-1.26004577519405	5.88466194007655	-31.9153206399017	5.31537167932798e-127	4.25460837462731e-125	279.510155893992
hsa-miR-484	-1.20898860258927	6.2157038344863	-31.6389760375133	1.16621333034467e-125	8.94582808818554e-124	276.424537989874
hsa-miR-4664-3p	-2.50359959877657	8.51695412017812	-31.5093365245868	4.9794694659978e-125	3.66688131476078e-123	274.974248797215
hsa-miR-4723-3p	-1.9609572950502	7.72262403676164	-30.613608642607	1.18370323605324e-120	8.38152945220775e-119	264.906808499796
hsa-miR-4731-3p	-3.39427087343111	12.7713402961726	-30.3152443754042	3.45593060045319e-119	2.35643267979049e-117	261.535728874961
hsa-miR-4433-5p	-6.34130713028275	18.5524153546622	-29.9927903625442	1.33767030100008e-117	8.79518222907551e-116	257.882921637474
hsa-miR-4323	-2.887968791923	10.70288256048	-29.9816990393461	1.51718631531388e-117	9.63151726376848e-116	257.757104021606
hsa-miR-365a-3p	-1.93054983455472	8.56086153953807	-29.2554750646189	5.9229811465337e-114	3.63473609692285e-112	249.494644111149
hsa-miR-3190-5p	-1.98609669419577	7.05749779877062	-29.0800841646832	4.39505561102268e-113	2.61009592899766e-111	247.492193949504
hsa-miR-324-3p	-0.834286145125814	5.09949762771553	-28.62610486541	7.96512999566744e-111	4.58243885063243e-109	242.297064625783
hsa-miR-3679-3p	-4.68050275569128	14.0935525636262	-28.4961085280014	3.54147665181955e-110	1.97571470181812e-108	240.806347431807
hsa-miR-1470	-0.923863790573307	5.20650803481646	-28.3731622256411	1.45402284586045e-109	7.87310605655614e-108	239.395242990617
hsa-miR-3162-3p	-1.72894637606285	6.66491235340062	-28.0102473560701	9.46548253390067e-108	4.97884381283175e-106	235.223123328809
hsa-miR-3191-5p	-2.18414792925316	8.79614299046201	-27.6511553519393	5.95389319183514e-106	2.96246415301851e-104	231.085353741852
hsa-miR-1238	-3.59680913480194	12.4311084095494	-26.5948174690378	1.22412723142862e-100	5.93057429752657e-99	218.863175451277
hsa-miR-1224-3p	-5.4607517429333	17.7464826446767	-26.4171870392985	9.64153061873446e-100	4.55129688951029e-98	216.801320313318
hsa-miR-5010-3p	-2.13768250356284	6.52335206663044	-26.1131228530737	3.31256714462991e-98	1.48742344225943e-96	213.267970315653
hsa-miR-3150b-5p	-0.653295489116085	4.47155833552864	-25.9609292677715	1.9487602702645e-97	8.54206585132605e-96	211.497671999091
hsa-let-7a-5p	-3.08744499833741	7.57180754308675	-25.6172730220471	1.06968729570585e-95	4.57975421254526e-94	207.496355802663
hsa-miR-133a	-1.12463877147223	6.34093207587309	-25.577002570308	1.71097668978191e-95	7.15888201338293e-94	207.027135374833
hsa-miR-625-3p	-3.52057188268186	11.0325660634914	-25.3847808492003	1.61187341279026e-94	6.59435322877081e-93	204.786514399079
hsa-miR-1234	-1.67214985480794	6.90600811105917	-25.3146734910926	3.65392478281946e-94	1.46236424460231e-92	203.968954603923
hsa-miR-486-5p	-2.90135906786794	8.68653096764225	-25.2235163935022	1.05931786744491e-93	4.14937062545975e-92	202.905650821524
hsa-miR-3675-3p	-2.06427386160317	10.3712296629786	-25.130828637293	3.12744493822062e-93	1.19950544401337e-91	201.824189840188
hsa-miR-4652-3p	-0.981226272652389	5.88015827947197	-24.987167255402	1.67561418430416e-92	6.29552186388564e-91	200.147407429759
hsa-miR-4787-3p	-1.24018517419576	5.93243761394501	-24.9014138370306	4.56514319425587e-92	1.64792718051472e-90	199.146200046178
hsa-miR-409-3p	-1.60359185843903	7.25663302601776	-24.8120407522753	1.29781571396048e-91	4.59476678731009e-90	198.102496714409
hsa-miR-4758-3p	-1.81779909378905	8.34500997728226	-24.4488695795121	9.07965571037962e-90	3.15389550241677e-88	193.859162473441
hsa-miR-371b-3p	-2.98025069783926	12.0086859890806	-24.2491084323233	9.40606659546261e-89	3.20677196337901e-87	191.523845653109
hsa-miR-3943	-1.03129745339973	6.78433191981962	-24.0208034919703	1.36216331090937e-87	4.55953210069847e-86	188.853962430149
hsa-miR-4310	-1.69197928747357	9.2555930274568	-23.4501967288561	1.08822999109285e-84	3.57755609571775e-83	182.178490212925
hsa-miR-1247-3p	-2.19031712742275	7.75335738317338	-23.3093467991614	5.66645227998039e-84	1.83016467499016e-82	180.53045334478
hsa-miR-1236	-1.13972586344251	6.24278992392197	-23.1033075193677	6.33221065479775e-83	2.00993100266942e-81	178.119713303114
hsa-miR-1281	-1.40995062806306	6.96324049090048	-22.5829391556536	2.80822199780657e-80	8.76260457281679e-79	172.032703968175
hsa-let-7d-5p	-1.73572305268911	5.65776009643261	-22.2538679431861	1.32243812584541e-78	4.05768098280234e-77	168.185638134223
hsa-miR-1228-3p	-3.6566798888488	10.5013169974926	-22.1072903495931	7.3487014836493e-78	2.21786220186858e-76	166.472883297992
hsa-miR-4640-3p	-2.19869960835809	10.0074717540873	-22.0414817682204	1.5868492738908e-77	4.63712621148089e-76	165.704110876612
hsa-miR-664-3p	-1.86887378527425	7.2753417630508	-22.0336118646759	1.73985580067671e-77	4.92780696776281e-76	165.612183859459
hsa-miR-675-5p	-9.61040193547078	26.1523996642851	-21.8921269533228	9.10099317915935e-77	2.45685354760852e-75	163.959861900517
hsa-let-7b-5p	-3.70795335113411	9.23826974887376	-21.6991937695693	8.67943739322766e-76	2.28269203441888e-74	161.707835846707
hsa-miR-23c	-1.34753991801637	7.70454794949305	-21.5849082164176	3.2988627907488e-75	8.55381182784302e-74	160.37451369723
hsa-miR-1913	-2.61690708879338	13.1266573336414	-21.4493439203345	1.60657119590775e-74	4.10791329398078e-73	158.793667367495
hsa-miR-4664-5p	-3.16169350483045	9.86982444411384	-21.4312103782479	1.98536666196053e-74	5.00693154064292e-73	158.582271070598
hsa-miR-3184-5p	-4.09620879080838	11.7562908642336	-21.4044658075099	2.71287237932535e-74	6.74918655451078e-73	158.270517706056
hsa-miR-5571-5p	-0.932689292225971	5.81754170146231	-21.2818304424762	1.13494769286381e-73	2.78591827008302e-72	156.8414380287
hsa-miR-1224-5p	-3.48006023555741	10.1193789614766	-20.3604855159278	5.16112050342906e-69	1.14477383696541e-67	146.133074973021
hsa-miR-5587-3p	-0.993487533498326	5.91536183663943	-20.3476243993263	5.99222010731528e-69	1.31329490685327e-67	145.984009415333
hsa-miR-302f	-0.145630840746136	2.79964148793942	-20.2264515127578	2.44483779898817e-68	5.29523104463202e-67	144.580211144638
hsa-miR-423-3p	-1.11788433754878	6.51637451500869	-19.7228434885821	8.32716282549444e-66	1.76210422548681e-64	138.759409491882
hsa-let-7b-3p	-0.725357276561666	5.91014817164902	-19.174264513623	4.64273967140664e-63	9.39261948907651e-62	132.447332283806
hsa-miR-30d-5p	-6.52763587257387	17.5578602465836	-18.8484935243873	1.953080872669e-61	3.82512966657833e-60	128.71521607173
hsa-miR-1825	-0.546426361202423	4.39463898704091	-18.8269809685233	2.49896739477931e-61	4.84273576188285e-60	128.469228855311
hsa-miR-324-5p	-0.561600375439744	4.54715289455312	-18.0644248501849	1.49423980043385e-57	2.69695634568502e-56	119.791067853941
hsa-miR-4697-3p	-0.690759647848989	5.45539909707214	-17.7929159444867	3.23619794845826e-56	5.67413373629682e-55	116.722489694352
hsa-miR-557	-2.30523007713695	9.33681410784844	-17.6524020518833	1.58195994856027e-55	2.72185819186864e-54	115.139241988138
hsa-miR-126-3p	-1.17935678972301	4.25482147765709	-17.6408749755866	1.80163317128676e-55	3.07111728549901e-54	115.009511293229
hsa-miR-361-3p	-3.22025633658937	14.820600628542	-17.4960077445611	9.21540670754006e-55	1.5147824775519e-53	113.38111371334
hsa-let-7f-5p	-0.713239919366411	3.81147210660066	-17.2059675401193	2.39216414972954e-53	3.8631352628527e-52	110.132408210572
hsa-miR-636	-0.388061187110544	4.23673851798178	-16.8988635834929	7.39125413266064e-52	1.16301699642976e-50	106.710281881678
hsa-miR-548w	-0.109552412743295	2.83037105402498	-16.3191314473102	4.552657495447e-49	6.87003479435896e-48	100.304201283329
hsa-miR-615-5p	-0.30296359147281	3.83411738335361	-16.0624970056946	7.63364649308168e-48	1.12428345550107e-46	97.4927398256709
hsa-miR-3189-5p	-0.458555842845787	5.47051246145001	-15.869554549141	6.2923438238668e-47	8.91092690749137e-46	95.3895610676168
hsa-miR-18b-3p	-1.01127915996409	6.4859447433169	-15.8416620826583	8.52933672540567e-47	1.19866480240243e-45	95.0862885003048
hsa-miR-125b-5p	-1.28321515504392	5.29255500744996	-15.7795445669767	1.67806524619549e-46	2.30546128227305e-45	94.4116016973606
hsa-miR-4666b	-0.995008223493532	6.88211930975787	-15.4818064089815	4.24144468170616e-45	5.4989434218458e-44	91.1917064395411
hsa-let-7e-3p	-0.214700181124524	3.11151681303246	-15.203161322492	8.5303122538889e-44	1.08305550754548e-42	88.2000711910083
hsa-miR-4707-3p	-0.865482459334724	6.37731226875832	-15.1567579383227	1.40321742219324e-43	1.74548869882281e-42	87.7039896846231
hsa-let-7i-5p	-0.73222969972689	4.44128339685942	-15.1009852066178	2.55023298195662e-43	3.15099256361218e-42	87.1085636901694
hsa-let-7g-5p	-0.578040731567333	3.7847087790443	-15.0800920942726	3.18915426590639e-43	3.9141553356891e-42	86.885742270962
hsa-miR-26a-5p	-1.91234299533727	7.14412869259596	-15.0652150937451	3.73920835167793e-43	4.5588626327411e-42	86.7271591465017
hsa-miR-1538	-0.929818167653784	4.46870339269518	-14.8497994918827	3.71757952405804e-42	4.4155250992199e-41	84.4382415688652
hsa-miR-223-3p	-1.92507918110133	9.01939655700714	-14.8237867797451	4.90128197089126e-42	5.67500635749108e-41	84.1627827719265
hsa-miR-4258	-1.73547677126804	9.72774059349468	-14.7512449603735	1.05834232534755e-41	1.21775513810303e-40	83.3957000223185
hsa-miR-29a-3p	-2.20278269142388	8.7197515724828	-14.5181895382323	1.24152629863202e-40	1.36050590225092e-39	80.9423611065923
hsa-miR-761	-0.240013449756891	3.14642867617464	-14.4306953277263	3.11532010080036e-40	3.39367118672986e-39	80.0257780032309
hsa-miR-4460	-0.143027188939182	2.93759765542744	-14.3704596551997	5.86077905293709e-40	6.27307804445185e-39	79.3961964701989
hsa-miR-26b-3p	-0.182611755451283	3.14992959396511	-14.2337517768114	2.44875378410641e-39	2.59089408996546e-38	77.9717631221812
hsa-miR-331-3p	-0.99963637769967	8.2982218646292	-14.098356861301	1.00307262104368e-38	1.04330886742453e-37	76.5671852374639
hsa-miR-563	-0.782149163932141	7.21546808753664	-13.7447462686286	3.87173353266118e-37	3.91640738111496e-36	72.928803207937
hsa-miR-518d-3p	-0.189109624401237	3.33711153859977	-13.7229572163612	4.84224398175018e-37	4.87135036633994e-36	72.7060650909673
hsa-miR-4699-3p	-0.235836518165656	3.38064037813028	-13.7121832262332	5.40819955844352e-37	5.41113879733398e-36	72.5959918299575
hsa-miR-296-3p	-0.620022424100132	6.02498663291387	-13.2896062871847	3.99417214617571e-35	3.71377319247953e-34	68.3126795240575
hsa-miR-3160-5p	-0.201005200672391	3.81145624589102	-13.271945586313	4.77398742726343e-35	4.4165381173829e-34	68.1351426788302
hsa-miR-519b-5p	-0.251054923927325	3.46146518828548	-13.2570952881163	5.54587628928698e-35	5.10497912428866e-34	67.9859514752007
hsa-miR-1307-5p	-0.572012639974711	4.73191011535738	-13.0496877258816	4.45834491057901e-34	3.98437523319221e-33	65.9113094265675
hsa-miR-2355-5p	-0.751402800702733	6.25901323580245	-12.5713464345247	5.10977795204304e-32	4.33506968189458e-31	61.193141185842
hsa-miR-302e	-0.101044599005185	2.81842429286932	-12.5627048142328	5.56194850711369e-32	4.69704000073225e-31	61.1087855059331
hsa-miR-298	-1.48243277112274	7.64173471968936	-12.3454527535467	4.63957164509522e-31	3.84750063000914e-30	58.998685274495
hsa-miR-26a-2-3p	-0.128765600379869	2.9558786183702	-12.0155647520154	1.11753094135367e-29	8.94510636100913e-29	55.8346242283796
hsa-miR-191-5p	-0.5073061907426	3.88404659568444	-11.9114073405742	3.02086322108757e-29	2.39715913363027e-28	54.8459357609795
hsa-miR-4700-3p	-0.560313405424357	5.56562649440783	-11.905400376047	3.198690510604e-29	2.52737735194076e-28	54.789070065518
hsa-miR-143-3p	-1.38841192309708	6.06621691665432	-11.7444430552328	1.47195306840972e-28	1.14340320630477e-27	53.2716709689148
hsa-miR-656	-0.114579069287266	2.96591802181012	-11.737854592016	1.56645385688061e-28	1.21169813046941e-27	53.2098209730162
hsa-miR-583	-0.401852503893421	4.39273677515751	-11.7150580457727	1.9424639740331e-28	1.49003174008122e-27	52.995975710114
hsa-miR-4725-5p	-0.415985873922502	4.82827498033443	-11.7071727900774	2.09241228160973e-28	1.59839461014253e-27	52.9220651902581
hsa-miR-659-3p	-0.396989974617874	5.57094938851977	-11.6870951218273	2.52824077511608e-28	1.91542850493362e-27	52.7340067230714
hsa-miR-4284	-2.28241201148405	9.54065597508971	-11.6831875381763	2.62301789030028e-28	1.9790884983782e-27	52.6974286579437
hsa-miR-4488	-7.34868185268802	35.2538755227315	-11.6755508556876	2.81856337939804e-28	2.11794905366196e-27	52.6259644872911
hsa-miR-671-5p	-0.910249218798319	6.03549714290044	-11.5403904641376	1.00163122410111e-27	7.46559952862406e-27	51.3658017984619
hsa-miR-4748	-0.405796058939652	4.11297377234134	-11.4865009114584	1.65656164636083e-27	1.22479116102421e-26	50.865849886812
hsa-miR-4757-3p	-0.0853392746922434	2.92585444214536	-11.4500100564937	2.32710636967175e-27	1.70008048673242e-26	50.5281237306228
hsa-miR-143-5p	-0.114120413458314	3.04780007709754	-11.4075502427392	3.45315114879938e-27	2.49303971174104e-26	50.1359842217171
hsa-miR-3944-3p	-0.650112694451036	4.70217612470865	-11.4063458314175	3.49198132181844e-27	2.51122563026084e-26	50.1248738892373
hsa-miR-136-5p	-0.136352650872687	3.15180233230301	-11.4014589263566	3.65404009126296e-27	2.61754389416931e-26	50.0798010670234
hsa-miR-1909-3p	-1.59989139287482	10.6655473472039	-11.3409107785922	6.4039683257773e-27	4.51712861599847e-26	49.5223430859893
hsa-miR-140-3p	-0.229913291728641	3.50856406671966	-11.3044356699256	8.97149205716114e-27	6.30401407528002e-26	49.1874088627497
hsa-miR-633	-0.0823746835086836	2.82027723979976	-11.2506824226412	1.4727019637759e-26	1.01926478019226e-25	48.6950401736651
hsa-miR-34a-5p	-0.363092802856975	3.78885299302664	-11.230089170018	1.77997246018013e-26	1.2227348131312e-25	48.5067979377723
hsa-miR-548aw	-0.100932915350074	2.77602899225836	-11.2202263031947	1.94893094575404e-26	1.33382225692684e-25	48.416718128436
hsa-miR-345-3p	-0.215482914733086	2.86190540131941	-11.18943447554	2.58591625817417e-26	1.76321178936987e-25	48.1358082238454
hsa-miR-22-3p	-3.03969635400978	11.6000024035769	-11.1726004535592	3.01767335525919e-26	2.0500135228901e-25	47.9824382856341
hsa-miR-1280	-7.16195526445789	38.4061537266531	-11.1262850426314	4.6115645875229e-26	3.09850014804002e-25	47.5612214140292
hsa-miR-615-3p	-0.346955634658942	3.91943464047485	-10.9607246117125	2.08131944306893e-25	1.35876209031556e-24	46.0645986303809
hsa-miR-155-5p	-2.23685818392109	7.32469439673106	-10.9557221986389	2.17780623626928e-25	1.41672836783454e-24	46.0196006738276
hsa-miR-1228-5p	-8.37987559666741	54.5811301599434	-10.9241163789434	2.89889905453247e-25	1.87918068992756e-24	45.7356026028541
hsa-miR-106b-3p	-0.0820207974919267	2.85484203068073	-10.8954385196263	3.75617131464623e-25	2.41787111547682e-24	45.4783697451694
hsa-miR-1247-5p	-0.660502886341328	4.87577477523639	-10.835881635025	6.4240990437444e-25	4.09230669188009e-24	44.9455516583749
hsa-miR-4735-5p	-0.0807751289929657	2.81383308525637	-10.8350508962869	6.47228319633867e-25	4.10878391877914e-24	44.9381328898443
hsa-miR-4492	-0.856002209468699	7.61449617690753	-10.7532906910306	1.34798302321736e-24	8.46974998547154e-24	44.2097916636966
hsa-miR-4277	-0.0804879385276309	2.77630693752547	-10.7466705336326	1.43026616397943e-24	8.95619050301406e-24	44.1509744343362
hsa-miR-5708	-0.115409356702022	2.9306585971522	-10.7157243720065	1.88612526684766e-24	1.17707003941239e-23	43.8763442951163
hsa-miR-5000-5p	-0.0726348711562403	2.69541268454842	-10.64059455097	3.68430231932172e-24	2.26849517386999e-23	43.2117641190315
hsa-miR-548f	-0.0791802268298043	2.73553973842835	-10.6123100343584	4.73684683219435e-24	2.89718771364445e-23	42.9623613661571
hsa-miR-4795-3p	-0.126723971691242	2.90168290226308	-10.5700828739663	6.88768260493108e-24	4.19874956148282e-23	42.5908313314753
hsa-miR-100-5p	-0.70113199850559	3.92703311268484	-10.5528875048157	8.01972602429809e-24	4.85668276668842e-23	42.4398204251897
hsa-miR-485-5p	-0.305952203954959	4.27072761905826	-10.4817635773667	1.50234435361149e-23	9.0091724918526e-23	41.8169366128351
hsa-miR-4771	-0.122982619201898	3.06642518988683	-10.4617847641766	1.79114696864575e-23	1.06715261141645e-22	41.642471368441
hsa-miR-3150a-3p	-0.362681571752302	4.12700934004447	-10.4601408346936	1.81723182758108e-23	1.07920122405702e-22	41.6281256043559
hsa-miR-4747-3p	-0.58033059342306	5.20296824183907	-10.3694121440506	4.0267888291358e-23	2.36092937402516e-22	40.8387180903209
hsa-miR-4472	-0.457663147956619	4.26670514825104	-10.3652882557142	4.17463380089259e-23	2.43984153252167e-22	40.8029466483701
hsa-miR-4473	-0.0716816093774466	2.95900915760889	-10.3594413496471	4.39353106779024e-23	2.55964895436767e-22	40.7522457785064
hsa-miR-99a-5p	-0.507060513873164	3.56540478221224	-10.3194720065801	6.22760071014248e-23	3.59404793334555e-22	40.406170920392
hsa-miR-3130-5p	-0.101423927446006	2.98144321757677	-10.2709380029543	9.50113980239401e-23	5.43217340876006e-22	39.987151932808
hsa-miR-665	-3.06521428859122	19.3594663958161	-10.2228338743742	1.44225914621704e-22	8.16984334826332e-22	39.57316367583
hsa-miR-4709-3p	-0.511741340743699	5.7424417444764	-10.1423857344346	2.89022331837086e-22	1.62718688963937e-21	38.8837743030351
hsa-miR-877-3p	-0.181820837446041	3.57027331152505	-10.1211241834803	3.47098182850287e-22	1.94819437386396e-21	38.7021974400619
hsa-miR-526a	-0.259021299409116	3.63418814476462	-10.1202831296803	3.49619546801987e-22	1.95638171933878e-21	38.6950200722614
hsa-miR-1282	-0.133158431485328	3.15748649123837	-10.1181916402621	3.55968616936236e-22	1.97987378785381e-21	38.6771735320947
hsa-miR-4701-5p	-0.381750077871174	5.94394810250506	-10.0939462152216	4.38469647512127e-22	2.42409195516464e-21	38.4704733526183
hsa-miR-515-5p	-0.0994984268017021	2.91812151807898	-10.0672205281044	5.51518633134883e-22	3.03995749581233e-21	38.243022308635
hsa-miR-4795-5p	-0.148143961927694	2.90773097103098	-10.0381055257648	7.07759983329418e-22	3.88951083375958e-21	37.9957086103558
hsa-miR-125a-5p	-0.191650391952455	3.46327195815238	-9.93463166126922	1.71067088768136e-21	9.37305090542076e-21	37.12076701435
hsa-miR-519a-3p	-0.0809385001474552	2.6564231135029	-9.9001101617477	2.29320335179538e-21	1.24904951794535e-20	36.8302629514845
hsa-miR-26b-5p	-0.276766432176847	3.25418396405428	-9.89875841850705	2.31963774362133e-21	1.25972067433831e-20	36.8189021178152
hsa-miR-451a	-1.81439295849803	5.97872897475703	-9.86023415959856	3.21430112466792e-21	1.73027145336656e-20	36.4955763380876
hsa-miR-3915	-0.363329859440517	3.90251741097462	-9.78774198880876	5.92442092795753e-21	3.1705985256889e-20	35.8895552434032
hsa-miR-3691-5p	-0.132441765604732	3.29741909757916	-9.70293866059998	1.20671682995933e-20	6.40220658200326e-20	35.1846037747854
hsa-miR-16-5p	-0.604588137533159	4.33736089679492	-9.6855782679164	1.395167318141e-20	7.3596075435461e-20	35.0408241941489
hsa-miR-1246	-6.36245965598129	26.8308588270098	-9.66690599245959	1.6305082008973e-20	8.57647313671981e-20	34.8863827883982
hsa-miR-4278	-0.106020956992055	2.86433801936891	-9.65732525298278	1.76613240870652e-20	9.26338964224704e-20	34.8072208443098
hsa-miR-4275	-0.0661778191979971	2.8144278825725	-9.55541730174329	4.11766370104394e-20	2.13538559820335e-19	33.9686478505812
hsa-miR-301a-3p	-0.0761045625442738	2.81052010053197	-9.52850113985743	5.14397232644081e-20	2.65267592520379e-19	33.7482208390183
hsa-miR-4711-3p	-0.078765364487638	2.80825860098743	-9.48061046657396	7.63468002722266e-20	3.92610221511646e-19	33.357125865951
hsa-miR-342-3p	-0.291403832731245	3.6520145614394	-9.47177250347952	8.21056475922894e-20	4.21048738767144e-19	33.2851058706591
hsa-miR-4764-5p	-0.124176914228101	3.10584035944557	-9.45095624315378	9.74267288314151e-20	4.98229466051764e-19	33.1156661616918
hsa-miR-4731-5p	-1.93117424741129	9.14128242503845	-9.43334891838327	1.12574385031497e-19	5.74098179620458e-19	32.9725557667383
hsa-miR-202-5p	-0.0781612093394064	2.97507406222747	-9.41024444674637	1.3604153644551e-19	6.88056232407101e-19	32.7850567642192
hsa-miR-4510	-0.158865169352137	3.47859906871389	-9.38061806567537	1.73344142339309e-19	8.74319359031968e-19	32.5451161484797
hsa-miR-635	-0.0929598662334801	3.05613310462203	-9.36082787206348	2.03740525685564e-19	1.02482597756045e-18	32.3851422951318
hsa-miR-4286	-2.1364197974491	13.2210561076697	-9.29712065451188	3.42176526771998e-19	1.71181246137839e-18	31.8718287493123
hsa-miR-513b	-0.88722761592917	7.07652853908085	-9.25856754151184	4.67723473988025e-19	2.32096742752548e-18	31.5624291559683
hsa-miR-3065-5p	-0.160742380037535	3.47255323444108	-9.24653263839859	5.15561358355918e-19	2.5514743568098e-18	31.4660375191417
hsa-miR-1539	-0.773380562179592	5.59325344260785	-9.22558875700388	6.10640005528803e-19	3.01390951790489e-18	31.2985090086528
hsa-miR-4715-3p	-0.0897952310139551	2.96517930676736	-9.19849961972084	7.59770377831313e-19	3.71017842330888e-18	31.0822368669871
hsa-miR-2115-5p	-0.0711742454265774	2.88146054313208	-9.17198599829409	9.40527435602842e-19	4.55660791827587e-18	30.871010373644
hsa-miR-105-5p	-0.130053996528934	3.12146546402233	-9.14611559613218	1.15778658664911e-18	5.57980394246338e-18	30.6653392914901
hsa-miR-181a-5p	-0.605019694698035	4.92877618185787	-9.05259417752009	2.44562046084792e-18	1.17555803353029e-17	29.9254075333312
hsa-miR-29c-3p	-0.65666324714523	5.0533296043745	-9.04260120415659	2.64819040660744e-18	1.26961420275112e-17	29.8466761497761
hsa-miR-100-3p	-0.104052782063145	2.96145059250577	-9.02626085719656	3.01579920300714e-18	1.44210034616523e-17	29.718074509423
hsa-miR-204-3p	-0.0639792332857505	2.8143985817012	-9.00825097434862	3.4796751189026e-18	1.65960670826417e-17	29.5765329034421
hsa-miR-191-3p	-0.855878738623492	9.05659080706823	-8.972141409273	4.63289279404886e-18	2.19823598810411e-17	29.2933758884707
hsa-miR-181a-2-3p	-0.140072386916445	3.33362582675317	-8.9629304770537	4.98316164297876e-18	2.35230784223689e-17	29.2212826415077
hsa-miR-4523	-0.21063776295154	3.89019930156427	-8.84325841034539	1.27824139297031e-17	5.91266935793552e-17	28.2896427359998
hsa-miR-1203	-1.10992673607927	7.51567735887161	-8.80637892202839	1.70562750831203e-17	7.85015060700612e-17	28.0044286484319
hsa-miR-1250	-0.145869390230308	3.48701125317461	-8.80201464636266	1.76475110998775e-17	8.10201195383405e-17	27.9707359852333
hsa-miR-4693-3p	-0.0611234972445298	2.74382226400744	-8.70987344448952	3.61314261309035e-17	1.610604249564e-16	27.2623350299613
hsa-miR-1294	-0.0853561664844227	3.08180664419771	-8.69161654896615	4.16162102195186e-17	1.84615525335262e-16	27.1226406645429
hsa-miR-1324	-0.0522985104110565	2.77653891562131	-8.61521774778307	7.5003305970951e-17	3.303375270156e-16	26.5404804214042
hsa-miR-221-3p	-0.513839041322657	4.43448364271325	-8.61101029657734	7.74676941982409e-17	3.40377148016614e-16	26.5085330502422
hsa-miR-30c-5p	-0.281690589599174	3.79333009739925	-8.5862555481841	9.36752135612067e-17	4.09634366190455e-16	26.3208097818623
hsa-miR-197-3p	-0.108926487123199	3.12420071652422	-8.57855980203898	9.93660104369646e-17	4.33490107143251e-16	26.262534376239
hsa-miR-132-3p	-0.0731547122319203	2.89847900292313	-8.57256615316765	1.04033766564319e-16	4.52780530129813e-16	26.2171755695055
hsa-miR-361-5p	-0.144415570601235	3.32199727549848	-8.55783321198287	1.16449143952214e-16	5.05619985886852e-16	26.1057822777085
hsa-miR-3920	-0.0617153018121899	2.80705360458237	-8.54246911820971	1.30957247994889e-16	5.65944351076505e-16	25.9897728415965
hsa-miR-4766-3p	-0.0650714666632175	2.83628328254496	-8.53442865720625	1.39247927990617e-16	6.0036401740217e-16	25.929125367664
hsa-miR-328	-0.160268879857588	3.72134297512258	-8.53394277008905	1.39765238311514e-16	6.01186457316584e-16	25.9254618246082
hsa-miR-199a-5p	-0.452124727675387	4.10607242467043	-8.52193686491406	1.53168722273909e-16	6.5577585513085e-16	25.8349891200362
hsa-miR-4703-5p	-0.0896072699031838	2.84835765437307	-8.49260752981791	1.91492826234396e-16	8.16060863651673e-16	25.6143827908335
hsa-miR-4776-3p	-0.106081544455034	3.05737409444102	-8.48047422045161	2.09991106061462e-16	8.92825926695499e-16	25.5232902541261
hsa-miR-24-3p	-0.819390440766518	7.71428168893357	-8.45467015939742	2.55405975992795e-16	1.08092506161548e-15	25.3298951084883
hsa-miR-3691-3p	-0.0871708755454308	3.18945838202926	-8.43484352137485	2.96779220452154e-16	1.2502758463442e-15	25.1816071064428
hsa-miR-299-3p	-0.0735578595573134	2.83148002054129	-8.42062115283596	3.30472592267378e-16	1.38272736900964e-15	25.0753997896981
hsa-miR-4533	-0.175328580822544	4.14124502937116	-8.41172180399931	3.53450324608e-16	1.47551484717308e-15	25.0090130157296
hsa-miR-126-5p	-0.180738619879786	3.79811199503191	-8.40468378034279	3.72734211675802e-16	1.54899251398454e-15	24.9565495488018
hsa-miR-4772-5p	-0.0614762758274328	2.80047097367619	-8.35932446034791	5.24497104201958e-16	2.16988577266473e-15	24.6192414149538
hsa-miR-4677-5p	-0.0984516198248042	2.73732993294994	-8.35207824477502	5.53841792487815e-16	2.28614964118849e-15	24.5654866498785
hsa-miR-195-5p	-0.200383457907203	3.1497556970675	-8.32767601012856	6.65107028882118e-16	2.73317419681245e-15	24.3847283791678
hsa-miR-517-5p	-0.070986343093892	2.96559692848563	-8.27350104982803	9.97190546121721e-16	4.05259998986775e-15	23.9848967214606
hsa-miR-199b-5p	-0.138311894103207	2.98552720740505	-8.27134592326479	1.01334486526845e-15	4.10918038977801e-15	23.969032995835
hsa-miR-10a-5p	-0.168794563428333	3.07871869054222	-8.25721750426652	1.12583995025938e-15	4.54533190444633e-15	23.8651143701986
hsa-miR-149-5p	-0.0965820059687115	3.18435964057561	-8.24785513301402	1.20709327386076e-15	4.86271054087016e-15	23.7963275728573
hsa-miR-146b-5p	-0.379575127367684	3.89261380635886	-8.2271895806855	1.40751018873926e-15	5.65769925211567e-15	23.6447097232653
hsa-miR-4799-5p	-0.199733468892541	2.8220000664189	-8.21275571070602	1.56664649492935e-15	6.28365184567524e-15	23.5389880291042
hsa-miR-5692a	-0.0634703680289261	2.75208578461718	-8.20434478679555	1.66744122552316e-15	6.67338977432202e-15	23.4774485425233
hsa-miR-5094	-0.0848237961191978	2.81979037953826	-8.14780467385696	2.53245593497258e-15	1.00696574001826e-14	23.0650459976561
hsa-miR-548h-5p	-0.246199064928511	3.93662432023604	-8.12704946519885	2.95071550756037e-15	1.17074725202988e-14	22.9142183093333
hsa-miR-4670-3p	-0.0612933264362923	2.79324506673363	-8.11235865054221	3.28729308128053e-15	1.29869239541576e-14	22.8076428445937
hsa-miR-214-5p	-0.0757490879321447	3.02168380784992	-8.1038125426171	3.50024558480396e-15	1.37397699821409e-14	22.7457141979246
hsa-miR-3120-5p	-0.0640845931535621	2.79515617383946	-8.03964111531514	5.59878884659317e-15	2.18840133048366e-14	22.2823420728827
hsa-miR-93-3p	-0.078487876144361	3.01902897074549	-7.98612147718849	8.26580822861952e-15	3.20365325239759e-14	21.8981075770568
hsa-miR-572	-0.568625080008695	5.6023591291614	-7.9806969689023	8.59776837798959e-15	3.31139991294536e-14	21.8592765348342
hsa-miR-1306-5p	-0.0594036014780857	2.71504879182031	-7.95046750898503	1.07033528917148e-14	4.09664712549832e-14	21.6432632604069
hsa-miR-146a-5p	-0.373744773250228	3.44714404523539	-7.89922141613121	1.54940265535355e-14	5.88134080104307e-14	21.2785555848114
hsa-miR-2114-5p	-0.074054456409081	2.82070567205191	-7.86919152690344	1.92278764573811e-14	7.2537951963194e-14	21.0657105546185
hsa-miR-362-5p	-0.0691515273073766	3.03085849326315	-7.85923407148692	2.06520229254348e-14	7.77512764943261e-14	20.9952768946109
hsa-miR-4662a-5p	-0.0512242957565765	2.73703741038215	-7.8316054167761	2.51713330270689e-14	9.45722940874162e-14	20.8002191258547
hsa-miR-3682-5p	-0.0572122087299998	2.74101004347695	-7.81242031944849	2.88700749203172e-14	1.08248081320375e-13	20.6650953054303
hsa-miR-3144-3p	-0.0535737666952563	2.64491359144952	-7.80035139896018	3.14663759968684e-14	1.17029491333807e-13	20.5802276074469
hsa-miR-548c-3p	-0.0758352189249689	2.81284743462673	-7.79922567124447	3.17199746657004e-14	1.17734825321682e-13	20.5723169276748
hsa-miR-4777-5p	-0.0640342450081168	2.783726850764	-7.76920719020324	3.92780411618457e-14	1.45494715853034e-13	20.3617090318281
hsa-miR-154-5p	-0.0878732215281803	2.92194368685233	-7.69958944876619	6.43197411228219e-14	2.33095754738416e-13	19.8757828997468
hsa-miR-3118	-0.0519563398257041	2.7544385143163	-7.65881107828726	8.57265616900598e-14	3.09456078571373e-13	19.5927871305926
hsa-miR-135b-5p	-0.234613507620594	3.44566274623186	-7.63097615608731	1.04228877768772e-13	3.74776101508417e-13	19.4003127610424
hsa-miR-5590-5p	-0.0533155228838278	2.66035163309494	-7.61492729489252	1.16631091990019e-13	4.16927845346843e-13	19.2895944450477
hsa-miR-130b-5p	-0.0682954874206523	2.89147459615288	-7.59582118993943	1.33302322777157e-13	4.75599953939429e-13	19.1580304311843
hsa-miR-548at-5p	-0.0964858216368185	2.98294821596048	-7.59519025756634	1.33891147896443e-13	4.76776795507449e-13	19.153690411124
hsa-miR-1537	-0.055991775703522	2.74885318927159	-7.58917503437148	1.39635190976086e-13	4.9627101657717e-13	19.1123279001859
hsa-miR-129-2-3p	-0.384355335876913	5.41231415345827	-7.58763583976458	1.41143590057635e-13	5.00665412901937e-13	19.1017481896676
hsa-miR-548e	-0.0898266771742833	2.74401932907243	-7.54867014160667	1.85159307775335e-13	6.48057577213674e-13	18.8344951994959
hsa-miR-3606	-0.0526892661490361	2.79142871208443	-7.5211273855352	2.24174585052644e-13	7.83122222166825e-13	18.6462618682201
hsa-miR-4727-3p	-0.27764619801926	5.12014700224413	-7.51345045259674	2.36423135457814e-13	8.24346576473174e-13	18.5938955961343
hsa-miR-128	-0.112903948186394	3.17837457176673	-7.50958095921258	2.42844441717413e-13	8.45135382233947e-13	18.5675172931383
hsa-miR-1269a	-0.0683805824552941	2.93894102719544	-7.49551979991532	2.67657992296314e-13	9.2798185276368e-13	18.4717555271291
hsa-let-7a-3p	-0.0833156650857174	3.100747376334	-7.45595507532494	3.51669908507152e-13	1.21696297286028e-12	18.2030890412638
hsa-miR-634	-0.538798034889296	6.63269380581716	-7.4299023835052	4.20662202888572e-13	1.45298145500537e-12	18.0268099074573
hsa-miR-574-5p	-1.4802363694125	7.8938061361049	-7.39589080140778	5.31101206903291e-13	1.82758377926908e-12	17.7974375080836
hsa-miR-608	-0.180280054011796	3.79521180547516	-7.35748066921435	6.90360493766097e-13	2.36236741454161e-12	17.5394371789355
hsa-miR-4288	-0.163164968348102	3.50015863156767	-7.35083110096743	7.22348465399261e-13	2.46724216103903e-12	17.4948839084739
hsa-miR-29a-5p	-0.0508201534046817	2.8338323926363	-7.34433419883991	7.55009560870366e-13	2.57402333622656e-12	17.4513854370397
hsa-miR-3115	-0.0536068928001399	2.74363422417938	-7.33027532343195	8.30742822657631e-13	2.82176667253265e-12	17.3573656052331
hsa-miR-150-5p	-0.203245116866957	3.38022596881003	-7.31710172095061	9.08468379857866e-13	3.07443067521752e-12	17.2694003474474
hsa-miR-449b-3p	-0.0502422413781805	2.79185002951769	-7.30091164543786	1.01384582152029e-12	3.41223063513503e-12	17.1614710222498
hsa-miR-4767	-0.151357823203259	3.55585885546123	-7.28672525219297	1.11600708478031e-12	3.73558007832826e-12	17.0670606398626
hsa-miR-3940-3p	-0.176604790537904	4.44460864919016	-7.24675883289919	1.46146208615027e-12	4.86537378047495e-12	16.8018974998603
hsa-miR-4783-5p	-0.0876271033949179	3.02265315026107	-7.16811420548584	2.47608475722431e-12	8.16930472768809e-12	16.2836350296609
hsa-let-7g-3p	-0.0519728015729553	2.88695137375284	-7.14414897805327	2.90501141091548e-12	9.55022501338463e-12	16.1266364521171
hsa-miR-137	-0.0859939906073168	3.05606336297203	-7.12959132365661	3.20039836699988e-12	1.05025550688891e-11	16.0314806736438
hsa-miR-136-3p	-0.094635780553324	3.15560484975594	-7.11906768875013	3.43213031319401e-12	1.12429749227583e-11	15.9627934805538
hsa-miR-625-5p	-0.118570126761123	3.64474336055591	-7.08999523503294	4.16149978186654e-12	1.3512030155937e-11	15.7734772360703
hsa-miR-3622a-3p	-0.0647704579525605	2.90445176242392	-7.07152739995072	4.7018492691873e-12	1.52396206066441e-11	15.6535515744118
hsa-miR-4685-5p	-0.160981935818092	3.59683130589991	-6.97690719203536	8.75348384440826e-12	2.81241950393641e-11	15.0432036141664
hsa-miR-1468	-0.0637973929183548	2.83464877884306	-6.95606930992607	1.00284187744949e-11	3.21083808066873e-11	14.909712128722
hsa-miR-4436b-5p	-0.26735536268533	3.65143597346497	-6.93015442535901	1.18706434990126e-11	3.76687021689911e-11	14.7441630202716
hsa-miR-4532	-4.10423736981906	30.7673136365116	-6.92993162518013	1.18878413689212e-11	3.76687021689911e-11	14.7427419767149
hsa-miR-103a-3p	-0.354885037331655	4.88121765538908	-6.92900868763869	1.195934364045e-11	3.78301574605988e-11	14.7368557896049
hsa-miR-4756-5p	-0.412910762626967	6.18070682968013	-6.91318848679357	1.32527363904536e-11	4.18495500768869e-11	14.6360620837927
hsa-miR-33a-3p	-0.0701098672254772	2.84158498577158	-6.91106511173732	1.34364728698644e-11	4.23571002627061e-11	14.6225483452473
hsa-miR-3127-3p	-0.324321924073407	5.39309243812535	-6.87064702493428	1.74512793945039e-11	5.49193254107379e-11	14.365981601205
hsa-miR-127-3p	-0.136193760741265	3.26848826754764	-6.84923851974048	2.00332389383298e-11	6.29371892243434e-11	14.2305969770655
hsa-miR-15a-5p	-0.185186006816842	3.47013731204183	-6.84121945598388	2.10939741351465e-11	6.61567400047779e-11	14.1799770196622
hsa-miR-491-5p	-0.661020645204553	7.7036932002246	-6.81710458755124	2.46271476736907e-11	7.6975515903675e-11	14.0280541414408
hsa-miR-145-5p	-0.90320659563297	5.60439919419891	-6.7922714051924	2.8871771421875e-11	8.97853567359323e-11	13.8720788461442
hsa-miR-335-5p	-0.121885590310469	2.98381559839549	-6.76560119694902	3.42306601143413e-11	1.06270902648402e-10	13.7051007579347
hsa-miR-323a-3p	-0.152515499302595	2.97120901253304	-6.75371265006976	3.69232668965017e-11	1.14244931691529e-10	13.630847347359
hsa-miR-3668	-0.0555491228192522	2.77371542945411	-6.74046627866882	4.01685251426295e-11	1.23869773513536e-10	13.5482433890355
hsa-miR-99b-5p	-0.0997758414469234	3.14100539772392	-6.73323945638922	4.20553783707492e-11	1.29471490937373e-10	13.5032350302291
hsa-miR-513c-5p	-0.497767020664342	5.41851992977031	-6.72593038693391	4.40520911368336e-11	1.35392153226896e-10	13.4577560289105
hsa-miR-33a-5p	-0.0543352981626093	2.84380045108968	-6.71887996033636	4.60661494343069e-11	1.41111116653176e-10	13.4139260248819
hsa-miR-5683	-0.0591329745966314	2.73146963454894	-6.71403670778738	4.75017572771063e-11	1.45267001905569e-10	13.3838398114007
hsa-miR-525-3p	-0.0506007379027356	2.82587147434123	-6.70882539474142	4.90954908305141e-11	1.49891871673261e-10	13.3514877513777
hsa-miR-297	-0.0688845601075112	2.78489131645126	-6.64619172104601	7.28768731082255e-11	2.20668295053031e-10	12.9643238260225
hsa-miR-3135b	-1.57818511276275	12.7348560242611	-6.64453071402523	7.36412843526508e-11	2.22616756146519e-10	12.954098479859
hsa-miR-5196-3p	-0.0730096289223137	3.01763555514731	-6.6236683787682	8.39383906932438e-11	2.53328815190593e-10	12.8258527976106
hsa-miR-2681-3p	-0.0689369320253261	2.7924033964679	-6.5733117100114	1.14963399474588e-10	3.45265282924498e-10	12.5177144774499
hsa-miR-3194-3p	-0.0543374570606932	2.72052109194044	-6.54604810998453	1.36195369700985e-10	4.07038434447261e-10	12.3517228063964
hsa-miR-2682-3p	-0.0727612483624616	2.9724852977505	-6.53975716107773	1.4161541510664e-10	4.22551019791448e-10	12.3135047027288
hsa-miR-4772-3p	-0.082384751896222	2.91580546947539	-6.47843655305328	2.0683166435817e-10	6.15148778810002e-10	11.942623911867
hsa-let-7e-5p	-0.241001132746532	3.95907423440546	-6.44150922825002	2.59461898032684e-10	7.69193807211225e-10	11.7207244966247
hsa-miR-30b-5p	-0.338150521762788	4.07460134155531	-6.41727362446112	3.00913404125232e-10	8.90645622177737e-10	11.5756829093662
hsa-miR-548v	-0.0569965418392799	2.80602433500403	-6.38065733773256	3.76110641383768e-10	1.10964694036461e-09	11.3574394670666
hsa-miR-1184	-0.107411944867217	3.12301717271569	-6.35593296820177	4.36989891114835e-10	1.28719742326786e-09	11.210683685348
hsa-miR-659-5p	-2.42120757828759	22.3115670225484	-6.31823197279188	5.48814481295072e-10	1.60375787311782e-09	10.9878492565621
hsa-miR-4646-3p	-0.0815092628738898	3.39790039320463	-6.27871749389294	6.96019825522088e-10	2.01473663331158e-09	10.7555258405455
hsa-miR-338-3p	-0.106323213578231	2.96510075479112	-6.25967054469685	7.80144225759801e-10	2.24413362441218e-09	10.6439907898925
hsa-miR-5572	-0.955975731196586	10.6255828035551	-6.25581570814163	7.98341590962332e-10	2.29289683145344e-09	10.6214533625371
hsa-miR-29c-5p	-0.0542610144821203	2.90339970403194	-6.25190532695135	8.17225157638958e-10	2.33983128337997e-09	10.5986034814044
hsa-miR-125b-1-3p	-0.291213908393291	3.96596914888566	-6.24579741942987	8.475980703151e-10	2.42032903290493e-09	10.562937371283
hsa-miR-548k	-0.0527409292291505	2.7779347169295	-6.24572401824889	8.47969704629918e-10	2.42032903290493e-09	10.5625089410275
hsa-miR-3121-5p	-0.233847035654342	2.9909148373564	-6.23501698958331	9.03922026606085e-10	2.57603784981703e-09	10.5000605888646
hsa-miR-373-5p	-0.336368386347664	5.31135916656825	-6.1989673155247	1.12015281295986e-09	3.16774397643487e-09	10.2904857335961
hsa-miR-30a-5p	-0.663762117642809	6.33192771312212	-6.17458867930754	1.29424265998788e-09	3.64885258351866e-09	10.149358841034
hsa-miR-363-5p	-0.35358646678047	4.79032055256743	-6.1152183922024	1.83633977325156e-09	5.15350841853067e-09	9.80769172217449
hsa-miR-186-5p	-0.0515096111111313	2.94913321088216	-6.08365729568375	2.20917218859669e-09	6.14363443988898e-09	9.62723409459073
hsa-miR-33b-5p	-0.0765584999340225	2.8094226081799	-6.07755972743983	2.28928246356582e-09	6.35681601119862e-09	9.59246383947674
hsa-miR-942	-0.0522315700802962	2.89581949598201	-6.05078741682652	2.6759027940112e-09	7.40802562973626e-09	9.44016026329973
hsa-miR-3182	-0.0603778096867758	2.69668576954528	-5.99366492419687	3.72599199523581e-09	1.02076655702814e-08	9.11716659082285
hsa-miR-2467-5p	-0.0701897986053988	2.76558856639554	-5.98509945963324	3.91474095961513e-09	1.07088233382637e-08	9.06896544531329
hsa-let-7f-2-3p	-0.070571324611949	3.16279122767833	-5.96579202983777	4.3750734041846e-09	1.19503117761185e-08	8.96053693736454
hsa-miR-3129-3p	-0.0793684332748006	2.92229579896567	-5.91610367747432	5.81630069080345e-09	1.58165577131007e-08	8.68290756698121
hsa-miR-4679	-0.0502062111225672	2.77256142430714	-5.9088735613396	6.06134846291804e-09	1.64586172864781e-08	8.64268007713181
hsa-miR-3689d	-0.0550677760539999	2.98388924811147	-5.88929059904048	6.77674587059965e-09	1.83740635460588e-08	8.53394031257364
hsa-miR-3064-3p	-0.0567288706501943	2.86238372748122	-5.77172897597629	1.31546158362705e-08	3.52000694107181e-08	7.88784497731283
hsa-miR-4668-5p	-0.0635909002775592	2.88314044171611	-5.76527309476682	1.36381899219121e-08	3.63882719510727e-08	7.85269834281368
hsa-miR-486-3p	-0.906201161204407	8.74300194931154	-5.76281333932808	1.38269559504686e-08	3.67951926266329e-08	7.83931628474417
hsa-miR-154-3p	-0.0637625721367163	2.80285014591765	-5.7627652024039	1.38306753382021e-08	3.67951926266329e-08	7.8390544509762
hsa-miR-139-5p	-0.0620446730523621	2.94275067095651	-5.74775718492081	1.50390957388788e-08	3.99523452457084e-08	7.75751498528573
hsa-miR-4732-5p	-5.20372656120713	33.2691496515335	-5.74455905174945	1.53095895840405e-08	4.0612326259681e-08	7.74016368228139
hsa-miR-4716-3p	-0.721446971874718	10.333781441015	-5.73568287783717	1.60853892468135e-08	4.26089231703362e-08	7.69205130940564
hsa-miR-30c-1-3p	-0.928773536735063	9.42622645666778	-5.73202470614632	1.64161466505267e-08	4.33602955288661e-08	7.67224176297904
hsa-miR-130b-3p	-0.0987435991544916	3.21844975538563	-5.73176486120432	1.64398911094634e-08	4.33608016225245e-08	7.67083508999365
hsa-miR-29b-3p	-0.384171013002613	4.33064689830363	-5.72465194408096	1.71030105636178e-08	4.49809177823148e-08	7.63235120703243
hsa-miR-3124-3p	-0.0802682945535813	3.09539269554572	-5.6570682011072	2.48519564363523e-08	6.48970947508151e-08	7.2688118047715
hsa-miR-4722-5p	-0.443461090185005	7.28535966015122	-5.64249042623652	2.69249546749917e-08	7.01115156388398e-08	7.19089979083789
hsa-miR-125b-2-3p	-0.0566909997791525	2.94091053315425	-5.50150015727529	5.79151675185626e-08	1.49121431331012e-07	6.44662391600496
hsa-miR-2964a-5p	-0.0715165735522034	2.84508682376055	-5.48013727424665	6.494986027807e-08	1.66535783804912e-07	6.33532007629323
hsa-miR-26a-1-3p	-0.0513049015479425	2.99353705118675	-5.41942102372411	8.97819439670102e-08	2.2798421909416e-07	6.02109944293147
hsa-miR-4671-5p	-0.163711301838315	4.03601299576957	-5.40992282718294	9.44205671200619e-08	2.39432870617127e-07	5.97222831938529
hsa-miR-539-3p	-0.0503349865402143	2.91710201912773	-5.39511050899355	1.02122190711302e-07	2.58251309202619e-07	5.89616814515342
hsa-miR-510	-0.0567668325218782	3.17322538476636	-5.38885221478229	1.05556352089729e-07	2.66569607952252e-07	5.86408858932725
hsa-miR-765	-1.63562405754379	14.7950073591723	-5.34961243114092	1.29786484543048e-07	3.25527136299389e-07	5.66371187332972
hsa-miR-30a-3p	-0.0600674744633936	2.91873982856389	-5.34224534074666	1.34901637787392e-07	3.37896483219849e-07	5.62623905170583
hsa-miR-1914-5p	-0.0721397991167687	3.38587188166628	-5.30530895515622	1.63641174911509e-07	4.07663603534625e-07	5.43906322739613
hsa-miR-4701-3p	-0.377904609302368	5.46481415349705	-5.29790347212258	1.70078759440624e-07	4.23128373148904e-07	5.40167674817392
hsa-miR-766-5p	-0.142689697637209	4.16836919958404	-5.29304317334117	1.74436552925041e-07	4.33384202341431e-07	5.37716520889505
hsa-miR-27a-3p	-0.552631514999226	6.89466313749366	-5.27994131993177	1.86729903061104e-07	4.6081736130763e-07	5.31119088075091
hsa-miR-3941	-0.0729732183128946	3.10710275003343	-5.26207967622595	2.04849859672768e-07	5.02168564124589e-07	5.22148653389764
hsa-miR-5694	-0.152890630309102	3.69388336536048	-5.23756482237275	2.32515876170888e-07	5.67721124709025e-07	5.09881589414065
hsa-miR-1298	-3.2816176784435	22.8663391308863	-5.18843019431021	2.9927465619192e-07	7.24000843691621e-07	4.85451045777607
hsa-miR-924	-0.0613059614765774	2.89400803308263	-5.17327590954754	3.23372245919023e-07	7.7820693429663e-07	4.7795817895914
hsa-miR-497-5p	-0.125839087661499	3.40690833911072	-5.11052414183298	4.44721037258873e-07	1.06190846899298e-06	4.47142987142487
hsa-miR-664-5p	-0.109512953246131	3.17296015842728	-5.10559187221942	4.55936394014814e-07	1.08727836966486e-06	4.44735402374639
hsa-miR-3656	-2.06587980413008	28.0568616835276	-5.06810024522527	5.50599668868599e-07	1.30289715988058e-06	4.26503767138261
hsa-miR-548a-5p	-0.0640552849606668	3.05037344645055	-5.05898139607889	5.76350337209777e-07	1.35859279232164e-06	4.22087891611957
hsa-miR-4782-5p	-0.0700578040058391	3.07082492663721	-5.01212671547026	7.28126610098822e-07	1.70327965589826e-06	3.99512415983639
hsa-miR-5192	-0.0698205995569809	3.02318221125054	-4.99022726596027	8.11676026518308e-07	1.88435758489307e-06	3.89026546020021
hsa-miR-130a-3p	-0.123705622289118	3.43987096107021	-4.9528185344047	9.7625770670401e-07	2.25790256035438e-06	3.71211536486569
hsa-miR-516a-5p	-0.178153199455706	4.19955697705176	-4.92664858779178	1.11007822003911e-06	2.55137828101373e-06	3.5882158231031
hsa-miR-637	-0.18636501401417	4.29563632107931	-4.91323965341334	1.18533703082269e-06	2.71081425309885e-06	3.5249649831534
hsa-miR-3929	-0.0902835947395189	2.98441627022202	-4.85174538348127	1.5982648244455e-06	3.61031354822597e-06	3.23691565566794
hsa-miR-4760-3p	-0.138070655836408	3.47759318215846	-4.85028498227533	1.60958768685633e-06	3.6314349650766e-06	3.23011533402702
hsa-miR-4641	-0.0690622265489744	2.84828395701607	-4.84920181141185	1.61803568631523e-06	3.6460265587593e-06	3.22507278922392
hsa-miR-4482-3p	-0.117708896267201	4.02081795661958	-4.83886495474982	1.70083574474342e-06	3.82792005632352e-06	3.17700304558086
hsa-miR-2116-5p	-0.0763090878652446	2.96058351031745	-4.82994651893896	1.77554236329106e-06	3.98630913514492e-06	3.13560508255477
hsa-miR-98	-0.0672823234430968	2.83694061316221	-4.79551788915134	2.09471822275117e-06	4.65184107127251e-06	2.97645100507223
hsa-miR-5591-3p	-0.050990232692	3.03313862347836	-4.78966797421749	2.15417650619028e-06	4.76663335083691e-06	2.94951246137826
hsa-miR-548as-5p	-0.063171882476396	2.9758674596394	-4.78249376293051	2.22931575401341e-06	4.92697515382796e-06	2.91651688051819
hsa-miR-222-3p	-0.18693531768625	3.80017300252011	-4.75781157853054	2.50758551475636e-06	5.51548976423712e-06	2.80334632527012
hsa-miR-101-3p	-0.0983113459903739	3.20180600434055	-4.72328451186216	2.95351842564737e-06	6.4654309412804e-06	2.64594059709269
hsa-miR-152	-0.0956238178212616	3.25563671417779	-4.68605512267284	3.51961538856623e-06	7.63205174364007e-06	2.47739942025839
hsa-miR-769-5p	-0.0516380617719228	3.08105515656621	-4.64599747950587	4.24487822534773e-06	9.15084404316766e-06	2.29742942337201
hsa-miR-5706	-0.0643017150576104	3.0088252777219	-4.62705196420868	4.63599884632945e-06	9.95901269088976e-06	2.21280874250407
hsa-miR-525-5p	-0.39731953625739	3.28000536261221	-4.61259393536832	4.9575317420453e-06	1.06085370097811e-05	2.14844664886475
hsa-miR-5696	-0.0905422774477591	3.43246971490799	-4.61242523226475	4.96140704259725e-06	1.06085370097811e-05	2.14769674123785
hsa-miR-4251	-0.0990826997991716	3.7011101490874	-4.58571588698857	5.61305541466666e-06	1.19326039473456e-05	2.02929031085689
hsa-miR-933	-0.428453194222714	6.49218595503097	-4.55658860028863	6.41718509131854e-06	1.35793537392154e-05	1.90089074661488
hsa-miR-140-5p	-0.0502959070506384	2.90146717946608	-4.52659220315111	7.36031086766556e-06	1.55215719442982e-05	1.76945270085289
hsa-miR-660-5p	-0.0868640163550181	3.23197822021765	-4.43891882538799	1.09405349730334e-05	2.28103339584988e-05	1.38990855114537
hsa-miR-626	-0.0556339882303383	2.83179980059989	-4.41576621702748	1.21344627438179e-05	2.51642929843132e-05	1.29083165033748
hsa-miR-4440	-0.105915679038139	4.08890273596993	-4.40093150609317	1.2963946319342e-05	2.68465974959602e-05	1.22760310177605
hsa-miR-4661-5p	-0.084209140651907	2.88393626166434	-4.39566935277447	1.32710068810582e-05	2.74207897508734e-05	1.20522235902045
hsa-miR-4723-5p	-10.0035926958549	100.112866187066	-4.35641511453035	1.57913273003733e-05	3.24824955977511e-05	1.03905573895507
hsa-miR-548c-5p	-0.0515125825916143	3.16701097496465	-4.27540649077854	2.25133186358992e-05	4.55962811976792e-05	0.700539173692993
hsa-miR-4706	-0.398356766738354	9.08157729712087	-4.2730051617954	2.27492828396817e-05	4.60235491295099e-05	0.690595202365545
hsa-miR-936	-0.162750641959043	4.63494727155754	-4.2631772832367	2.37398343478424e-05	4.7922187537695e-05	0.649952143389468
hsa-miR-2278	-0.0620845007970026	2.89580479681525	-4.25545811384126	2.45465658748494e-05	4.93343097986875e-05	0.618091022008684
hsa-miR-4724-3p	-0.0578188227287657	2.83122664077757	-4.22439736830594	2.8064904654431e-05	5.60384918316785e-05	0.49043321836103
hsa-miR-449c-5p	-0.240924051521198	2.98757761251959	-4.15318972283893	3.80331067030965e-05	7.50471055095398e-05	0.201083190022798
hsa-miR-676-3p	-0.0641948104433423	2.82852638558948	-4.15048585153777	3.84712682516853e-05	7.58304120464162e-05	0.190187051166955
hsa-miR-4747-5p	-0.327688895955261	7.92986459742963	-4.12640191845056	4.25918057536751e-05	8.33664284037207e-05	0.0934269866584554
hsa-miR-3916	-0.179480792509916	4.45431237367424	-4.12402655644358	4.30202171165245e-05	8.40766663604263e-05	0.0839123475664945
hsa-miR-3622a-5p	-0.101871028198717	3.95686542901856	-4.05606145991356	5.71662313956574e-05	0.000111015856539457	-0.186142368348738
hsa-miR-4802-5p	-0.0678091411841271	2.96163953499518	-4.05212192090515	5.81089378975913e-05	0.000112609004915227	-0.201666362256319
hsa-miR-3621	-1.64093585003106	21.7289080429297	-3.98974464530036	7.51512579154121e-05	0.000143818571540825	-0.445573002550748
hsa-miR-4290	-0.165086185906093	4.16451187899371	-3.94242884019693	9.11343280258577e-05	0.00017350392750321	-0.628205178042241
hsa-miR-142-5p	-0.131789098567276	3.47550286899051	-3.81048017091635	0.000154438171483165	0.000288065525532428	-1.12661771823063
hsa-miR-425-5p	-0.0649410129034771	3.30741167489261	-3.72548598728213	0.000215189670385768	0.000396560743924123	-1.43914719183315
hsa-miR-3195	-1.27099621536311	22.0954027291592	-3.65997713505318	0.000276688282706935	0.000504339731151948	-1.6754539309706
hsa-miR-339-3p	-0.316302087312589	4.56671294715958	-3.63726678767127	0.000301617730887886	0.00054761167905779	-1.75644419827424
hsa-miR-4783-3p	-0.412527518252119	8.44660880566159	-3.62793076478038	0.00031246546765516	0.000565633162195821	-1.78959928059893
hsa-miR-141-5p	-0.0525995928657932	3.00631032201175	-3.61270397346571	0.000330947038453819	0.000597326958621059	-1.84350004127523
hsa-miR-518b	-0.303434204398273	5.556673701116	-3.51672269781457	0.000473196136993049	0.000840882324521432	-2.17827996074351
hsa-miR-663a	-0.919034984316237	17.6478652752792	-3.45535599097304	0.000592223635747621	0.00104034705478184	-2.38780953771806
hsa-miR-652-3p	-0.0797379205789834	3.02740193575187	-3.4084820157546	0.000701376070046767	0.00122044739598875	-2.54547640841163
hsa-miR-4698	-0.366380510303252	10.178350704134	-3.37262718098796	0.000797224639247018	0.00137295655832905	-2.66468562160738
hsa-miR-3202	-0.420301285252389	9.72480268852035	-3.35300525995016	0.000854706795909047	0.00146373508024982	-2.72941209991701
hsa-miR-30b-3p	-0.195529306979706	5.83667714122422	-3.33724360575979	0.000903646924809362	0.00154610965480858	-2.78114225844675
hsa-miR-4466	-1.90041062472834	37.1248458159225	-3.29534591167391	0.00104668911797614	0.0017809192848374	-2.9175133288418
hsa-miR-34b-5p	-0.0538538158778339	2.97818795560594	-3.29430493437569	0.00105049698028612	0.00178410049880696	-2.92088048738534
hsa-miR-138-1-3p	-0.0705540181877389	3.81014272467617	-3.29300548213421	0.00105526837149397	0.0017905521400188	-2.92508227756427
hsa-miR-935	-0.0558038423239329	2.87641296855192	-3.20614378374714	0.00142383573020241	0.00238081887311774	-3.20233388336123
hsa-miR-5698	-0.196525216382793	6.36739694462163	-3.19691345651179	0.00146931632420861	0.00245241283124937	-3.23137657113709
hsa-miR-518f-3p	-0.0570360230919329	2.68014342348709	-3.13797357163552	0.00179285140530955	0.00294174637894375	-3.41492436843272
hsa-miR-2277-3p	-0.0516553171162131	2.99960795088666	-3.06619408514757	0.00227514661561808	0.00370012802062975	-3.63400520904958
hsa-miR-4769-5p	-0.419154809896483	8.38262702730517	-2.99687060748565	0.00285145184198204	0.00457906910871304	-3.84093886901807
hsa-miR-320e	-0.0805495654334485	3.76085567206845	-2.93688130613012	0.00345491999833424	0.00545966327633763	-4.0163128543055
hsa-miR-4306	-0.150554861110733	4.65999150187692	-2.80763941642732	0.00516874760266022	0.00805047744204523	-4.3824542066577
hsa-miR-1207-5p	-1.81395060100396	35.8913233536639	-2.71903553590942	0.00675521023033944	0.0103636183617124	-4.62421772796947
hsa-miR-885-3p	-0.417069100287057	7.27737635819777	-2.71682935338411	0.00679978670256573	0.0104146483522658	-4.63014126037976
hsa-miR-92a-3p	-0.0656473161235409	3.58449839275431	-2.70439618986529	0.00705599430579367	0.0107801539559885	-4.66343640598269
hsa-miR-1273f	-0.175988338096063	5.3255277348348	-2.63713781597052	0.00859864940564554	0.0130250920364156	-4.84097037205367
hsa-miR-200b-3p	-0.31997321082963	4.58496375385453	-2.63695556539262	0.00860321125273296	0.0130250920364156	-4.84144551806882
hsa-miR-200c-3p	-0.294825201367249	5.94632537352874	-2.63519498152525	0.00864739160916734	0.0130812226396689	-4.84603389303425
hsa-miR-23a-5p	-0.0505047748866039	3.76361645846263	-2.60656252523098	0.00939500739954585	0.0141540168760752	-4.92023535045944
hsa-miR-4321	-0.22378050278963	6.29537104175331	-2.50420453885843	0.0125627124961355	0.0186065596986207	-5.1790262244288
hsa-miR-429	-0.0736677004289912	3.27834324059233	-2.27330173118978	0.0233948962175066	0.0332586902984013	-5.72555196585842
hsa-miR-148a-3p	-0.0885087696591409	3.42794536895149	-2.19877735211139	0.0283117218771877	0.0398180901267399	-5.89088245289135
hsa-miR-1182	-0.0572981149711449	4.22761813312565	-2.14102060454468	0.0327137283556822	0.0457296688707752	-6.01529015518964
hsa-miR-3065-3p	-0.0519031069963569	2.93627170309854	-2.09255958557112	0.0368487648760886	0.0510064482232174	-6.11716217735526
hsa-miR-144-3p	-0.134387499168981	3.55416100561568	-2.02481555092064	0.0433716243282624	0.0594100895746512	-6.25572186123686
hsa-miR-4687-5p	-0.152454430706077	5.76116621039469	-2.01813701538382	0.044064673598229	0.0602697355827188	-6.26913856653847
hsa-miR-4758-5p	-0.118926073368872	7.04657962728393	-1.9726533624834	0.0490382695149873	0.0665777685671767	-6.35935018590584
hsa-miR-1343	-0.10349435914744	5.52045466887993	-1.96596681443989	0.0498078367700917	0.0675229952089387	-6.37244128994613
