# Supplementary material for: Identifying regulatory driver motifs in non-small cell lung carcinoma via a systematic approach
Source: PLoS One. 2026 Feb 11;21(2):e0340798. doi: 10.1371/journal.pone.0340798 (PMC12893602; doi:10.1371/journal.pone.0340798)
Supplement: S2 File — (TXT) [file pone.0340798.s002.txt]

logFC	AveExpr	t	P.Value	adj.P.Val	B
hsa-miR-4442	1.80548946618881	7.11805552943382	27.9406581450013	2.11052230857485e-107	1.0792976583573e-105	234.421985676705
hsa-miR-4499	1.19005203205984	5.88317383997873	26.1725220851556	1.65934950217409e-98	7.63715608375624e-97	213.958586735657
hsa-miR-4496	0.945865889601064	5.32987667313244	24.9045748545775	4.39954176102779e-92	1.61991127641043e-90	199.183110248697
hsa-miR-4721	3.90430997706287	10.7187555010129	22.0987370784709	8.12206566877412e-78	2.41172949938922e-76	166.37295714351
hsa-miR-5189	1.01744945816625	5.03246987422679	22.0378954051886	1.6548315847022e-77	4.76022648036993e-76	165.662218937095
hsa-miR-4800-5p	1.80212512178012	8.3230702876895	22.000506425972	2.56255799453388e-77	7.1479837392983e-76	165.225505974724
hsa-miR-3937	2.69609877554427	10.1026153132989	21.9763986374924	3.39720040188393e-77	9.33469543263928e-76	164.943944275197
hsa-miR-4430	1.14200983421462	5.66900088303947	21.891125386987	9.20819634899447e-77	2.45685354760852e-75	163.948167559731
hsa-miR-3188	1.77030761886925	6.66394509676197	21.1459335570987	5.53807605716757e-73	1.34152605542704e-71	155.258717766562
hsa-miR-135a-3p	1.45473427433852	6.47586356507176	20.9317567582172	6.72037812888783e-72	1.60678131627045e-70	152.766391769403
hsa-miR-4647	0.346456239762684	3.55837144391357	20.783981273572	3.75549471259116e-71	8.86393046907733e-70	151.04837270535
hsa-miR-3934	1.94834958101747	7.57958648239911	20.7789470042235	3.9821186708342e-71	9.27984870000729e-70	150.989869447099
hsa-miR-4470	0.788430609123038	4.50086810560078	20.6061903161412	2.97115279219603e-70	6.83736536304111e-69	148.983291422085
hsa-miR-320a	1.92437577709739	8.25050956247015	20.5851251861126	3.79570139035954e-70	8.62702007364433e-69	148.738759485955
hsa-miR-3935	0.26544585416135	3.28596813830356	20.5212284688151	7.97723890077935e-70	1.79098741662619e-68	147.997216403412
hsa-miR-4743	0.893052873956885	5.92761223072641	20.0329134680523	2.30428640149897e-67	4.93278054088325e-66	142.340577547416
hsa-miR-4301	0.181749815478484	2.88564563002092	19.4242995653521	2.61074271328928e-64	5.4617924263245e-63	135.320274588188
hsa-miR-1225-3p	1.31001154016239	6.98851576809001	19.3871396858676	4.00614144237847e-64	8.28686111844805e-63	134.89286070639
hsa-miR-4793-5p	0.643017954828728	4.37589897803018	19.3647982615141	5.18203600515784e-64	1.06001425394395e-62	134.635961730077
hsa-miR-3137	0.639532701060491	5.22916027220991	19.1247728291929	8.20048264116371e-63	1.64098788504156e-61	131.879513832697
hsa-miR-561-3p	0.327742179359773	3.09958249203895	18.8556035778286	1.80026755848826e-61	3.56375545717944e-60	128.796529690327
hsa-miR-4648	0.308344558977028	3.43907168573207	18.8036714521305	3.26372380347647e-61	6.25887033562518e-60	128.202761643069
hsa-miR-4514	0.242097976120375	3.51094731570372	18.5114074363752	9.22485473638048e-60	1.75082036800788e-58	124.867838141663
hsa-miR-3944-5p	0.400571973787855	3.65135950979949	18.4655583713995	1.55657464184964e-59	2.92413664861754e-58	124.34573825343
hsa-miR-4475	0.330384659803465	3.48776353560833	18.3041924416239	9.79067496103939e-59	1.82066995992662e-57	122.510613507194
hsa-miR-1268b	1.55592439787214	7.731049982611	18.2756316387412	1.35518267662113e-58	2.49489130765951e-57	122.18620604755
hsa-miR-4635	0.567655896354616	3.90754612110052	18.2328262833934	2.20546870514341e-58	4.02006721402873e-57	121.700231056891
hsa-miR-1305	0.964076916466015	5.75537117082795	18.0407568044183	1.9545693496416e-57	3.4935555074662e-56	119.523098433299
hsa-miR-5095	0.926655998042781	5.12131221835973	17.8388191460608	1.9257042906736e-56	3.40886692224047e-55	117.240433526365
hsa-miR-4653-3p	1.12702268018082	4.64507283308721	17.7537164194336	5.04007234125749e-56	8.75355960401419e-55	116.280467260868
hsa-miR-4753-5p	0.823542042673755	4.7713396071847	17.5444722237826	5.34011907944958e-55	9.01941213327218e-54	113.925468502443
hsa-miR-4478	0.533194750429629	4.17367969675611	17.5278685866303	6.43803727071107e-55	1.07749332867083e-53	113.738928332878
hsa-miR-4640-5p	1.98137059532487	9.86590482425992	17.4961184966691	9.20392769165898e-55	1.5147824775519e-53	113.382357202866
hsa-miR-4513	0.955606278916106	6.20224583027594	17.2618165707137	1.27934528286578e-53	2.0843138635008e-52	110.756736977637
hsa-miR-4487	0.416194418851186	4.11118595127159	17.1299598181352	5.60129664247374e-53	8.96694532069058e-52	109.283696006045
hsa-miR-602	0.334265410107413	3.44976647000542	16.9010150582605	7.21619708865714e-52	1.14526024484636e-50	106.734190105384
hsa-miR-5190	0.485598361783243	4.27500181117207	16.8962687357057	7.60803617689012e-52	1.18698259336057e-50	106.681447952265
hsa-miR-4788	3.0365372378525	13.6407801537004	16.6215242024203	1.61112572172752e-50	2.49250626361376e-49	103.636493997379
hsa-miR-564	0.183078065986877	3.1498074646639	16.5637903269206	3.05393307692568e-50	4.68524232885015e-49	102.998701699663
hsa-miR-4507	4.13286669824903	18.3965495443411	16.4962239915365	6.44895831510122e-50	9.81201013066226e-49	102.253224549426
hsa-miR-4634	4.17701817815648	15.7737005923906	16.2863640985306	6.53094905002427e-49	9.77518471633713e-48	99.9443642180924
hsa-miR-4746-3p	0.478911884034415	4.03862341901537	16.2837022237702	6.72515257332035e-49	9.98468216732482e-48	99.9151436271336
hsa-miR-4465	1.43551247842764	5.46060791724419	16.011777113598	1.33023588831421e-47	1.94362243681465e-46	96.938972285382
hsa-miR-134	1.28519452924988	6.02621513515908	16.0108925517789	1.34317552936798e-47	1.94707570832005e-46	96.9293201036745
hsa-miR-4669	1.58000146660515	8.90011561491789	15.9741959633679	2.00664348343988e-47	2.88611769766627e-46	96.5290635629534
hsa-miR-3917	0.681335147376752	4.96971909760918	15.96655820133	2.18141182320989e-47	3.11316214459643e-46	96.445798957559
hsa-miR-378b	0.293725429889477	3.74536527146465	15.8254266207532	1.01805194310771e-46	1.41987396004644e-45	94.9098525883889
hsa-miR-4462	1.30777111854585	6.5199936690476	15.7859726379731	1.56464419763114e-46	2.16579696829995e-45	94.4813740991283
hsa-miR-1181	1.57470597255948	8.04013503622767	15.7511933505602	2.28457303477286e-46	3.11548070890135e-45	94.1039951750038
hsa-miR-4655-5p	1.27693021509457	7.33571385613546	15.7362758870039	2.68703781983749e-46	3.63737987229472e-45	93.9422262347403
hsa-miR-4476	1.15081856049991	4.99846188158241	15.6552791876549	6.47832960096827e-46	8.70555094553473e-45	93.0648873100157
hsa-miR-2276	0.984665669299458	6.19652837163608	15.5972887973266	1.21518684224761e-45	1.62112969317235e-44	92.4378064465297
hsa-miR-889	0.253044485238326	3.17319269402374	15.5592310172309	1.83534459473803e-45	2.43084129418181e-44	92.0267528021665
hsa-miR-4535	0.488842442809567	4.84900256541174	15.5520096604899	1.98462222693694e-45	2.60977822842208e-44	91.9488002146921
hsa-miR-3918	0.565366558849944	4.60014262165836	15.5177133196938	2.8766253783036e-45	3.75593427053683e-44	91.578771674442
hsa-miR-3648	0.761962096904807	5.18444638212893	15.2984901858739	3.06249501782324e-44	3.94269463483397e-43	89.2211184019616
hsa-miR-642a-3p	0.665799469611091	4.41405971885759	15.2371894389176	5.9195065321456e-44	7.56792467061115e-43	88.564243871359
hsa-miR-4505	3.22698386691513	14.5404787319807	15.197246910027	9.08930262001085e-44	1.14612370708493e-42	88.1368081276649
hsa-miR-4728-5p	5.68237908012151	21.5733948529274	15.193107032964	9.50217407554479e-44	1.19003418184204e-42	88.0925321889929
hsa-miR-5009-5p	0.628382265515094	3.68746088283452	15.0074402717188	6.93238943313556e-43	8.39640062263327e-42	86.1119163207808
hsa-miR-4298	4.07588822386915	16.9631444449224	15.0032501187509	7.2495489310215e-43	8.72315005360169e-42	86.067333660318
hsa-miR-5195-3p	1.19588662606248	6.71730646551553	14.8822853688106	2.63156445420297e-42	3.14591568843355e-41	84.7825351151703
hsa-miR-3605-5p	0.342200134610452	4.28707745111614	14.8459004670652	3.87489529454392e-42	4.57287322900984e-41	84.3969401802388
hsa-miR-4477a	0.148147619321449	3.19583930042818	14.8369540285477	4.26141105115337e-42	4.99697945552443e-41	84.3021902397261
hsa-miR-1471	0.321943204405817	3.93894935989677	14.8358991137555	4.30944994451113e-42	5.02132743534493e-41	84.2910194497626
hsa-miR-1266	0.156834703877538	3.13242711078679	14.7382791974419	1.21424825565417e-41	1.38846648363934e-40	83.2587657193803
hsa-miR-4486	1.0841354691761	6.69790035928432	14.7212578996309	1.45419529093323e-41	1.65257625346178e-40	83.0790788373798
hsa-miR-212-5p	2.15736359967817	9.7712360914286	14.7138173648088	1.5734201637276e-41	1.77709602541258e-40	83.0005603201178
hsa-miR-1469	5.79637052179891	27.076493302074	14.6871296778661	2.08704397113238e-41	2.34283411637482e-40	82.7190717012019
hsa-miR-4651	3.87948464414174	16.8979878170845	14.615250474242	4.46166966685165e-41	4.97814173131751e-40	81.9620311702253
hsa-miR-2392	2.34799152608355	9.9949252145351	14.5839358972972	6.20914465435451e-41	6.88616584859437e-40	81.6327303178753
hsa-miR-4646-5p	2.02908401656343	12.3392564618697	14.5806420296658	6.42868191535155e-41	7.08694814740251e-40	81.5981103753235
hsa-miR-1306-3p	0.262888770373161	3.1269865912586	14.3851667412465	5.0233330005731e-40	5.43997414944416e-39	79.5498051466649
hsa-miR-3679-5p	2.45082560025789	14.32844029152	14.3754975459756	5.55930563500891e-40	5.98519396143357e-39	79.4488069171874
hsa-miR-3925-5p	0.477359843430717	4.42057778529698	14.3698742843864	5.89684885005823e-40	6.27520157974404e-39	79.3900840111122
hsa-miR-556-3p	0.244949621664272	3.1753270762266	14.170471342723	4.73686449580981e-39	4.98318144959192e-38	77.3145230999068
hsa-miR-320b	11.1704840978945	38.2333063638796	14.1165671187175	8.30085445013813e-39	8.68288241062744e-38	76.7557347476596
hsa-miR-4428	5.10745449282458	18.0204682010052	14.0438289957759	1.76687483974584e-38	1.82742504492814e-37	76.0032826845526
hsa-miR-891a	0.216460103240173	3.13507316971428	13.8940774110807	8.32121899006803e-38	8.55830400039958e-37	74.4599290570027
hsa-miR-548q	14.0584718616016	41.5649872223982	13.8848623096198	9.15144392264028e-38	9.35989347865598e-37	74.3652144504571
hsa-miR-4793-3p	0.497898751187968	3.93329585259659	13.8282917173502	1.63968513687479e-37	1.66776814198149e-36	73.7844312583187
hsa-miR-3197	0.911475809253582	6.49675885602874	13.7071190123815	5.69654161848547e-37	5.66882871331445e-36	72.544267490097
hsa-miR-3659	0.207079942972125	3.18637839529297	13.698754156134	6.20674407539855e-37	6.14334185097244e-36	72.4588518269244
hsa-miR-4999-5p	0.323863644411339	3.36203541105479	13.6684337184676	8.46843907304791e-37	8.33711033876001e-36	72.1494560085224
hsa-miR-4327	1.97317883205032	9.50897224198959	13.6646965495682	8.79884175986835e-37	8.61631259570087e-36	72.1113444423288
hsa-miR-5580-3p	0.160422672026168	2.97978803182127	13.6502919458349	1.01970301026475e-36	9.93266265554178e-36	71.9644944705574
hsa-miR-575	2.02662896042111	8.28352644436186	13.5628056897812	2.49326652970477e-36	2.41584404272973e-35	71.0742434560129
hsa-miR-4436a	0.283531526564408	3.82964577538626	13.5351928258554	3.30424881630125e-36	3.18488066534587e-35	70.7938467904622
hsa-miR-1243	0.103689239041456	2.83866319626645	13.5294780491797	3.50243187830607e-36	3.35832139997993e-35	70.7358512170079
hsa-miR-4271	1.65621712495052	10.7857858772706	13.4535794104698	7.58307803373587e-36	7.23339205186929e-35	69.966766068237
hsa-miR-3911	1.27945463828786	6.67297787052828	13.4360219476661	9.06396769276268e-36	8.60142501153407e-35	69.7891643859767
hsa-miR-5581-5p	0.300578573275671	3.67938424631019	13.4191281120966	1.07600875280834e-35	1.01586262252316e-34	69.6183858184755
hsa-miR-711	0.869954622333246	7.61610565119159	13.3488087472043	2.19486224460668e-35	2.06160275118413e-34	68.9086998667354
hsa-miR-5684	0.425805171636806	3.76845299960474	13.3224511733315	2.86577446113378e-35	2.67811714870421e-34	68.6431784152571
hsa-miR-542-5p	0.441385450774583	3.58411144026558	13.2029568221555	9.57080446271804e-35	8.76609503276812e-34	67.442785323996
hsa-miR-3185	2.5313232676913	14.8182379452207	13.1956944512873	1.02967578917778e-34	9.3843224152292e-34	67.3700098144668
hsa-miR-1225-5p	0.722043904467688	5.41287880633626	13.1917567818812	1.07130424066988e-34	9.71562121710961e-34	67.3305594628094
hsa-miR-3141	1.7220428666252	10.7007716172492	13.1564749087744	1.5276384906052e-34	1.37861885353146e-33	66.9773527316225
hsa-miR-4429	0.88923073591533	6.7451792112596	13.1196633912904	2.21098620342468e-34	1.98557346366089e-33	66.6093562669936
hsa-miR-4538	0.802590795414703	5.49343167449649	12.9792362086447	9.01542088926037e-34	8.01806273291224e-33	65.2104972942992
hsa-miR-4734	1.18927563152592	7.33803445700407	12.9678709916498	1.00980942496237e-33	8.93778438151787e-33	65.0976300889298
hsa-miR-1292	0.447265980164778	4.47675946622205	12.9521836119032	1.18082906867411e-33	1.04014656240624e-32	64.9419257858157
hsa-miR-4708-3p	0.330641796508812	3.73681745121314	12.9216541319082	1.60065806978294e-33	1.40324357450972e-32	64.6391936963425
hsa-miR-3678-3p	0.280836668020214	3.58688825044142	12.9109076179525	1.7814096863341e-33	1.55430105807634e-32	64.5327210262334
hsa-miR-34c-3p	0.36012714452082	3.61024724498809	12.7804570432242	6.50404092503101e-33	5.64808459574627e-32	63.2440461867418
hsa-miR-4526	0.386710157465169	4.99361124222312	12.7698555957227	7.22366814861951e-33	6.24355542798522e-32	63.1396275916916
hsa-miR-1915-3p	8.09317184871678	45.7009692662578	12.6266086588945	2.96885040420753e-32	2.55404373558227e-31	61.7333410357833
hsa-miR-4751	0.156787101632107	3.20338064911102	12.5970157228183	3.97132865806218e-32	3.40056560906626e-31	61.4439018436769
hsa-miR-1268a	2.39769673355287	14.8990995888189	12.5771458785141	4.82704036159575e-32	4.11415801189712e-31	61.2497707279666
hsa-miR-4304	0.0884802101517135	2.83008484725065	12.5438105870353	6.69413019486721e-32	5.62734871632445e-31	60.9244599698703
hsa-miR-3154	0.870413222190932	6.95559011015608	12.4856110962564	1.18343116709214e-31	9.90316717553016e-31	60.3576517668277
hsa-miR-3126-5p	0.260108150787818	3.88233360618527	12.4830155616992	1.2138470538088e-31	1.01117304346697e-30	60.3324077967245
hsa-miR-4445-5p	0.257615550873788	3.71220091620587	12.3410166716797	4.84392192854231e-31	3.99895079392215e-30	58.9558140145986
hsa-miR-3663-3p	1.80412724674699	9.30003552777684	12.2279717727827	1.44864554705124e-30	1.19060555898274e-29	57.8662704706527
hsa-miR-3654	0.223475815922153	3.38855138828677	12.2128387558721	1.67674345189743e-30	1.37194875330808e-29	57.7208491536763
hsa-miR-1273e	1.2352452115921	7.11996107568019	12.1689466848751	2.56098671519697e-30	2.08618431091931e-29	57.2996492349077
hsa-miR-661	0.203587917958107	3.18888310445101	12.1679221726194	2.58640403587953e-30	2.09760785464944e-29	57.2898281209691
hsa-miR-4436b-3p	0.394609140818419	4.73807931918884	12.1338322555375	3.5916629950026e-30	2.90011033938587e-29	56.9633083937734
hsa-miR-3907	1.30955883010306	5.47969512392333	12.0578855447596	7.45026426465327e-30	5.98949192629985e-29	56.2377764343438
hsa-miR-4695-5p	1.36062196217023	9.88244305482501	11.9244428137801	2.66808403683824e-29	2.12638212632866e-28	54.9693956951117
hsa-miR-5096	0.247038987360033	3.63880685799075	11.874833894039	4.27823803024051e-29	3.36591291182597e-28	54.499970174218
hsa-miR-4425	0.649214262058565	4.70695223877354	11.8441985994779	5.72340012122886e-29	4.48373600986482e-28	54.2106594650331
hsa-miR-3121-3p	0.384617494507692	3.79937921891978	11.8192722487904	7.25021918662598e-29	5.65578539092306e-28	53.9755885591201
hsa-miR-3187-5p	0.155796482106342	3.37926135567505	11.7201821079679	1.85080393886088e-28	1.42566110939032e-27	53.0440208225989
hsa-miR-1909-5p	0.23218959646492	3.40756783525076	11.7028873769262	2.17867752961504e-28	1.65741542645508e-27	52.8819094170985
hsa-miR-4536-5p	0.243252217880066	3.49891766759872	11.6731581051492	2.88276570063704e-28	2.15738685157431e-27	52.6035788721595
hsa-miR-627	0.0944031974292061	2.91647840338641	11.4932214836212	1.55593601002319e-27	1.15503153002124e-26	50.9281210314688
hsa-miR-4539	0.97437811502183	7.38217561931694	11.4789683740072	1.77705284919655e-27	1.30862171814834e-26	50.7960817290499
hsa-miR-1307-3p	0.328702376808176	3.72992274846813	11.4608634741038	2.10350026283023e-27	1.54284620871333e-26	50.628504354138
hsa-miR-4444	0.251998785367884	3.59766200473256	11.4436397109187	2.46919857941487e-27	1.79675675284695e-26	50.4692331032438
hsa-miR-4637	0.274112142543162	3.83756955316348	11.4121834065884	3.30773929206706e-27	2.39745985696672e-26	50.1787304939426
hsa-miR-4713-3p	0.195520218736834	3.33334302609285	11.3892286448993	4.09314404828538e-27	2.92072798174162e-26	49.9670510761558
hsa-miR-4494	0.144698486419643	3.14675073043314	11.3777029998562	4.55483001845104e-27	3.2376224185206e-26	49.8608653441196
hsa-miR-1910	0.131776420848687	2.98861679018436	11.3524712580593	5.75419406170371e-27	4.07441202599867e-26	49.6286371040155
hsa-miR-4281	7.27941636976043	37.9096801542843	11.3039018536907	9.01582262255643e-27	6.3110758357895e-26	49.1825120427299
hsa-miR-4738-3p	0.757363207885691	6.12096598590689	11.2978178684348	9.53671285902315e-27	6.65041226267485e-26	49.1267123827998
hsa-miR-4519	0.0905457105408978	2.98540110803324	11.2629114386247	1.3158295853162e-26	9.14129157195141e-26	48.8069270181407
hsa-miR-574-3p	0.162130511388485	3.17521978802295	11.2335338997291	1.72446047206639e-26	1.18903810077686e-25	48.5382710950932
hsa-miR-3666	0.121569273876255	2.94019002350541	11.1345838293559	4.27446965133125e-26	2.89312449562531e-25	47.6366139475404
hsa-miR-4673	0.3650499982397	4.67875930048665	11.1268274124112	4.5887484467841e-26	3.09446369616466e-25	47.5661476340313
hsa-miR-3926	0.385872795246369	3.77330246001196	11.1192787775395	4.9166372853029e-26	3.29146517899732e-25	47.497598735227
hsa-miR-4468	0.275422121356411	3.54290165739368	11.1053142286826	5.58579767327215e-26	3.72588895525146e-25	47.3708645464838
hsa-miR-4489	0.173280056675483	3.45568453917894	11.0711504083775	7.62921769525428e-26	5.07053782561846e-25	47.0612380275358
hsa-miR-3652	0.803121149794875	6.79527093739854	10.9999278685752	1.45851689158289e-25	9.65873955900755e-25	46.4176959846329
hsa-miR-519e-3p	0.172607496030201	3.03012623564503	10.9974317701498	1.49194971102267e-25	9.84472909674813e-25	46.3951900548912
hsa-miR-4530	6.28996979899122	33.6893397764803	10.9939180225781	1.54030735365e-25	1.01275208502487e-24	46.3635140683884
hsa-miR-4293	0.0684114169579462	2.7065815385165	10.9882444245529	1.62169861075045e-25	1.06247229266604e-24	46.3123809346297
hsa-miR-551a	0.170800458104086	3.08527619176456	10.8978601769121	3.67495166180483e-25	2.37388982785358e-24	45.5000745779903
hsa-miR-890	0.11280705184343	2.94294910991709	10.888433925995	4.00127542795393e-25	2.56667179890703e-24	45.4156064309586
hsa-miR-4639-3p	0.143222261514294	3.37599322634109	10.8603938999973	5.15210225290495e-25	3.29340980819376e-24	45.1646194869651
hsa-miR-4773	0.189522579352477	3.18174270963724	10.809085304937	8.17359378401962e-25	5.1709918063162e-24	44.7064371660134
hsa-miR-549	0.207001881302172	3.13621273210524	10.7656022681624	1.20726553264499e-24	7.6115611150665e-24	44.3192373443172
hsa-miR-4459	10.3366893264153	49.0011764121308	10.6867825936803	2.44198073194246e-24	1.51881301604935e-23	43.6199699462333
hsa-miR-5001-5p	1.22171473850183	8.89136785287701	10.6709023835013	2.81324839561468e-24	1.74383511660829e-23	43.479491354828
hsa-miR-4749-5p	1.18967535264157	10.8152323938109	10.6419418424645	3.64042573174422e-24	2.24900126581917e-23	43.2236549377351
hsa-miR-3174	0.5434217486694	4.44621784263924	10.6367340653476	3.8129549425461e-24	2.33988334974246e-23	43.177698026406
hsa-miR-610	0.314444707540854	3.85470009596991	10.5668486104874	7.08775270981861e-24	4.30645304910101e-23	42.5624154028322
hsa-miR-1587	2.27116313208839	14.91721909957	10.527318846481	1.00530635404131e-23	6.06809507472149e-23	42.2155755811342
hsa-miR-3682-3p	0.230916940563382	3.75097836772563	10.5199087860865	1.0732758601572e-23	6.45719234820069e-23	42.1506544844479
hsa-miR-193b-5p	0.303403748309504	3.95460077720361	10.4711964312567	1.64880891378942e-23	9.85538055287764e-23	41.7246312652426
hsa-miR-5088	0.24749504350105	4.16576325421531	10.4309306907698	2.34894989013088e-23	1.39048770023503e-22	41.3734738005004
hsa-miR-3177-3p	0.368771557011079	4.07237691389325	10.4078104473903	2.87709899616915e-23	1.69767283716263e-22	41.1722505894871
hsa-miR-3199	0.110473340174723	2.96764781635133	10.3744531210026	3.85310956978698e-23	2.26631780127088e-22	40.8824575153134
hsa-miR-371b-5p	0.79219898394488	5.2867295632364	10.3473841758706	4.88155075709388e-23	2.8349952504132e-22	40.6477538740666
hsa-miR-2681-5p	0.157214763065774	3.08232105496117	10.332255324371	5.57065545162172e-23	3.22502411523132e-22	40.5167574511568
hsa-miR-4445-3p	0.0969466035369786	2.86502856229204	10.278389721032	8.90524208975165e-23	5.12329708976025e-22	40.051399732399
hsa-miR-548ao-3p	0.183498089106938	3.12655720528627	10.2722190748505	9.3959492529231e-23	5.38876715720605e-22	39.998194934683
hsa-miR-4498	0.642718851886351	4.63297385786051	10.2653194273288	9.97646658784344e-23	5.68627708613615e-22	39.9387301044302
hsa-miR-1285-3p	0.342734532666995	4.33601955859457	10.2417716430404	1.22390689986516e-22	6.95435988472763e-22	39.7359865248088
hsa-miR-5703	0.346723578745065	3.61761853971462	10.1585998245263	2.51312480873044e-22	1.41922170947017e-21	39.0224200120138
hsa-miR-483-5p	2.66363729774948	16.6986464271747	10.1193966155809	3.5229687154188e-22	1.96538951669273e-21	38.6874551981511
hsa-miR-452-5p	0.172803595458069	3.24765625115049	10.1044996282583	4.00454231289141e-22	2.22059108374491e-21	38.5604028946818
hsa-miR-4638-5p	0.776037046118335	5.571665657111	9.93348046644363	1.72749018177047e-21	9.43711995441968e-21	37.1110682015142
hsa-miR-4529-5p	0.207369131227221	3.66489462056996	9.8909600690656	2.47814934779241e-21	1.34184498508407e-20	36.7533813540456
hsa-miR-3646	0.202321769807156	3.42843114436893	9.88920534811466	2.51527137960084e-21	1.35795149848831e-20	36.7386433616754
hsa-miR-3156-5p	0.850457630722407	6.43278935105637	9.78777408673918	5.92282115614978e-21	3.1705985256889e-20	35.8898228827423
hsa-miR-3973	0.142772826158577	3.38413487115134	9.76514654440284	7.1638472987812e-21	3.82279503682788e-20	35.7013025791898
hsa-miR-631	0.0944488248143918	3.00545189487571	9.70325286327733	1.20354976273805e-20	6.40220658200326e-20	35.187207691514
hsa-miR-660-3p	0.0786588705730971	2.91088038363323	9.70226079438416	1.21357768711737e-20	6.42010494822725e-20	35.1789862431984
hsa-miR-3144-5p	0.112961091805775	2.96819343677662	9.65340900898829	1.82473835210225e-20	9.54358893812571e-20	34.774878445578
hsa-miR-494	10.5427451496596	40.3782199707147	9.64635083024986	1.93527272074429e-20	1.00930228863746e-19	34.7166117792665
hsa-miR-4741	5.17207331817236	26.7962351359549	9.60536710110926	2.72142392273823e-20	1.41529419258787e-19	34.3788808338624
hsa-miR-4285	0.477806437613497	4.42480149118856	9.53920143480721	4.70868645136097e-20	2.43502577442572e-19	33.8357965560135
hsa-miR-550a-5p	0.656450847292907	4.7505702401762	9.42363954083066	1.21902820493135e-19	6.19953294275862e-19	32.8937212007539
hsa-miR-3661	0.0923718723593554	3.11934828444022	9.42314952446777	1.22393399023735e-19	6.20733464470236e-19	32.8897440995902
hsa-miR-4433-3p	0.606058677900998	6.2363654696835	9.3016129001113	3.29919429613724e-19	1.65499092620944e-18	31.9079411098493
hsa-miR-1273c	1.79052633822481	7.76730631053192	9.28642923589816	3.73192390568797e-19	1.86191650687576e-18	31.7859333583648
hsa-miR-3622b-3p	0.0998142406129072	2.87594025074131	9.27087291999155	4.23357547657279e-19	2.10648985199203e-18	31.661081586997
hsa-miR-3138	0.513688565562442	5.35841073091161	9.22232025686556	6.26968568691202e-19	3.08622763358423e-18	31.2723895517394
hsa-miR-4784	0.261318524030732	4.26999167251445	9.22030153805871	6.37268823915061e-19	3.12856507954034e-18	31.2562608092357
hsa-miR-934	0.516160073825009	3.87933856405969	9.20518871151163	7.19892949481572e-19	3.52479499998823e-18	31.1355974709212
hsa-miR-582-3p	0.0902590199692206	2.87768975502881	9.19324522756168	7.92622345736798e-19	3.86036438756996e-18	31.040341139927
hsa-miR-150-3p	0.307771400413733	4.91289915148399	9.17679819430361	9.04820868043727e-19	4.39518527194855e-18	30.9093145880915
hsa-miR-197-5p	0.122212537241315	3.40415321386794	9.16703150408907	9.78747853494856e-19	4.72933017922318e-18	30.831588883322
hsa-miR-4695-3p	0.20827646190475	3.61170755243721	9.00680925196218	3.51972684940873e-18	1.67437135135956e-17	29.5652113106428
hsa-miR-1183	0.366030813499089	5.75751329159085	8.96766565743135	4.79993972302832e-18	2.27164242418898e-17	29.2583376522828
hsa-miR-3689f	0.100256718460193	3.18075532056755	8.89412701723119	8.57434186196181e-18	4.03717733193649e-17	28.6845089380383
hsa-miR-5585-3p	0.675811039354092	6.41851408313756	8.89187147468577	8.72780922618654e-18	4.09895326158403e-17	28.6669644639558
hsa-miR-2467-3p	0.825034521319923	7.02683888234753	8.88016617233977	9.56897302039505e-18	4.48256471515198e-17	28.5759695572735
hsa-miR-4659a-3p	0.0687911551851554	2.78429359666415	8.87829084943261	9.71099765116059e-18	4.53754991771235e-17	28.5613994651544
hsa-miR-1287	0.114162843162172	3.18114855356373	8.85926958971345	1.12747833878352e-17	5.25490537139359e-17	28.4137462450577
hsa-miR-5196-5p	0.810458183498216	10.1358663305268	8.85230761919459	1.19073928009973e-17	5.53573488551417e-17	28.359762971698
hsa-miR-365b-5p	3.455803719985	16.0996294397268	8.84375104539385	1.27331816189682e-17	5.90473233262482e-17	28.2934586680859
hsa-miR-1286	0.123636880737581	3.25949571218496	8.83670535171743	1.34555025314734e-17	6.20841608031142e-17	28.2388981575186
hsa-miR-597	0.0901319332194066	2.83174045238365	8.78834454720483	1.96337950617506e-17	8.99149669370221e-17	27.8652826701828
hsa-miR-584-3p	0.239898703646508	3.5633631981736	8.7815864038684	2.06959175949802e-17	9.45438816187559e-17	27.8131948291594
hsa-miR-3938	0.0699509548618469	2.99589106098923	8.77685168898085	2.1473702985988e-17	9.78541762307027e-17	27.7767203661717
hsa-miR-3680-3p	0.0865904661393579	3.21115565115672	8.77432696050554	2.19001978461597e-17	9.95512697155062e-17	27.757276861892
hsa-miR-3176	0.120220146811605	3.28925255087512	8.76422037795414	2.36930203499912e-17	1.07435592276684e-16	27.679485980288
hsa-miR-4786-5p	0.144922798414067	3.34143336728013	8.75880978632869	2.47117170066995e-17	1.11779535649469e-16	27.6378681452861
hsa-miR-4435	0.102798510779816	2.98191933815256	8.74832391066706	2.68109031962344e-17	1.20977629373205e-16	27.5572668032366
hsa-miR-4750	0.628476749806521	7.16452311756023	8.74437571218523	2.76462116637709e-17	1.24441749811741e-16	27.5269372242575
hsa-miR-1299	0.540755405956638	4.62263643306106	8.73697829606973	2.92811572181547e-17	1.31479537655178e-16	27.4701389901577
hsa-miR-4643	0.0772303959384697	2.78559679629628	8.72764518722734	3.14809780054433e-17	1.41013334569394e-16	27.3985300595945
hsa-miR-3975	0.127129407819768	3.37614510281079	8.71279048714332	3.53239803496964e-17	1.57843319960658e-16	27.2846756006595
hsa-miR-1321	0.309015716039528	3.77878191611131	8.69701575755466	3.9913597814452e-17	1.77490177720788e-16	27.1639301203412
hsa-miR-4644	0.538064077538787	5.51531098136007	8.65292116585678	5.61098976324293e-17	2.48313272935823e-16	26.8272935936116
hsa-miR-181b-3p	12.2636714227211	64.7689053242246	8.61727693510799	7.38256160072194e-17	3.25930357480314e-16	26.5561202535621
hsa-miR-379-5p	0.053781392366913	2.51805048524862	8.60667155771694	8.00928358802627e-17	3.51073597275152e-16	26.4756012456088
hsa-miR-4270	9.09131116516279	47.4885775548612	8.55128544108587	1.22426813925373e-16	5.30324151615559e-16	26.056322646318
hsa-miR-3074-3p	0.198728163228514	3.19451638429003	8.5245065461453	1.50196984311517e-16	6.44551627313527e-16	25.8543452273154
hsa-miR-1295a	0.0776706104470444	2.84628668368442	8.4970345977975	1.8515247740576e-16	7.90871719034813e-16	25.6476444990526
hsa-miR-744-3p	0.195140948232043	3.04056524863245	8.47237985317023	2.23302893159516e-16	9.47236466144399e-16	25.4625762273336
hsa-miR-4299	1.52636144560542	10.4115874720662	8.44002346411261	2.8537082130153e-16	1.20497174774339e-15	25.2203232487233
hsa-miR-184	0.202207029122594	3.41538288156756	8.42916858761451	3.09795628386822e-16	1.30213185356196e-15	25.1392122823764
hsa-miR-4292	0.577995982758732	5.90793248644923	8.42258292517351	3.25609499009999e-16	1.36548311543829e-15	25.0900413638576
hsa-miR-4253	0.111564432747939	3.03226136048251	8.40771041659115	3.64317142081095e-16	1.51743859405271e-15	24.9791068230912
hsa-miR-4257	0.761740521127518	6.73500075538433	8.37762021990397	4.57067564382563e-16	1.89518330186554e-15	24.7551256032188
hsa-miR-4283	0.342004161704353	3.64448805295684	8.35058890387513	5.60071123781789e-16	2.30669113843909e-15	24.5544427061464
hsa-miR-3125	0.275346708480704	4.90371706143636	8.32682517224633	6.69361215801032e-16	2.74453006300601e-15	24.3784332326233
hsa-miR-874	0.200483512105972	3.83353440339263	8.32519070583997	6.77609110128685e-16	2.77217415943757e-15	24.3663416038627
hsa-miR-3663-5p	0.105131430848433	3.19483251700202	8.30321709599208	7.98743473844188e-16	3.26050273912893e-15	24.2039616060009
hsa-miR-628-3p	0.118373280493897	3.24504356908947	8.29813813130047	8.29654060091441e-16	3.37918832882377e-15	24.1664765793959
hsa-miR-5194	0.252026374770129	3.85959609320527	8.25757212234057	1.12287091810844e-15	4.54330848403875e-15	23.867720998117
hsa-miR-3615	0.0943617556733924	2.91073723391751	8.16811305831551	2.18002679375694e-15	8.70592044968877e-15	23.2129182484419
hsa-miR-1304-5p	0.160468606428153	3.61810801978244	8.1646360435573	2.23672668727574e-15	8.9130169508109e-15	23.1875804790514
hsa-miR-4259	0.162699077737187	3.65809663682057	8.11567655182424	3.20810986849515e-15	1.27013554148378e-14	22.8316995447413
hsa-miR-431-3p	0.203464472119082	3.23411576053931	8.11129705969464	3.31303356712638e-15	1.30605884305774e-14	22.7999473286693
hsa-miR-5193	0.137819806281385	3.04406003081727	8.10633847026884	3.43592488878127e-15	1.35161062398426e-14	22.7640127822644
hsa-miR-4497	3.48744458748299	24.2495015492065	8.08362406576757	4.05890224168866e-15	1.58988064403166e-14	22.5996238166238
hsa-miR-3194-5p	0.259734097385854	4.26161533971603	8.03436176271523	5.81864520106639e-15	2.26951818117865e-14	22.2443498741902
hsa-miR-3155a	0.108677515288399	3.50207846423964	8.03058426697032	5.98116603952191e-15	2.32797604202111e-14	22.2171776812132
hsa-miR-509-3-5p	0.260211022715463	3.70498882713725	8.00001099448106	7.47238359020307e-15	2.90224856319912e-14	21.9976300219311
hsa-miR-567	0.083642783909911	2.84863944546733	7.9825103625705	8.4853569995295e-15	3.28183660422979e-14	21.8722552903189
hsa-miR-601	0.52722735717794	4.9292914559749	7.9815113251842	8.54710619502813e-15	3.29878878512511e-14	21.8651047275115
hsa-miR-4776-5p	0.584850004363062	6.49996389443948	7.96367038938487	9.72754816045115e-15	3.73870901114626e-14	21.737528368957
hsa-miR-4417	0.981966517373504	7.56589409040764	7.96130606635731	9.89559396664204e-15	3.7953726026225e-14	21.7206386131867
hsa-miR-4421	0.203716888239442	3.57677790486106	7.94801570587212	1.08949125580658e-14	4.16131411190853e-14	21.6257716760496
hsa-miR-758	0.128968850262971	3.27361405266932	7.92691026975896	1.26900950222102e-14	4.83694926208882e-14	21.4753788430401
hsa-miR-1972	0.895377216848988	7.79427182426637	7.90774469553231	1.45713874310358e-14	5.54254633482167e-14	21.3390841101144
hsa-miR-4638-3p	0.109737333472383	3.08534682029258	7.87370063302693	1.86152682024681e-14	7.05158616476208e-14	21.0976289007491
hsa-miR-593-5p	0.221936057828918	2.98943232259592	7.87163650768893	1.88932735233332e-14	7.14220052493971e-14	21.0830158901993
hsa-miR-4446-3p	0.217691355146166	4.36190848172017	7.81109121893597	2.91453092307171e-14	1.09057955881606e-13	20.655744036813
hsa-miR-4451	0.242202200246311	3.89505869817259	7.80207807533272	3.10812788917926e-14	1.16066195618236e-13	20.5923630295391
hsa-miR-644b-3p	0.153484180331236	3.28030237387646	7.76473204051962	4.05474307228405e-14	1.49895220804718e-13	20.3303673541598
hsa-miR-214-3p	0.242710363962892	4.2312385127371	7.76266816555567	4.11464025688584e-14	1.51804663585708e-13	20.3159178965999
hsa-miR-378g	0.0756011770137119	3.14182434240781	7.75931047464571	4.21395564264348e-14	1.55157846762133e-13	20.2924168431668
hsa-miR-1301	0.100841927229904	3.37793485623945	7.75185622903173	4.44296708025418e-14	1.63263520853252e-13	20.2402724361826
hsa-miR-5090	1.32899369841008	9.14822662115526	7.75008920406347	4.49902842884857e-14	1.649942497512e-13	20.227917524382
hsa-miR-4740-3p	0.265280079300529	3.80770612950158	7.74128050759302	4.78907029133945e-14	1.75281876865923e-13	20.1663614547848
hsa-miR-4291	0.136418386075398	3.34344614026448	7.71307280423318	5.84757804411522e-14	2.13599031333653e-13	19.9696213173907
hsa-miR-5699	0.0920750574930573	2.8503337592724	7.70512326173301	6.18547100075693e-14	2.25494101235515e-13	19.9142799127303
hsa-miR-487b	0.105621180633499	2.99224405394058	7.70047119727201	6.39205799690901e-14	2.32564797871729e-13	19.8819154597096
hsa-miR-4768-3p	0.0688487670362004	2.81363730294617	7.69967842871755	6.42793493327693e-14	2.33095754738416e-13	19.8764017295959
hsa-miR-3919	0.174037577579952	3.18512254494871	7.69437315432538	6.67318825691745e-14	2.41362270746268e-13	19.8395151328811
hsa-miR-3187-3p	0.206578389813719	3.75690234336869	7.64949479780639	9.15268996000126e-14	3.29747597189086e-13	19.5283034872772
hsa-miR-4778-5p	1.97436207033073	13.7952660166967	7.61823164838	1.13964046275344e-13	4.08982084196701e-13	19.3123752126461
hsa-miR-3662	0.0522727084851153	2.73599504251864	7.61713967016283	1.14838698168903e-13	4.11319150445427e-13	19.3048460480069
hsa-miR-4443	3.7135870210517	21.7656108672489	7.57281349407362	1.56516245325117e-13	5.54127707006808e-13	18.999955187733
hsa-miR-4503	0.0711926480576865	3.06524888847831	7.56906650922699	1.60656599093166e-13	5.67694431728443e-13	18.9742481615478
hsa-miR-4322	0.383721686672113	4.65666889987281	7.56743131108353	1.62497111996653e-13	5.73098052080151e-13	18.963032750519
hsa-miR-3117-5p	0.0860176421082617	3.19989396639795	7.55697312909874	1.7476957294918e-13	6.14028213357711e-13	18.8913491725065
hsa-miR-3664-3p	0.0789737774582435	3.128253028774	7.55569090562315	1.76335708814457e-13	6.18350552242696e-13	18.8825659514674
hsa-miR-1273a	0.328114355555703	4.40416789413469	7.4979637312069	2.63172765172607e-13	9.14152944684471e-13	18.4883891343799
hsa-miR-492	0.20899129349093	3.82679016680123	7.40735389634501	4.91015584529432e-13	1.69280841033461e-12	17.8746479372102
hsa-miR-4667-5p	3.05774148951308	22.1405608961456	7.37736067600932	6.02814010159123e-13	2.07048618041594e-12	17.6728335685486
hsa-miR-1323	0.337175744981066	4.85557554599465	7.36298770183545	6.64927637678214e-13	2.27957501110911e-12	17.5763602596295
hsa-miR-4726-5p	0.383972005984959	6.49648374294645	7.34004112895485	7.773847213218e-13	2.64540715703038e-12	17.4226595167713
hsa-miR-4427	0.0716426486316544	3.02792402282104	7.32234406115059	8.76716190078436e-13	2.97243923744825e-12	17.3043899207232
hsa-miR-338-5p	0.0618818049321712	2.7969041119979	7.30276380418013	1.00120623089127e-12	3.37649103989561e-12	17.1738082754927
hsa-miR-4732-3p	0.114953304512881	3.03528161899666	7.30273630106129	1.00139277989299e-12	3.37649103989561e-12	17.1736250580435
hsa-miR-490-3p	0.107097452165131	3.33191091581754	7.29931739844282	1.02485100998998e-12	3.44297574706488e-12	17.1508537832309
hsa-miR-3193	0.103144975795792	3.17821494264693	7.29679301085898	1.04251790883326e-12	3.49594803308201e-12	17.1340459682309
hsa-miR-760	0.136167090600629	3.72678785824939	7.2680864834582	1.265757954845e-12	4.22914772208648e-12	16.9432494729641
hsa-miR-939	0.345677430992382	5.60734612754285	7.26146219420411	1.3236063493945e-12	4.41441900223781e-12	16.8993094222655
hsa-miR-629-3p	0.073380097489586	2.92261268790403	7.22561516655197	1.6847780580398e-12	5.59869387157268e-12	16.6621031403625
hsa-miR-921	0.270671904764432	5.08121539397261	7.2090673712976	1.88267322133549e-12	6.24504756842997e-12	16.5529303172018
hsa-miR-3163	0.102243318604838	3.26738657786832	7.20667178444628	1.91315504824908e-12	6.33474540256573e-12	16.5371427512669
hsa-miR-3650	0.0857624837527116	3.06918744598876	7.19381392700076	2.08524453343935e-12	6.89216370926723e-12	16.452480111154
hsa-miR-3177-5p	0.0519667208863552	2.93730015165418	7.15279865867579	2.7423772038996e-12	9.03169308117919e-12	16.1832511143728
hsa-miR-668	0.220826484570962	3.43713708078291	7.11479235602683	3.53091723397142e-12	1.15460366389723e-11	15.9349126791038
hsa-miR-4506	0.207210281071007	3.67848272369652	7.1051938659951	3.76299833635601e-12	1.22831204560841e-11	15.8723685570428
hsa-miR-675-3p	0.110907960871537	3.13780962018571	7.10341148947813	3.80771584789608e-12	1.24070882760649e-11	15.8607622472233
hsa-miR-4633-5p	0.122806187816389	3.15463332548148	7.09619341748064	3.99421116790312e-12	1.29917716609711e-11	15.8137850373031
hsa-miR-505-5p	0.109689813315025	3.45710790179161	7.06361216642916	4.95403006857305e-12	1.60287686401459e-11	15.6022316596116
hsa-miR-4303	0.111463335131631	2.91486491420893	6.99506536081737	7.77335036601511e-12	2.50625884830715e-11	15.1598006152593
hsa-miR-589-5p	0.0897761438944116	2.92740140894025	6.99306478949149	7.87581487411754e-12	2.53485580126755e-11	15.1469421544495
hsa-miR-4763-3p	8.86588875344293	65.55079828903	6.9573972210281	9.94199564755894e-12	3.18871323818049e-11	14.9182090117089
hsa-miR-1226-5p	0.316162371128187	5.1848146490242	6.9518726687144	1.03064248238282e-11	3.29411946192148e-11	14.8828680782451
hsa-miR-616-3p	0.0941028775353052	3.06055483953332	6.93626138877126	1.14086484763445e-11	3.63379270673878e-11	14.7831288037476
hsa-miR-4636	0.14077602061987	3.34868188794781	6.93110462512543	1.17975718442719e-11	3.75117957949992e-11	14.7502239268438
hsa-miR-4800-3p	0.0957575459265785	2.87318001030069	6.83766009318934	2.15822830878861e-11	6.75731006204052e-11	14.1575247160236
hsa-miR-4761-3p	0.0869784349248497	2.87792001153211	6.81365312956125	2.51781901356408e-11	7.85644882029062e-11	14.0063470686124
hsa-miR-5091	0.0737353195510959	2.91763234653777	6.8048878417223	2.66325877210415e-11	8.29620879770516e-11	13.95126168464
hsa-miR-193a-5p	0.145186609796969	3.58601516489808	6.76495676521977	3.43715429852239e-11	1.06528637434002e-10	13.7010729396292
hsa-miR-4690-5p	0.374982298049837	7.19987073388022	6.75337149377851	3.7003525365732e-11	1.1430115805086e-10	13.6287181859223
hsa-miR-541-5p	0.11975397224877	2.87712811082446	6.69044278955561	5.51473747897943e-11	1.68089928788098e-10	13.237537865717
hsa-miR-4461	0.119410533842947	3.74910070459566	6.68581250360662	5.67836248629058e-11	1.72506028667673e-10	13.2088775284183
hsa-miR-4676-5p	0.0577161801140824	2.88505110460517	6.66385906924546	6.52127087649247e-11	1.97786815216188e-10	13.0732204719683
hsa-miR-4672	0.846402794932301	8.81740943725668	6.62122442674207	8.52333758335717e-11	2.56816112781678e-10	12.8108517128699
hsa-miR-4690-3p	0.0566301228947466	2.86760139709567	6.58698150967955	1.05575257702837e-10	3.17588316063598e-10	12.6011632997132
hsa-miR-562	0.177939819328918	2.99702306344712	6.56100898807675	1.2410911143699e-10	3.72125202207652e-10	12.4427376516374
hsa-miR-1185-2-3p	0.0555139851268014	2.7949761411708	6.54712653725252	1.35286875409723e-10	4.04980711592358e-10	12.3582775062845
hsa-miR-500a-5p	0.100110254054177	3.42696344355873	6.40168793024241	3.30926293748405e-10	9.77905789391354e-10	11.4826563900767
hsa-miR-4639-5p	0.0941671006672165	2.79507895547821	6.3467681794247	4.61924118390579e-10	1.35847013092181e-09	11.1564093016345
hsa-miR-4696	0.077988842458192	2.9548371912024	6.33213834521955	5.0463978299183e-10	1.47936598803815e-09	11.0699106609314
hsa-miR-663b	0.125563878922261	3.33602552149069	6.32918866241144	5.13708944494733e-10	1.50355829382322e-09	11.0524915857699
hsa-miR-212-3p	0.179209089867172	3.74417210150727	6.29694372415387	6.23861123980197e-10	1.81155887893934e-09	10.8625294644279
hsa-miR-3190-3p	0.109256296296259	3.37856246009292	6.28110972181419	6.86102758617761e-10	1.98915776159889e-09	10.7695549729075
hsa-miR-3976	0.456988356990147	5.06059097221446	6.2770702947933	7.02929722763526e-10	2.03154414381107e-09	10.7458685910015
hsa-miR-3130-3p	0.0604177715953322	2.95025917190928	6.26788668279441	7.42702054442711e-10	2.13977227265889e-09	10.6920668344617
hsa-miR-378f	0.0671488313795283	3.10137583327195	6.25459478817543	8.04191224615437e-10	2.30609975781467e-09	10.6143177222501
hsa-miR-514a-3p	0.0763040294419497	2.8687184371494	6.23255807715006	9.17272748564337e-10	2.61004502334922e-09	10.4857321909745
hsa-miR-3192	0.0812557843362334	3.35762033484941	6.22501403001877	9.59447989125896e-10	2.72163905698116e-09	10.4418026551099
hsa-miR-617	0.147286355609921	3.57972898318102	6.1715823717791	1.31746277062637e-09	3.70863755462254e-09	10.1319889406507
hsa-miR-4756-3p	0.15572697038233	3.4370442159104	6.16875037559045	1.33970872940477e-09	3.76550194020486e-09	10.1156329093213
hsa-miR-206	0.109533778186969	3.12260489579228	6.11248784073551	1.86600074888921e-09	5.22083188253044e-09	9.79204699735953
hsa-miR-4314	0.100189699145749	3.62768157167552	6.10692486487374	1.92788467104344e-09	5.38579010529739e-09	9.76019271910179
hsa-miR-1291	0.157252601894474	3.21398229504681	6.08648275753118	2.17298584624537e-09	6.06131354990566e-09	9.64335609040013
hsa-miR-4287	0.0619727752752217	2.89303379417029	6.08603040191117	2.17874008986518e-09	6.06817020490438e-09	9.64077452413178
hsa-miR-218-2-3p	0.139508810571302	2.95583756768366	6.05712698331626	2.57896115423987e-09	7.15040283878857e-09	9.47617198002914
hsa-miR-4796-3p	0.0701778467837886	2.98493637402576	6.04687124564177	2.73755550925599e-09	7.54982422818087e-09	9.4179310477495
hsa-miR-3124-5p	0.124320096756492	3.80509008981623	6.01456126870637	3.30201279921564e-09	9.07314263187463e-09	9.23501176847417
hsa-miR-323a-5p	0.0567813323728008	3.04002968968487	5.99898534132511	3.61325499336106e-09	9.91356548849136e-09	9.1471370383979
hsa-miR-518c-3p	0.115152248988198	3.01787232577482	5.95463776154154	4.66466061607202e-09	1.27224299173164e-08	8.89803587959761
hsa-miR-21-3p	0.135165495992464	3.53656948728784	5.92079431152726	5.66251977312069e-09	1.54211522223598e-08	8.70902882864802
hsa-miR-1293	0.113198258282862	3.18765306393968	5.86407723397153	7.8200067573496e-09	2.11404294277248e-08	8.39440448364046
hsa-miR-138-2-3p	0.191891257192631	3.51713214938552	5.83501347127992	9.21752924754145e-09	2.48454924520114e-08	8.23421485103137
hsa-miR-4479	0.0542465703822033	2.89415763530964	5.80870464266718	1.06905199157887e-08	2.86898646719636e-08	8.08981545488019
hsa-miR-3667-5p	0.154358467162896	3.95739507685573	5.79260289983645	1.17026550391213e-08	3.13603899956656e-08	8.00172344533046
hsa-miR-3620	0.12277500214663	3.08840929318617	5.72151301001743	1.74038623740116e-08	4.57068625257564e-08	7.61538172710388
hsa-miR-28-5p	0.0768963797335527	3.04000356378373	5.71863538913379	1.76841920474311e-08	4.63769196001718e-08	7.59983219300929
hsa-miR-4525	0.364907198384396	5.2258195934016	5.686057100739	2.11810200471846e-08	5.54683611761976e-08	7.42427620652885
hsa-miR-5195-5p	2.07053794945266	18.8963156531344	5.66433434414847	2.38775451818397e-08	6.24411373292143e-08	7.30771302153084
hsa-miR-23b-3p	0.074478807165415	3.09724339884417	5.65655233284305	2.49225883094776e-08	6.49893556342044e-08	7.26605165599424
hsa-miR-5100	14.4295524031748	93.3738990965886	5.63840890289536	2.75348913647791e-08	7.15984957663254e-08	7.16911783675639
hsa-miR-378c	0.148927810770489	3.86685179839821	5.58557779910423	3.67515806562178e-08	9.52952957578829e-08	6.88844029084226
hsa-miR-103a-2-5p	0.0568198617773437	2.96475251370676	5.55436398723589	4.35408205316577e-08	1.12582374436491e-07	6.72371736254315
hsa-miR-543	0.263498411757331	3.09524981651388	5.53199561882119	4.91407673116067e-08	1.26883804517066e-07	6.60618117585519
hsa-miR-3617	0.0558099945803683	2.83119166291241	5.49215328052592	6.08968829144418e-08	1.56579834421072e-07	6.39787756645609
hsa-miR-650	0.161129840176101	3.86564973062387	5.4665383369994	6.98531096294265e-08	1.78858935782718e-07	6.26466964758628
hsa-miR-4713-5p	0.0547627741001651	2.8774147122449	5.46482282383358	7.04966324428397e-08	1.80255972676761e-07	6.25576823328505
hsa-miR-1271-5p	0.0629228464483989	2.85083503311893	5.45605635829645	7.3876051679807e-08	1.88634966910575e-07	6.21032010733201
hsa-miR-4745-5p	1.72265625474111	19.591327909239	5.45099120671043	7.58998069221422e-08	1.93533995212831e-07	6.18409058479367
hsa-miR-708-3p	0.0873302035723937	2.88907772788462	5.4429495542367	7.92238675526091e-08	2.01730484321374e-07	6.14249235318811
hsa-miR-4733-5p	0.0674801985732909	2.88498380910637	5.4301692364336	8.4799509280203e-08	2.15629691415544e-07	6.07649511964119
hsa-miR-3198	0.306429742212997	5.38113123762738	5.35450169688152	1.26496154109638e-07	3.17707257456814e-07	5.68860687175703
hsa-miR-450a-3p	0.0950374045110656	3.61484609223867	5.29108174019745	1.76225681605997e-07	4.37239191154502e-07	5.36727902689833
hsa-miR-532-3p	0.264413392894599	4.38389812664437	5.28710698770508	1.79905979839018e-07	4.45769729318483e-07	5.34725528343892
hsa-miR-4740-5p	0.0647107714071908	3.06057254873039	5.28637763953043	1.80589339339218e-07	4.4686152382191e-07	5.34358249667068
hsa-miR-3960	31.68227993991	192.824421682694	5.28596891830865	1.80973388270896e-07	4.47210748733853e-07	5.34152449462029
hsa-miR-4725-3p	0.787146524385751	8.23853888150409	5.27959178765731	1.87069104670831e-07	4.61036441364123e-07	5.30943283409211
hsa-miR-149-3p	2.35311181149796	28.5371537137334	5.26258589181665	2.04313624256366e-07	5.0152184300796e-07	5.22402505738969
hsa-miR-3913-3p	0.0593536616352166	3.14972727231832	5.25729658763304	2.09984385969636e-07	5.13388120279018e-07	5.19751163299248
hsa-miR-4684-3p	0.27656817354285	4.56191496038823	5.21581914358827	2.60060093594726e-07	6.30791346914216e-07	4.99043569137205
hsa-miR-548a-3p	0.167093096389588	2.9471226492645	5.1844929031911	3.05362835127538e-07	7.37759815577163e-07	4.83502386148016
hsa-miR-614	0.0518658018310356	2.93054657552644	5.17671501230359	3.17744041051927e-07	7.66666814648227e-07	4.79656862207724
hsa-miR-4660	0.0695337043908388	3.28000176651464	5.16780592120519	3.32523417688087e-07	7.99184872015362e-07	4.75258484820994
hsa-miR-4469	0.0841270585438898	3.14159431579935	5.12532899100249	4.12636226574626e-07	9.90434541230622e-07	4.54382351531813
hsa-miR-662	0.0639192897427314	3.20116055934675	5.12346888360833	4.16540874281545e-07	9.98504882229589e-07	4.53471740036845
hsa-miR-3665	7.38640531630242	93.1363513471135	5.12153091588194	4.20646977707561e-07	1.00703652270432e-06	4.52523331556659
hsa-miR-1914-3p	0.24160440658059	4.72318706428341	5.10497377064654	4.57361022469481e-07	1.08785741907793e-06	4.44433837946042
hsa-miR-4714-5p	0.146114171371059	4.49043630075978	5.07863513645115	5.22234081690189e-07	1.23736543679748e-06	4.31614383367244
hsa-miR-604	0.0525406352769933	2.74202869764495	5.06056792076386	5.7178802199441e-07	1.34956634422014e-06	4.22855658604415
hsa-miR-503	0.0793631669922243	3.51106701763588	5.04867662632667	6.06851478120149e-07	1.42683725570778e-06	4.17106440311421
hsa-miR-4733-3p	0.107343316015038	3.08790608388962	5.04118383757513	6.30003025902961e-07	1.47938210546856e-06	4.13490144599102
hsa-miR-371a-5p	0.669594736670646	7.12722119187823	5.02774287905412	6.73689748723112e-07	1.57815763098104e-06	4.07015308342997
hsa-miR-4423-3p	0.0564883994702909	2.78504777415484	5.0101611770651	7.35272290650475e-07	1.71781254706539e-06	3.9856956788895
hsa-miR-188-3p	0.107817196108603	3.25711624779101	5.00984329782411	7.36434280839602e-07	1.7183466552924e-06	3.98417116250935
hsa-miR-374c-3p	0.741107601313803	7.5778488054251	4.95725302681334	9.55182279628095e-07	2.21193783244695e-06	3.73316957823092
hsa-miR-4654	0.129280509476459	4.05365660136822	4.9352851341119	1.06406909211735e-06	2.45175369034799e-06	3.62903849827254
hsa-miR-4317	0.0805341818682046	2.94984713620324	4.93006309241036	1.09166333127861e-06	2.51219024110489e-06	3.60434746704266
hsa-miR-1248	0.102728579772648	3.1722428713408	4.92134193899695	1.13929398080143e-06	2.61526211802423e-06	3.56316514307134
hsa-miR-4697-5p	0.295193178181293	5.62635779285108	4.90995187287223	1.20452815352857e-06	2.75128577003237e-06	3.50948039058656
hsa-miR-5004-5p	0.112421610431195	3.51316087532852	4.89877355323229	1.27204497020309e-06	2.89472779993063e-06	3.45690440012335
hsa-miR-4722-3p	0.0583280330175358	3.06470114021107	4.89255281058538	1.31118411658921e-06	2.98011106005028e-06	3.42769335951316
hsa-miR-744-5p	0.573418994847825	8.37220858711195	4.87202093385323	1.44878006292884e-06	3.2847341081921e-06	3.33152223277828
hsa-miR-4453	0.0800068655878134	3.17246280185077	4.86226946608573	1.51890936369928e-06	3.43949832542481e-06	3.285976308423
hsa-miR-4516	13.5701465423398	132.737075883034	4.82637116866402	1.80637124153758e-06	4.04565627210546e-06	3.11902856345644
hsa-miR-4515	0.309642209235419	6.41379614902335	4.81826482650426	1.87819124085499e-06	4.19121221141095e-06	3.08148660570399
hsa-miR-335-3p	0.0546793698557542	3.12955621908274	4.80200952283296	2.03058785385128e-06	4.52221908372928e-06	3.00638000887208
hsa-miR-596	0.105199649583836	3.02511702709784	4.77824086067221	2.27504341786988e-06	5.02200831210844e-06	2.89697843793939
hsa-miR-3622b-5p	0.128084693018177	4.25725172275893	4.76081306460091	2.47204063547176e-06	5.44381197356878e-06	2.81707969231919
hsa-miR-422a	0.0942444395601649	3.57841754250361	4.70763314109383	3.17993302283778e-06	6.94455123967301e-06	2.57493543855619
hsa-miR-25-5p	0.178139060710571	3.86587290580452	4.69370379529926	3.39540018338271e-06	7.40203761831703e-06	2.51192532547992
hsa-miR-183-3p	0.132196874588212	3.20653123581541	4.66600484960045	3.8663202554123e-06	8.37399481201651e-06	2.38713971190758
hsa-miR-4717-5p	0.0684036152165652	3.20954988886717	4.66500613007599	3.88442156046289e-06	8.40331385759364e-06	2.38265314878399
hsa-miR-2114-3p	0.19964657904816	4.281852201903	4.65072045745788	4.15242830524894e-06	8.97255928399449e-06	2.31857449489933
hsa-miR-566	0.0731826387232539	3.00608544071358	4.62246538055359	4.73576612126418e-06	1.01614748592627e-05	2.19237070073991
hsa-miR-1273d	0.158374213846641	5.05203766463689	4.60772525042598	5.07054789151639e-06	1.08293256012549e-05	2.12681490062163
hsa-miR-4522	0.114186816703479	3.14912857729151	4.53783151189472	6.99233033310464e-06	1.47624772284927e-05	1.81860673216456
hsa-miR-1260b	3.93287285632946	42.9163530469901	4.47378834950808	9.35224820835792e-06	1.95653283540761e-05	1.54003501756224
hsa-miR-4787-5p	15.3764426714023	164.618368482956	4.43769358418943	1.10007935800651e-05	2.29100237340496e-05	1.38465329648901
hsa-miR-4781-5p	0.064130260824395	3.06634573140283	4.41600737315607	1.21214074929924e-05	2.51642929843132e-05	1.29186114336692
hsa-miR-552	0.0525720260778222	2.86463851951547	4.41587657160091	1.21284869092398e-05	2.51642929843132e-05	1.29130274637845
hsa-miR-4754	0.0890377681062966	3.08204304133629	4.41570258227341	1.21379099239924e-05	2.51642929843132e-05	1.29056000295688
hsa-miR-7-5p	0.126899192103958	3.18986761223526	4.38784072528441	1.37407342786466e-05	2.83595199629915e-05	1.17197217975601
hsa-miR-3660	0.229855248714912	3.4400795924115	4.35889208643002	1.56196243004713e-05	3.21652442250197e-05	1.04949988883916
hsa-miR-129-1-3p	0.0650104921998591	2.8837463817374	4.34919273863996	1.6302341079268e-05	3.34962164363084e-05	1.00863421724982
hsa-miR-1193	0.0718093666772721	3.05589990520643	4.34665566509795	1.64855721103173e-05	3.37972586359623e-05	0.997958934765613
hsa-miR-4482-5p	0.0824782060177469	2.96249266413331	4.34582008851267	1.65463482936924e-05	3.38841237026559e-05	0.994444339093096
hsa-miR-5697	0.0585812145489459	2.72332118608112	4.30294658912165	1.99688429488762e-05	4.07116720585617e-05	0.814956944923601
hsa-miR-526b-5p	0.281556767899436	3.67900256815965	4.27892691601994	2.21716055817117e-05	4.50032258830554e-05	0.715126799164906
hsa-miR-3689a-3p	0.687762187348319	5.40670876326942	4.27725606309115	2.23331665298551e-05	4.52812330192326e-05	0.708201867177145
hsa-miR-4437	0.0554121117419926	3.03883051104103	4.25888939149862	2.41847855019047e-05	4.87135559179502e-05	0.632247060650288
hsa-miR-2113	0.169780301746486	3.7485454518419	4.23679688153486	2.66062816001946e-05	5.32414830716937e-05	0.541289463821322
hsa-miR-4755-3p	0.091834093913485	3.31913110765144	4.23629914027225	2.66634142304852e-05	5.32978779569199e-05	0.539245303140188
hsa-miR-3131	1.07043397448616	13.7206409988849	4.21227414953574	2.95645158531987e-05	5.88413769575554e-05	0.440845196354493
hsa-miR-202-3p	0.244132251335207	4.61018062729999	4.18633751934797	3.30333042155002e-05	6.5603358210071e-05	0.335204334132943
hsa-miR-4531	0.138394133796203	4.65719120899613	4.18145131030927	3.37287819782691e-05	6.69123789030102e-05	0.315371114717497
hsa-miR-4796-5p	0.0562833694207723	2.71475671509134	4.14818097891315	3.88485615541828e-05	7.64104720312506e-05	0.180904069078277
hsa-miR-3940-5p	2.74215764764064	34.113313068263	4.13374703587154	4.12925985568026e-05	8.10444285107395e-05	0.122880812006477
hsa-miR-491-3p	0.242562951108833	4.08377266211022	4.12686527944632	4.25087101371692e-05	8.33424231762817e-05	0.0952836038391673
hsa-miR-194-3p	0.118295089108178	4.1976634413753	4.12629211088442	4.26115204388382e-05	8.33664284037207e-05	0.0929870331170797
hsa-miR-4717-3p	0.105982418097455	3.64889363608134	4.08364001863841	5.09623165889571e-05	9.92821426881164e-05	-0.0770697697186513
hsa-miR-3909	0.0678022052871912	2.78923354387988	4.08257082268574	5.11904207789892e-05	9.96211042855381e-05	-0.0813113757060506
hsa-miR-548an	0.0569383971429045	3.33217212885771	4.06917228057449	5.41324146952587e-05	0.000105235243351606	-0.13437610279453
hsa-miR-1260a	0.581851481026126	8.88283258685289	4.05556705498202	5.72837372435312e-05	0.000111126828519853	-0.188091380607194
hsa-miR-630	0.210228341543156	4.1070807168896	4.01595359221885	6.74815195163787e-05	0.000129680039070619	-0.343525652078966
hsa-miR-4491	0.166176504461524	3.79938566059422	3.9735259468883	8.03040366673261e-05	0.000153360717328369	-0.508406504289158
hsa-miR-612	0.321050689437583	6.21586030554504	3.95479884682059	8.66701366186281e-05	0.000165346861673466	-0.580657353415636
hsa-miR-124-3p	0.0558868850102585	2.85526488042056	3.94566283228648	8.99466405606505e-05	0.000171420046865587	-0.615787944706559
hsa-miR-4657	0.166305429531346	4.46922350008901	3.8928140946339	0.000111324044365741	0.000210202631463928	-0.817499347970382
hsa-miR-4518	0.141363593324233	2.93868683454367	3.8725605216282	0.000120725363956018	0.000227255005156472	-0.894120573595349
hsa-miR-554	0.0894271074268778	2.8998547886781	3.871813265709	0.000121086189884947	0.000227701405084972	-0.896940279064386
hsa-miR-7-1-3p	0.0571570053859198	2.81501947393225	3.86529265371127	0.000124278338363997	0.000233465735640937	-0.921523383344272
hsa-miR-873-3p	0.125127150187669	4.12519270226297	3.83796386340062	0.000138542754898844	0.00025973239487655	-1.02412767357001
hsa-miR-3162-5p	4.39004670637596	55.2512431038047	3.81697346000147	0.000150534443129072	0.000281354223147839	-1.10246644714085
hsa-miR-4455	0.204862295007976	4.85833600562492	3.75172797877628	0.000194371641683386	0.000359275293513166	-1.3433679355468
hsa-miR-125a-3p	0.619120386163043	7.89224843509181	3.72611351374934	0.000214668234745419	0.000395996212591499	-1.43686427225673
hsa-miR-4655-3p	0.114555570381414	3.96068097820375	3.68986443439097	0.000246823285948714	0.000452591304214723	-1.5681377010072
hsa-miR-4681	0.0846608426351732	3.69712270540127	3.6844228041024	0.000252024624944031	0.000461668989574091	-1.58773879147523
hsa-miR-1915-5p	0.0589070778097129	3.16088792798751	3.68311476409347	0.000253290181278324	0.000463526067329418	-1.59244632941537
hsa-miR-381	0.07695708309488	3.43292781559228	3.63942444173704	0.000299161518100863	0.000543688405551519	-1.7487701568824
hsa-miR-5581-3p	0.055868604068237	2.92992958984066	3.63050182775464	0.000309442102146132	0.000560711525640776	-1.78047674832323
hsa-miR-652-5p	0.0732928858131894	2.85038698567412	3.61674516598808	0.000325944484660075	0.000588875168065946	-1.82921583722688
hsa-miR-892a	0.0612399462998416	2.83543247712935	3.57542773874774	0.000380611344083096	0.000682283821282356	-1.97454028207846
hsa-miR-508-5p	0.474783294140871	7.07139511707967	3.56797072931826	0.000391350444575157	0.000699491425692101	-2.00059886886701
hsa-miR-569	0.0500482338732056	2.77618353546454	3.48296530962223	0.00053557732335038	0.000946255136552831	-2.29397728211487
hsa-let-7d-3p	0.125668607791523	3.49614816281658	3.47421141512664	0.000552965085069697	0.00097603904277403	-2.32380538371828
hsa-miR-2277-5p	0.0656176944758045	3.48773548001698	3.47237473561806	0.000556679554484899	0.000981654271845497	-2.3300545877901
hsa-miR-4763-5p	0.331857421474803	4.8190276413077	3.4531929744835	0.000596889909989918	0.00104654697551566	-2.39513051406855
hsa-miR-1976	0.128378548088694	3.40145422382113	3.43117136672208	0.000646390023999522	0.00113225883366615	-2.46941531452067
hsa-miR-551b-5p	0.164130374909027	3.69752960678016	3.42838140389915	0.000652927642134713	0.00114262337373575	-2.47879412377252
hsa-miR-516b-5p	0.17354387593633	3.75109990133254	3.4223626292684	0.000667241761902892	0.0011643526859367	-2.49900209837014
hsa-miR-4674	0.122282078332087	4.68757382078591	3.41572291461007	0.000683371743469624	0.00119024350021531	-2.52125540773898
hsa-miR-585	0.0548644921177899	2.75081499590231	3.40529316199972	0.000709444444923706	0.00123215775764579	-2.55612758576157
hsa-miR-4687-3p	1.97961864123111	30.1797159912593	3.39376693067395	0.000739334710974363	0.00127924361175169	-2.59454696692615
hsa-miR-3064-5p	0.363669280781736	4.93697710942836	3.3912330260497	0.000746061104958576	0.00128846012591814	-2.60297626565536
hsa-miR-205-5p	0.491784934612587	5.72568974073737	3.3623933509465	0.0008267398549341	0.00142112798593247	-2.69848898473166
hsa-miR-2117	0.124819354216044	3.27753476465234	3.35708250306051	0.000842454402070078	0.00144409548809219	-2.71599239861203
hsa-miR-182-5p	0.0738303201757216	3.19862210862993	3.28419512580322	0.00108815269701336	0.00184125837794264	-2.95352861645992
hsa-miR-3178	0.957763598793901	13.3079132591745	3.27638968303191	0.0011180775930164	0.00188669188702401	-2.97866914711082
hsa-miR-378h	0.0865235512702087	3.61992392224336	3.27262783320236	0.00113277081223695	0.00190973540780973	-2.9907651393316
hsa-miR-370	0.193411199620086	5.79315305794586	3.26690190725817	0.00115547931188528	0.00194623734051309	-3.00915084600639
hsa-miR-92b-3p	0.0500962733437444	3.10569987423065	3.22070785695854	0.00135471372933984	0.00226936121539094	-3.15634488939708
hsa-miR-720	1.88358622866582	31.7593303117345	3.18709438858172	0.00151916868241122	0.00253332386260785	-3.26218315161369
hsa-miR-1202	2.73242311106709	42.0570323315891	3.18285629165255	0.00154116481418621	0.00256767821078445	-3.27545164918466
hsa-miR-20b-5p	0.0795117069644649	3.45351479535335	3.17573346869587	0.00157879657185629	0.00262799682530508	-3.29771322717234
hsa-miR-1973	0.610645733959647	8.33501478073298	3.17122910216398	0.00160303029368002	0.00265837653661855	-3.31176630552345
hsa-miR-593-3p	0.0571271502272883	2.92003023656926	3.1711450197557	0.00160348590834187	0.00265837653661855	-3.31202844967088
hsa-miR-3610	0.123053653072988	4.86989756152138	3.16808400189327	0.00162015415577286	0.00268228759062755	-3.32156723886749
hsa-miR-2861	4.70645862318337	85.5652973187076	3.15929029627036	0.00166893241204404	0.00275808309746236	-3.348920913113
hsa-miR-514b-5p	0.248337525463842	7.59211131205663	3.15856526052884	0.00167301401184407	0.00276234869578917	-3.35117293612628
hsa-miR-3681-5p	0.0676306404458176	3.06309641385279	3.14906335961453	0.00172736310557274	0.00284443244844312	-3.38064058587191
hsa-miR-129-5p	0.0614685309956671	3.45455841454817	3.14251267154432	0.00176577492281741	0.00289990332997935	-3.40090596449094
hsa-miR-9-5p	0.0676731022872654	2.80229124120974	3.12365687175818	0.0018807796989995	0.00308327286363142	-3.45901151818818
hsa-miR-550b-3p	0.0559709412330833	3.06334536666975	3.10572226157806	0.00199652966513698	0.00326553056998978	-3.51396522206652
hsa-miR-183-5p	0.0595988124652647	2.90959030166143	3.07592693871389	0.00220341092729423	0.00358980488243246	-3.60458609401135
hsa-miR-4463	0.613572638684051	14.2426814671914	3.06784914396871	0.00226279861269538	0.00368329995223006	-3.62900888391255
hsa-miR-224-5p	0.0600286004338524	3.18297500955637	3.04322286401116	0.00245304260446305	0.00396841075115683	-3.70308214341245
hsa-miR-4450	0.0686090339317831	3.69058775862504	3.00400960694013	0.00278646033756292	0.00448415514113054	-3.8198400385088
hsa-miR-3939	0.0524294199499904	2.91529477331423	2.9967130390081	0.00285290182927423	0.00457906910871304	-3.84140400410237
hsa-miR-4746-5p	0.0562336439732984	3.35897052261449	2.9921086301226	0.0028955720496875	0.00463946748779347	-3.85498556235149
hsa-miR-4656	0.585732190098151	12.814647888863	2.97326510653498	0.00307635567836174	0.00490352450550993	-3.91035738605077
hsa-miR-767-5p	0.0760354409139929	2.93421182858713	2.97280530477521	0.003080893252454	0.00490650906381298	-3.91170428415346
hsa-miR-4645-5p	0.0611695665643683	2.87598090566005	2.94959210143865	0.00331808541327211	0.00526603038433961	-3.97944058983696
hsa-miR-1303	0.212832501779127	6.15072048822866	2.91199763120669	0.00373781213855456	0.00588146337357176	-4.08805018904424
hsa-miR-193b-3p	0.0789090787084579	3.59061997252112	2.90960879413753	0.00376605157496301	0.00591578579309462	-4.09490585780775
hsa-miR-205-3p	0.0646633527426674	3.16663958067818	2.87226323833848	0.00423355413647274	0.00663881870974984	-4.20137353615603
hsa-miR-887	0.0979657696091931	3.95222014459497	2.75897935822215	0.00599240376600062	0.00927839809352998	-4.51616069162441
hsa-miR-19a-3p	0.0631523120152484	3.42136309363158	2.75804620671833	0.00600929742136321	0.0092967365989325	-4.51870256346221
hsa-miR-5006-5p	0.63094130347721	13.4631629887024	2.73966401903435	0.00635097808123733	0.00979242097785421	-4.56860447138473
hsa-miR-920	0.0673152080300374	3.74940853019006	2.71614497084109	0.00681366859178267	0.0104272351433682	-4.63197785542765
hsa-miR-200b-5p	0.0909043746366294	3.61095009657046	2.70038930599584	0.00714039640336047	0.0108910271570726	-4.674134882228
hsa-miR-192-5p	0.0682324402983929	3.21511914618382	2.68803873109871	0.00740630016944053	0.0112779144846485	-4.70701402989281
hsa-miR-141-3p	0.312136525193526	6.31192384745453	2.58927221414518	0.00987398557070978	0.0148244330766978	-4.964660528538
hsa-miR-613	0.0774376127144394	3.01282951064207	2.5239469137414	0.0118865410408847	0.017647679077636	-5.12989978631462
hsa-miR-1208	0.281521731233106	3.70723125117316	2.50827997169533	0.012420396517469	0.0184105877525447	-5.16891589566629
hsa-miR-1276	0.0904516598839873	3.0712177056148	2.47613524411061	0.0135828422585797	0.0200048100784362	-5.24822396314806
hsa-miR-151a-5p	0.0899569470001582	4.52409248038942	2.45118824274911	0.0145503977050334	0.0213274539609606	-5.30908425948442
hsa-miR-4665-5p	0.118591004863627	5.58218877048867	2.41368440986741	0.0161196705922879	0.0235713372203351	-5.39944333257868
hsa-miR-589-3p	0.0649875253921803	2.79406567808595	2.40131757872787	0.0166688919099567	0.0243551031795478	-5.42894011547832
hsa-miR-519e-5p	0.0506670973025409	3.34572164079439	2.37836887870104	0.0177318463035664	0.0258057937113563	-5.48328313655224
hsa-miR-210	0.182107836439053	4.45652980142394	2.33779174631411	0.0197576641910216	0.0284615491202431	-5.57811943642216
hsa-miR-302b-3p	0.0963990459560393	3.52384908030849	2.32243072534553	0.0205758754293854	0.0295406362591773	-5.61360361948233
hsa-miR-518c-5p	0.131684519445376	6.12419050902175	2.29627235032206	0.0220375099750368	0.0314504309023587	-5.67350193030989
hsa-miR-513a-5p	0.33565666880593	8.48806097796767	2.25102855830374	0.0247799824624847	0.035146338762276	-5.77553124212762
hsa-miR-3677-5p	0.0663621173426678	4.1018008280273	2.24169854841945	0.0253810208638016	0.0359434303155837	-5.79632351077369
hsa-miR-4682	0.0545710482743291	3.60753798249911	2.18794483242963	0.0290960284636371	0.0408587249439786	-5.91446358435038
hsa-miR-4467	2.40112650800684	63.2185150986519	2.1390941170419	0.0328701644910538	0.0458786753813723	-6.01938369116104
hsa-miR-3714	0.276843996144432	9.63727988009592	2.13711175800572	0.0330318075574339	0.0460693619039666	-6.02359216385781
hsa-miR-3688-5p	0.0567935540240967	4.2981133916995	2.1228856756447	0.0342119523529417	0.0476791856788536	-6.05368100531442
hsa-miR-1275	1.33964558097298	30.1408445461478	2.10672069240958	0.0355966217474864	0.0494218556841044	-6.08763077539745
hsa-miR-93-5p	0.101555485478028	4.38763240568552	2.08169530494584	0.0378347234435291	0.0522925869816345	-6.13968554112685
hsa-miR-99b-3p	0.0523206849778997	3.20717177426753	1.97900642960453	0.0483163782308428	0.0656460902752632	-6.34687138360293
