# Supplementary material for: Identifying regulatory driver motifs in non-small cell lung carcinoma via a systematic approach
Source: PLoS One. 2026 Feb 11;21(2):e0340798. doi: 10.1371/journal.pone.0340798 (PMC12893602; doi:10.1371/journal.pone.0340798)
Supplement: S3 File — (TXT) [file pone.0340798.s003.txt]

logFC	AveExpr	t	P.Value	adj.P.Val	B
TCF2	-3.63288745971207	8.46502307181633	-16.9878860416765	2.89826830193835e-22	3.20287630047207e-18	39.9944108886342
TMEM125	-2.39820472618276	10.4585254265714	-15.0352652581453	4.61300345266795e-20	1.91168629332876e-16	35.1837946279161
ALDH3B1	-2.12053075796034	9.78540040495919	-13.6138834297628	2.4399023023736e-18	6.47878770362906e-15	31.3796750952185
RYR2	-1.25673738738879	11.2598603712449	-13.5998565518515	2.54047115335498e-18	6.47878770362906e-15	31.3408018078752
CAPN8	-3.38700374202414	7.20047660027551	-13.3828979294637	4.75992433092498e-18	1.05203847562104e-14	30.7361553852256
TJP3	-1.70447375976551	7.46086471455102	-11.9743932257553	3.24347815214947e-16	3.70796659235212e-13	26.6544257509321
KCNK5	-2.52497718753275	9.66464698679592	-11.7694014035753	6.12451456085723e-16	6.1846078374005e-13	26.0376067040635
merck-ENST00000369580_at	-3.03627025674482	6.174315906	-11.6780444951864	8.14441954349403e-16	7.50033169792938e-13	25.7608490023928
KLHDC7A	-1.37658770928448	5.37397623063265	-11.6026871471235	1.03114845405379e-15	9.2393688370933e-13	25.5316962155464
CGN	-2.15998721811293	8.70022467917347	-11.5508968127451	1.21317454892639e-15	1.05843094264622e-12	25.3737553930169
C17orf28	-1.80096308702069	8.84635112032653	-11.3168348024594	2.54023616179586e-15	1.87147665493374e-12	24.6553681860472
LOC146429	-2.47377506310172	9.38175925416327	-11.0894907004933	5.24248288232073e-15	3.27776275905981e-12	23.9504395784009
TMEM63A	-1.42290502174568	8.28422634322449	-11.0572572587283	5.81276910229235e-15	3.38089007102278e-12	23.8499248058315
SNTB1	-1.25282868246767	6.62396230275	-10.7127571481302	1.76710408591357e-14	9.76413362671544e-12	22.7669178613717
TSPAN4	-1.00175932874482	9.12506557267347	-10.6294093209022	2.3177491666138e-14	1.21968790667853e-11	22.5025142847554
ST3GAL5	-1.70682273226379	10.9240364147143	-10.6152176466852	2.42751932202308e-14	1.23814689358509e-11	22.457402460936
merck-BC062771_at	-2.63063522911034	5.42511274236735	-10.5517601797609	2.98645487012717e-14	1.48806667902758e-11	22.255361584514
FAM26F	-1.44407571345689	6.84570142815306	-10.5496344574761	3.00728342819195e-14	1.48806667902758e-11	22.2485843562072
CCNJL	-2.11143258558448	9.91569302342857	-10.3042992489187	6.73240489430813e-14	2.86153101873074e-11	21.462436473632
GOLT1A	-2.79030284498103	8.42412607053061	-10.2285163062451	8.64833222594344e-14	3.43979601743748e-11	21.218021309219
merck-CA429631_at	-2.58509883008793	8.96856249051021	-10.1384329120889	1.16577060842635e-13	4.44238999783434e-11	20.9265273657006
merck-AK001012_at	-1.13002890067931	8.03024068338776	-10.0899563880519	1.36953944994015e-13	5.10161139144559e-11	20.7692387094995
ATAD4	-2.57314909674827	8.916062534	-10.0156169581696	1.75428300229835e-13	6.25373595432227e-11	20.5274579568851
SMPDL3B	-1.70218609821723	7.7857507965102	-9.95543409447823	2.14466077930004e-13	7.03979592238954e-11	20.3312121900339
SFTPG	-3.45550567460518	10.4604526252245	-9.93111622065513	2.3263231241318e-13	7.41582601291747e-11	20.2517877953913
merck-ENST00000318208_a_at	-1.33407546817414	6.01865615346939	-9.88320294980327	2.73106897869946e-13	8.38362313433548e-11	20.0950841259517
FMO5	-3.25549571721206	7.5116481092347	-9.86147920702946	2.93735354409133e-13	8.77316054479819e-11	20.0239417005995
RAB17	-1.01075626220431	6.93360365696939	-9.83391516726024	3.22193083047395e-13	9.31400342925335e-11	19.9335895121849
TMPRSS2	-2.47308801002241	9.45385266661225	-9.82705110345467	3.29703048198326e-13	9.36746538072871e-11	19.9110752938042
SLC43A3	-1.23766698469827	10.5876787476122	-9.77935390321811	3.87011737481785e-13	1.05631327318368e-10	19.754468779739
TCEAL8	-1.6173631710931	10.0706224506939	-9.68594713500739	5.30100547427001e-13	1.39479551181328e-10	19.4469816405316
GGT1	-1.53667771679655	8.61595412228571	-9.67110626084559	5.5732368069043e-13	1.44351187390077e-10	19.3980299308118
C1QL3	-4.66954099160689	8.99597331659184	-9.64002196648221	6.19008953284077e-13	1.57861567909438e-10	19.2954148598774
FHOD1	-1.2808677705569	9.59026893855102	-9.56697037707051	7.92547819839856e-13	1.9040099906631e-10	19.0538053793285
LOC352909	-1.39878197656551	9.61289365995918	-9.54633244465427	8.49952417404486e-13	2.02722823699359e-10	18.9854336039134
C1orf116	-1.88250874245976	9.39416104217007	-9.49746587009244	1.00319586498509e-12	2.34217975435569e-10	18.8233435185653
RHOBTB2	-1.575805273275	8.08092756917347	-9.45574870656423	1.15594185221156e-12	2.67992588995594e-10	18.684747820585
MLPH	-2.29895366472241	10.4924908915918	-9.44775177474092	1.18780298074308e-12	2.73466890420661e-10	18.6581568218469
ACOX2	-1.84034965779137	7.97867088361225	-9.393184834196	1.43021397206523e-12	3.21117885713563e-10	18.4765170403071
LRRC31	-3.74695135970345	5.24255829918367	-9.36081862246092	1.59701675019135e-12	3.48328265257196e-10	18.3686169533174
merck-ENST00000283296_a_at	-2.25636397402758	6.66719389146939	-9.31571101731969	1.86277590467569e-12	3.98429739146537e-10	18.2180422452549
PHF17	-1.10035574069943	8.62483248036054	-9.2841586023782	2.07481534910157e-12	4.35356666258002e-10	18.1125801488734
PLEKHA6	-2.58437888760172	7.115352016	-9.27896643489162	2.11197264267032e-12	4.40366220266976e-10	18.0952149442582
merck-AK093416_at	-1.35773246786724	6.57330460402041	-9.23806107602817	2.42920780367238e-12	5.00220660342549e-10	17.9583018845861
ABCC6	-1.35488985225	7.25428429827551	-9.22414707752706	2.54774256112123e-12	5.21390797091679e-10	17.9116884433335
MMP24	-1.25107100230776	9.86887552555102	-9.21200315090885	2.65596010216497e-12	5.40202731699848e-10	17.8709874629266
FLJ43963	-1.62406428528362	6.0085784520102	-9.1919947876725	2.84447409562885e-12	5.68321845190483e-10	17.8038930178158
EFCAB4A	-1.71138734467758	8.57148687402041	-9.18539756301841	2.90954666960554e-12	5.77605992439716e-10	17.7817607784231
merck-CD242275_a_at	-2.6181237448431	7.17705861712245	-9.17393651654448	3.02618664841085e-12	5.93651869554822e-10	17.7433001577591
ZFHX2	-1.28154451066206	6.1185530637551	-9.01107913144975	5.29789364814972e-12	9.75783711761708e-10	17.1952562358388
SLC41A2	-1.40124253905344	7.78286060337755	-8.95746702119321	6.37419026172133e-12	1.14849744427634e-09	17.0142271263746
EPOR	-1.33065620043448	7.38210957026531	-8.92518722162357	7.12602441766664e-12	1.26155427808265e-09	16.9050858921626
PLA2G10	-2.52172664262758	9.87484561316327	-8.89364865262219	7.94696432914014e-12	1.36510729742996e-09	16.7983475639222
merck-ENST00000313259_at	-1.40475672795173	5.71453207151021	-8.74254863881978	1.34170990515894e-11	2.13854367719877e-09	16.285581548127
LOC644131	-2.53675817025517	8.01146665059184	-8.73497504384328	1.37747771950943e-11	2.17464375404268e-09	16.2598208992217
LIMCH1	-1.1351696021977	8.53864992608844	-8.69172098327022	1.60097723190571e-11	2.42890011419689e-09	16.1125914662663
CD55	-1.17761429481035	11.9754102064694	-8.65880253659518	1.79528334014222e-11	2.6810373232313e-09	16.0004228331819
GPRC5A	-1.49937439932643	10.085727833381	-8.62943726087538	1.98860202639663e-11	2.90432259828755e-09	15.9002751471903
merck-ENST00000314100_s_at	-1.10065443035689	10.7333032969388	-8.61704784109764	2.07633365101602e-11	3.019153049655e-09	15.8579979049244
OAZ3	-1.30961659389483	7.37918317108163	-8.61447046501898	2.09506897235889e-11	3.03309264806176e-09	15.8492011566007
ENPP4	-1.44469653591034	9.39405830483673	-8.60664782912339	2.15298238685257e-11	3.08994913728673e-09	15.8224982253149
ARRB1	-1.44827630282241	9.31108569884694	-8.60261904689204	2.18343524942079e-11	3.12014779413998e-09	15.8087435765496
HPN	-1.60786976782586	6.63389538865306	-8.52474596915196	2.86529935192664e-11	3.95805289226766e-09	15.5425850474481
PNKD	-1.24132489922068	10.001875351449	-8.50781039567623	3.03997314466861e-11	4.14749916317689e-09	15.4846291076999
merck-ENST00000219746_s_at	-3.69747368089828	7.81765209446939	-8.47599421073439	3.39766361600664e-11	4.57897324640114e-09	15.3756805469995
merck-AK056075_s_at	-1.25001991004655	8.80307764771429	-8.44898639130937	3.73439139248635e-11	4.93252102928685e-09	15.2831273308003
HOP	-1.61232950635086	8.63183115871429	-8.43292352425132	3.95039873464642e-11	5.11592067381769e-09	15.2280512528901
RHOU	-1.60797995509741	8.86445099465306	-8.4170858906291	4.17569699489188e-11	5.36577063843607e-09	15.1737256049162
merck-ENST00000372235_a_at	-1.0147900155362	8.3810966312449	-8.37396462861276	4.85691409955953e-11	6.16255934774776e-09	15.025703952764
PLEKHB1	-1.39634335789999	6.13329681155102	-8.36260631870223	5.05427966338106e-11	6.3231899501914e-09	14.9866882766644
LOC283345	-1.04583265863793	7.58269213522449	-8.35986520084673	5.10310757043232e-11	6.36027538656175e-09	14.9772709437314
GPR116	-1.38730320924827	11.3231681625918	-8.35349320337455	5.21845596144955e-11	6.45550263022153e-09	14.9553770001875
merck-ENST00000319471_a_at	-2.51450624942241	6.67728315077551	-8.339813691616	5.47503302490746e-11	6.62459014141448e-09	14.9083632797418
ICA1	-1.91204634731551	8.89750010142857	-8.2978886645354	6.34327047339424e-11	7.45739170228508e-09	14.7641792013494
GNA14	-2.25258528000517	6.14614504438776	-8.26946074297224	7.00962458147899e-11	8.04117936850425e-09	14.6663314859602
merck-ENST00000367063_s_at	-1.40822987449827	11.5351104865714	-8.24900096055666	7.53241288466785e-11	8.52293803294858e-09	14.5958696492192
DDAH1	-1.04914439041724	6.68362728601361	-8.24163009605871	7.73022213352912e-11	8.65810994570577e-09	14.5704768372661
RPGRIP1	-1.39550172501207	4.97222720004082	-8.2219934274615	8.28310197312191e-11	9.21508992331915e-09	14.5028071252886
LOC253970	-2.80705753477585	11.2201201679796	-8.20284565247143	8.86052998555626e-11	9.75924088409125e-09	14.4367931556845
NFATC4	-1.00852012542672	6.22404241903061	-8.19949806213232	8.96556452627909e-11	9.84223048807055e-09	14.4252490641063
FA2H	-1.9673317657431	7.52234169534694	-8.17691652635133	9.70758183069932e-11	1.05519823092844e-08	14.3473546041163
C1orf189	-2.48469334839483	8.49650980897959	-8.16354765590293	1.01756872207863e-10	1.09176232501854e-08	14.3012206486434
KCNN4	-1.70924230053965	8.35331835010204	-8.15119773226156	1.06282757343669e-10	1.13664266264989e-08	14.2585908995121
SNED1	-1.14551228538275	6.07008657113265	-8.10797146736014	1.23780153381848e-10	1.28240107033388e-08	14.109291724395
merck-ENST00000334218_s_at	-1.21037653891896	9.26498068969388	-8.08797414572426	1.32828513122482e-10	1.3557584987149e-08	14.040176437883
CEACAM6	-2.24194520742241	11.8893760356735	-8.06937425406462	1.41841008881451e-10	1.42498635377174e-08	13.9758649877434
RASSF7	-1.00949195502069	10.7331692169592	-8.06786993922073	1.42596264457447e-10	1.42824590802349e-08	13.970662544895
LOC389264	-2.85891263422414	6.33949972971429	-8.06684877024272	1.43111255573477e-10	1.42908658314081e-08	13.9671308959184
ABCC3	-1.46898439605	7.85500980589116	-8.0555621400112	1.48929414442946e-10	1.46948121340089e-08	13.9280918387327
FLJ20920	-1.44378179748276	9.30366906463265	-8.00251491154789	1.79628281326889e-10	1.73621469703509e-08	13.7444880391334
KIAA1450	-1.02641486734137	11.1358984039286	-8.00090931862472	1.80650692473515e-10	1.7410210487135e-08	13.7389278183353
merck-BI759100_s_at	-1.83327989064827	8.07206124206123	-7.99925884964234	1.81707779690631e-10	1.74613275944449e-08	13.7332120063333
OCLN	-1.27602303804051	6.96776129565306	-7.99620827967801	1.83677999639212e-10	1.74984963276976e-08	13.722646952644
SELENBP1	-1.77228893051379	10.7469100344694	-7.98047571594301	1.94185226686386e-10	1.83937794866678e-08	13.6681502352776
ALS2CR11	-2.03541262900689	7.39820010030612	-7.96209429709275	2.07229780695953e-10	1.94075958175506e-08	13.6044568809015
MMP15	-1.56755864269828	10.0691431672857	-7.92266573553997	2.38260695512593e-10	2.21262096311737e-08	13.4677576199033
SPINK1	-3.5111514675793	9.22339736538776	-7.91037448836488	2.4885867181422e-10	2.27911921178366e-08	13.4251230084524
MBIP	-1.05941101999827	10.8085572252245	-7.90566985010238	2.53039481598597e-10	2.30467525643909e-08	13.4088014739948
FOXA2	-2.28429470851896	8.83105470591837	-7.88329399944574	2.73911241533493e-10	2.48114190998905e-08	13.3311549218667
ACSL5	-1.68846054958448	10.7436714457755	-7.88053472718834	2.76602128416441e-10	2.49189955526909e-08	13.3215777670136
KIAA1189	-1.46645484579654	9.05957807761225	-7.87868879514853	2.78417129296234e-10	2.49469272636704e-08	13.3151704570619
SORBS2	-1.04886612286921	4.97750356656851	-7.87456937285049	2.82510808152783e-10	2.51776366201323e-08	13.300870995201
LOC401052	-1.00230529057758	6.85683910159184	-7.85075915303545	3.07386154643475e-10	2.70312286071489e-08	13.2181996037666
merck-AA206363_at	-1.21967135221207	4.74124990614286	-7.84184923584744	3.17250745605746e-10	2.78249046800722e-08	13.1872545460847
LOC339988	-1.05245973467931	6.05634807846939	-7.79892904111958	3.69415962548202e-10	3.1728620223732e-08	13.0381213255023
PRSS8	-1.46348308883275	9.45430555322449	-7.79304948666199	3.77203890806495e-10	3.21476621899941e-08	13.0176833553482
merck-n126_at	-1.96061824545862	4.93084781567347	-7.73586056552701	4.62117121575331e-10	3.87862504597138e-08	12.818784884625
KIAA1641	-1.18358974814524	9.72356134734694	-7.7269518206929	4.76974710817346e-10	3.95333870428685e-08	12.7877844453185
merck-AW970795_at	-1.90120079038448	7.16317441142857	-7.7210190558569	4.87134372909874e-10	4.02742290899777e-08	12.7671373328394
CDKL2	-1.35254555737471	6.37929137073469	-7.69979221398269	5.25298202197741e-10	4.27892169470804e-08	12.6932483729822
GENX-3414	-1.38237384917327	7.38396048429592	-7.67550684509692	5.7265938857009e-10	4.61931306794749e-08	12.6086834301963
merck-AX721276_at	-1.51252672694482	5.43391939761224	-7.65667393893134	6.12321229213261e-10	4.86817403168039e-08	12.5430835026365
STK32A	-2.53393316009654	7.74324606020408	-7.62090592918348	6.95404064409643e-10	5.42464257585244e-08	12.4184446074671
FLJ38109	-1.13198104155	6.03894850081633	-7.55133900374251	8.90826400095732e-10	6.61404257231583e-08	12.1758507903642
ITGA10	-1.50862508479827	7.44620042471429	-7.55019234520309	8.94472058914523e-10	6.61452182163716e-08	12.1718502776743
LOC400451	-1.31360568160517	10.5925761163265	-7.54296999017565	9.17781413121826e-10	6.7466091328665e-08	12.1466512481648
NFE2	-1.83392996190862	7.18532792416327	-7.54163292853786	9.22163055699406e-10	6.75920033378767e-08	12.141985940576
LOC729556	-1.04733499866724	4.20154668759184	-7.47726652549068	1.15991732410348e-09	8.30555918920146e-08	11.9173053643985
COBL	-1.15389673308534	6.11890380240816	-7.37852519675552	1.64969053435269e-09	1.13234348416966e-07	11.5723105851377
CACNA1D	-1.03430814903161	5.97869687534014	-7.37250000468709	1.68555400044123e-09	1.15218910879646e-07	11.5512474168495
HCG3	-2.56163635431206	10.1448772739592	-7.35681780148501	1.78260831309343e-09	1.20609823273442e-07	11.4964189506082
C9orf152	-2.60100070454827	7.10694580281633	-7.34202342319195	1.87930151625305e-09	1.25613877355519e-07	11.4446869612395
CLCNKB	-1.02070182382931	6.06600807156122	-7.33157040878983	1.95077560889114e-09	1.29944561355752e-07	11.4081312522527
KRT7	-2.04766293018103	11.459566096102	-7.32992331988105	1.96228386194501e-09	1.30371937625376e-07	11.4023708234033
NME5	-1.8137039409931	8.03751251493878	-7.31793958869887	2.04808993104251e-09	1.33662058039079e-07	11.3604570692983
FOXJ1	-1.5155323220112	5.72129719035714	-7.30633730275435	2.13474849250812e-09	1.3822913432055e-07	11.3198731927169
KCNQ3	-1.90601291813735	6.92583117657143	-7.29496339666014	2.22326967815228e-09	1.42568780734589e-07	11.2800842114662
TDRD10	-2.01524577562413	8.12144525655102	-7.28910040798813	2.27032861628943e-09	1.44746547338161e-07	11.2595724010161
C1orf88	-2.37389195048448	6.03210764104082	-7.27764441676117	2.36518144270662e-09	1.48791006394786e-07	11.2194904498202
SLC16A4	-1.96928177934655	9.18622575453061	-7.27146164597281	2.41801385894189e-09	1.50684987717106e-07	11.1978567603987
merck-BE670974_at	-1.23454232753448	7.43970589246939	-7.24992418244737	2.61146702399303e-09	1.61526056429927e-07	11.1224882970804
TMEM45B	-1.71954766166207	8.30544718409524	-7.24516736853438	2.65624368794891e-09	1.63989659192868e-07	11.1058405558672
TESC	-2.45287865550862	7.69967086732653	-7.24279617270504	2.6788507859632e-09	1.64771688510275e-07	11.0975416996745
merck-ENST00000299694_s_at	-2.4417981448293	8.56983213536735	-7.23797849847215	2.72537854420708e-09	1.6701381677652e-07	11.080680056634
RICH2	-1.52041376780862	7.75413921567347	-7.2055638252614	3.06020886725129e-09	1.8479982618576e-07	10.9672149327955
TNNC1	-1.82811237297241	7.46547733367347	-7.20418602672225	3.07532078947707e-09	1.85374745697333e-07	10.962391485263
merck-ENST00000310397_s_at	-1.39259194972069	8.35943923718367	-7.2013817538568	3.10630995861383e-09	1.86902893027086e-07	10.9525740460738
merck-ENST00000355830_at	-1.23280015158965	4.90379427534694	-7.1854860998881	3.28797721717217e-09	1.96233536049153e-07	10.8969217414909
merck-AL833138_at	-1.70505526177069	4.03007179644898	-7.17995176646623	3.35369585894853e-09	1.99575973853268e-07	10.8775441380819
RAP1GAP	-2.02846405212069	9.16821475655102	-7.16103456449139	3.58843468309597e-09	2.11644865586996e-07	10.8113035045957
merck-ENST00000264433_a_at	-1.01455349239309	9.9132935415102	-7.14054148198983	3.86134562616620e-09	2.24194731250942e-07	10.7395364237915
LOC646014	-1.15792021668448	7.87549488942857	-7.12553548979545	4.07428776975393e-09	2.34912804227221e-07	10.6869800521754
NAPSA	-2.50055313292241	11.3306313153673	-7.10799030707961	4.33823017144345e-09	2.48650830530013e-07	10.6255253380257
merck-ENST00000293974_at	-1.37670193989138	8.02189500710204	-7.10150509741347	4.44006989725939e-09	2.52101546426147e-07	10.602808544433
SLC34A2	-1.07796756867069	6.97702920489796	-7.09148848977417	4.60209100569766e-09	2.58160952812004e-07	10.5677203913236
FLJ31132	-1.15915512137241	7.64127349683673	-7.07422638678702	4.89533106165785e-09	2.71850771670256e-07	10.5072475965198
FOLR1	-2.26222032184827	10.1390967540408	-7.052449296014	5.29211818526685e-09	2.89520782501901e-07	10.430951678575
merck-ENST00000334998_at	-2.77214008637241	6.70650765663265	-7.05136871163257	5.31262501106031e-09	2.9016385006867e-07	10.4271656897315
merck-ENST00000327607_at	-1.30094000691034	7.73653590412245	-7.0477358112466	5.38215384743912e-09	2.92995971271181e-07	10.4144371697532
COL4A4	-1.67369837255947	7.41950534615306	-7.04554594734187	5.42450439358814e-09	2.94817367476439e-07	10.4067645063216
SLC44A4	-2.68237056753621	8.07068364997959	-7.03928442819131	5.5474486015416e-09	3.00515863635073e-07	10.3848255852242
FAM107B	-1.0627521733316	6.9755563775034	-7.01926516117146	5.95956256927985e-09	3.19704494918017e-07	10.3146795842956
merck-ENST00000369736_a_at	-1.97422459631379	7.91169657873469	-7.01419394327524	6.06873788461786e-09	3.23988513830493e-07	10.2969097179825
PLCH1	-1.80050510272413	9.33748517679592	-7.01333466922705	6.08743412624991e-09	3.24464153677754e-07	10.2938987412056
merck-ENST00000381662_at	-1.56132819684482	9.00492246230612	-7.00008678955045	6.38309270651218e-09	3.35902654760315e-07	10.247476001476
CCDC114	-1.45336143939826	7.35785637067347	-6.99652393875327	6.46503142240068e-09	3.39675414812757e-07	10.2349909043475
LOC440894	-1.16445654738276	7.41739384479592	-6.9824890243206	6.79818304448171e-09	3.54371324644186e-07	10.1858080650967
GALNT10	-1.17194808937155	6.80216972746939	-6.97865600116188	6.89212059717477e-09	3.57581336710697e-07	10.1723756417359
PTPRU	-1.58460630246206	9.10048286522449	-6.97138719085056	7.07384421104047e-09	3.64726527416213e-07	10.1469025598041
DNAH7	-1.61506113296379	5.91072496871429	-6.96016463067949	7.36387895546212e-09	3.77333352411802e-07	10.1075730823589
NSUN7	-1.01244466278965	8.59078128968367	-6.95672016693442	7.45526279272703e-09	3.80838717052819e-07	10.0955017901382
ERRFI1	-1.38304443808276	10.9631014575714	-6.94235658263279	7.84873736555891e-09	3.98895956326064e-07	10.0451631645234
C2orf55	-1.41146561993275	7.71452355618367	-6.91873698617857	8.54147932700697e-09	4.29054036557973e-07	9.96238378455123
merck-ENST00000330446_at	-2.25356689776723	10.9525514129388	-6.90444273071356	8.99010780550725e-09	4.48194051242078e-07	9.91228591091359
MSTP9	-1.54208738944137	9.15168668997959	-6.90020816546214	9.1274839663733e-09	4.54359573479241e-07	9.89744470142145
MALL	-1.01991906272586	11.2021249562857	-6.88726267260888	9.56062209794256e-09	4.74495964690254e-07	9.85207345427818
C19orf21	-1.65383682708275	8.87720904885714	-6.83950277944448	1.13442468444299e-08	5.5065273152765e-07	9.68468516400864
ZNF117	-1.41544141759137	8.59863081463775	-6.83433202792113	1.1556306454991e-08	5.5930836190119e-07	9.66656302503823
merck-ENST00000265447_at	-1.26077507080517	7.27216413693878	-6.82482520936784	1.19565964219447e-08	5.76997148728867e-07	9.63324433904773
UBXD3	-2.00713417776551	7.10705369756122	-6.82236643314192	1.20623631237828e-08	5.81255123027284e-07	9.62462708726402
LOC645592	-2.03305967103793	6.1322638752449	-6.80035418577405	1.30519289112528e-08	6.19929225207398e-07	9.54748224282159
GRAMD2	-1.86783461658448	6.23184891187755	-6.78471670996675	1.38038667950541e-08	6.50056244114245e-07	9.49268035323247
YPEL1	-1.12564074271809	8.44675733418367	-6.76919111522176	1.45932809380448e-08	6.77606502715687e-07	9.4382723106758
CPM	-1.64226884903275	7.67084859055102	-6.7685330046587	1.46277229458226e-08	6.78255802549451e-07	9.43596606495629
TMEM92	-1.19881366888534	7.27820265272449	-6.7530034264569	1.54644741134509e-08	7.0833673367174e-07	9.38154621031721
merck-ENST00000297327_at	-2.47976784947758	5.86180871318367	-6.75177165843082	1.55328569173033e-08	7.0833673367174e-07	9.37722985848454
merck-CA310979_at	-1.15435374595862	7.4705722184898	-6.74568945527378	1.58749747226332e-08	7.20963064355423e-07	9.35591687376598
merck-AI800919_at	-1.26536065163276	5.67191280912245	-6.73680569513871	1.63882624931189e-08	7.39334194531097e-07	9.32478749621485
UNC5CL	-1.74430174444999	6.30093827130612	-6.73672643935495	1.63929156469412e-08	7.39334194531097e-07	9.32450978173885
FAAH	-1.08356129555344	8.65731788455102	-6.71673877551264	1.76095962334714e-08	7.84692128935858e-07	9.25447479688612
MGC45438	-2.15304128074138	7.5609719517551	-6.71164180277622	1.79340453545116e-08	7.94876210746152e-07	9.23661625278462
merck-ENST00000340612_at	-1.1927590952431	5.0418645327551	-6.70959648473635	1.80659146754092e-08	7.97596272715778e-07	9.22945005526756
PNMA2	-2.33362099877413	8.32861363487755	-6.70291798849082	1.85032899362147e-08	8.13580333229875e-07	9.20605094721639
DEPDC6	-1.72689654813792	9.42360097820408	-6.69449421553288	1.90700909823691e-08	8.32978559075735e-07	9.17653789178863
GALE	-1.113150613025	8.3687033920102	-6.67584520075805	2.03874133614568e-08	8.78938771355498e-07	9.1112040247597
SYTL2	-1.37051675341896	8.13142705183673	-6.66027150451933	2.15569326140146e-08	9.24549789071703e-07	9.0566483437648
STS	-1.07535735399784	7.52315915683163	-6.65810982870733	2.17244796862398e-08	9.29331193597303e-07	9.04907617988104
LOC400794	-2.52659684681379	5.03435007130612	-6.65716149631492	2.1798393104824e-08	9.31291400263183e-07	9.04575427936749
LOC342897	-1.3574952422793	7.62724961865306	-6.64778024521138	2.25432489068218e-08	9.60637957593655e-07	9.01289369653853
NUP210L	-1.48885035915345	5.08916121695918	-6.63823210643421	2.33274776093932e-08	9.9023798359054e-07	8.97945021940962
ABCC6P1	-1.97051808903793	6.05473337157143	-6.63691583788785	2.34377053929382e-08	9.93644816997543e-07	8.97483997120349
HNMT	-1.16863936724252	8.93070265517687	-6.63642045049387	2.34793251042228e-08	9.94138014278798e-07	8.97310487896141
merck-DN930392_at	-1.99184518776034	8.7693222594898	-6.63604443177355	2.35109654152212e-08	9.9420259814645e-07	8.97178787819185
merck-BX423245_at	-1.4182138320362	5.628105503	-6.62733553976172	2.42558201965622e-08	1.01534495830382e-06	8.94128587859414
ARSE	-2.27190397343275	7.81139443422449	-6.5957343922986	2.71621603804002e-08	1.12282681183467e-06	8.83061946147931
7A5	-1.6214039943	5.41819171430612	-6.57243844519728	2.95251688195488e-08	1.20696414534464e-06	8.74905222305421
FAM62C	-1.75857520389224	6.6896023205102	-6.56563870148157	3.02528443221312e-08	1.23366857049399e-06	8.72524646343149
merck-AK025786_at	-1.20299797847758	4.43367198977551	-6.56216024322384	3.06319901283802e-08	1.24645101979655e-06	8.71306891124497
DISP1	-1.19354164698448	9.55049904112245	-6.55277155432399	3.16792008476098e-08	1.27768922834648e-06	8.68020212120499
merck-ENST00000323012_x_at	-2.08710273412931	7.46431793838776	-6.55242610978296	3.17184062442954e-08	1.27771606587743e-06	8.67899287520579
merck-R51047_a_at	-1.38869134682586	5.46083599965306	-6.54219729712931	3.29015226383867e-08	1.31737219810439e-06	8.6431878680452
merck-BC012429_at	-1.60577858731724	4.78183062895918	-6.53969056907469	3.3198125245557e-08	1.3276446878962e-06	8.63441373860405
LOC401320	-1.03028519442413	8.37153626107143	-6.53711696983694	3.35054185067989e-08	1.33510233143738e-06	8.62540572723199
merck-AA226397_s_at	-1.19179793196207	8.35213196436735	-6.51550911454408	3.62000693883103e-08	1.4169867555883e-06	8.54978226587066
ZNF341	-1.08665127099655	7.65081918887755	-6.51408457725684	3.63851392523094e-08	1.42249589815072e-06	8.54479713515401
ATHL1	-1.40128479335862	7.78303451487755	-6.50670680043256	3.73588531656538e-08	1.45370664201986e-06	8.51897978679777
SLC4A4	-1.87573435961378	6.38673877701361	-6.49509522227456	3.89443047495778e-08	1.5065583843206e-06	8.47835034836859
TMEM150	-1.21166074321724	8.06821266312245	-6.49361992192796	3.91504945533516e-08	1.51100855171975e-06	8.47318851091803
merck-BQ574407_at	-1.00922119471206	6.67519731361225	-6.48962201335533	3.97147422705993e-08	1.52922514575747e-06	8.45920082671261
POLR3H	-1.1420639945931	7.73660256057143	-6.48734082404042	4.00403299786786e-08	1.53689607391085e-06	8.45121974657976
merck-AL157484_at	-1.3021633738293	8.2664094817551	-6.48653366027089	4.01561713235229e-08	1.53907230969798e-06	8.44839580469307
KIF12	-1.22493860252413	7.43554883091837	-6.48352567258858	4.05908217373224e-08	1.55214246027388e-06	8.43787225181282
RUTBC2	-1.79527166230862	5.74871375795918	-6.48119670332295	4.09305782576946e-08	1.56153217603838e-06	8.42972447408364
TREM1	-1.9614190809862	9.10926163285714	-6.47157274578148	4.23649157064635e-08	1.60517034333301e-06	8.39605748150298
TITF1	-1.90999297665516	12.3707180595918	-6.46241791461923	4.3775872842099e-08	1.65108249412299e-06	8.36403453662833
LIPH	-1.86972439553965	7.47760309818367	-6.45964363937633	4.42126387742753e-08	1.66377027614478e-06	8.35433089450678
C1orf140	-1.30769153530345	8.64450363204082	-6.42563622253585	4.99335267953703e-08	1.84348130717919e-06	8.23540500721467
ProSAPiP1	-1.09720589266896	8.02606389420408	-6.41923866309469	5.10895755066629e-08	1.87634736454102e-06	8.21303721360931
COL4A3	-1.72315617891379	5.81488367779592	-6.39875495218497	5.49737184659819e-08	1.99166025725199e-06	8.14143081942098
PAR1	-1.22380627958965	3.9292672925102	-6.39539173123846	5.56390383830117e-08	2.00936932408713e-06	8.1296753784482
SLC26A9	-2.19002291912241	7.64666494340816	-6.37659404261862	5.95083235268419e-08	2.12824104626255e-06	8.06398062139156
DPP4	-2.30311930145517	8.78448220618367	-6.37441397266379	5.99740918693716e-08	2.13797964273686e-06	8.05636261245797
GJB1	-3.23725607025517	5.70664294138776	-6.36974616879909	6.09836262357338e-08	2.16930274741768e-06	8.04005218739382
SEMA3E	-2.63043898882759	5.60610111295918	-6.34937766549999	6.55909743735e-08	2.29866551099857e-06	7.96889098168015
MUC3B	-2.61923414045172	6.24042198218367	-6.32378950074234	7.18740795238274e-08	2.48212641505568e-06	7.87952073503311
merck-ENST00000381414_a_at	-2.11699202057931	9.54722039863265	-6.32284162741551	7.21180172767727e-08	2.4879590289041e-06	7.8762107474964
merck-BM718339_at	-1.09229131663965	6.21014243822449	-6.28940341623324	8.12726508900055e-08	2.75504314412715e-06	7.75947222876863
EFHD1	-2.34969877408448	7.95912482491837	-6.28459096893489	8.26822937332637e-08	2.79478554044485e-06	7.7426757837216
LOC89944	-2.12328019805344	9.41663153730612	-6.28453803303015	8.26979342797455e-08	2.79478554044485e-06	7.74249103301196
GLOD5	-1.42950810158793	5.31177414761224	-6.27644483597445	8.51241979605854e-08	2.86145199821493e-06	7.71424681627184
ZNF254	-1.20791894427154	8.07367461387755	-6.27623360857484	8.51884632533445e-08	2.86145199821493e-06	7.7135097056596
C10orf81	-2.56096202838103	6.86801679610204	-6.27139199758226	8.66748420846833e-08	2.90416048226374e-06	7.69661480145297
merck-ENST00000377499_a_at	-1.28902271303103	7.49904520532653	-6.26388321127065	8.90313470224001e-08	2.9784624095193e-06	7.67041519510481
SLC44A3	-1.07067034814999	7.42473605363265	-6.25986627202101	9.03181065908572e-08	3.01239053099264e-06	7.65640055980028
LOC572558	-1.48624792052413	5.90863522942857	-6.25073419419461	9.33128108714399e-08	3.0812745207379e-06	7.62454306092098
merck-ENST00000269720_at	-1.18440130365689	7.09715169167347	-6.24309067814264	9.58953145305184e-08	3.16025582766429e-06	7.59788197694662
merck-ENST00000358920_s_at	-1.00721918493276	9.28708536608163	-6.23536555503937	9.85777734677403e-08	3.22939616973912e-06	7.57093955621552
LOC439990	-1.44257881656207	6.68075421963265	-6.23206179125379	9.97476756982248e-08	3.26449624128652e-06	7.55941825764925
DNAH2	-1.93632173753965	6.82208672361225	-6.21422138737677	1.06308444355344e-07	3.4519528459478e-06	7.49721379598066
DNAJB13	-1.71999173740689	6.68041285936735	-6.20472259008947	1.09975254460571e-07	3.56055626087043e-06	7.46410175320419
CPAMD8	-1.43546127321896	8.44136118357143	-6.20208415213331	1.11015948073695e-07	3.58724339813568e-06	7.45490532253677
CLIC6	-2.11007261171379	9.84178255518367	-6.18604666305577	1.17556176845793e-07	3.75828344355696e-06	7.39901475429756
SPIRE2	-1.19142600371724	7.78914370446939	-6.18458096632358	1.181727123255e-07	3.7634773599686e-06	7.39390759190202
MGC9712	-1.09296939259137	6.66509946108163	-6.16927431808753	1.24807020658666e-07	3.95576209932769e-06	7.34058016173051
F8A3	-1.99548014574137	4.49450244310204	-6.16389534157476	1.27225461107795e-07	4.00941607614709e-06	7.32184363620764
PCOTH	-2.7795299513793	9.01791792740816	-6.16065687737568	1.28703960994044e-07	4.04651621990853e-06	7.31056402149096
LOC390110	-1.5345613208862	6.07934057504082	-6.152228412158	1.32632649564402e-07	4.16004752224088e-06	7.28121072567906
RGS17	-1.68180062665	8.13931541463265	-6.12373123824207	1.46821801096643e-07	4.56885492192807e-06	7.18199994710497
ARMCX4	-1.00683082859569	7.5360773875102	-6.11305231599677	1.52519961201908e-07	4.71687898668549e-06	7.14483616637041
CLDN9	-1.21753865006552	6.73388086191837	-6.10858205491245	1.5497013939105e-07	4.78372907935892e-06	7.12928151589863
merck-ENST00000226258_s_at	-1.07869961675	7.35966012314286	-6.10687064047373	1.55918516664932e-07	4.80852705394651e-06	7.12332687237708
TDRKH	-1.02800456501896	5.55465122806122	-6.09658251565639	1.61742687979856e-07	4.96965276607617e-06	7.08753500501096
merck-ENST00000382529_s_at	-1.07282409348793	7.00516126204082	-6.09614018281204	1.61997894998782e-07	4.97288538230982e-06	7.08599631856592
ERBB3	-1.18459675992499	10.774151108398	-6.09512533884225	1.62584932419664e-07	4.97708057664739e-06	7.0824661636124
merck-AI862060_at	-1.36315921329309	7.26867412816327	-6.08943818376404	1.65914079350479e-07	5.04855566073466e-06	7.06268463681196
merck-DB298383_at	-1.77230640473793	4.71678155585714	-6.0729030445881	1.7598388287095e-07	5.32756136401415e-06	7.00518398293142
LPIN2	-1.27311023506379	8.80598217877551	-6.06338408025976	1.82054440943787e-07	5.47699716933699e-06	6.97209101186784
TLE2	-1.52271454639137	8.96213485785714	-6.06177867940574	1.83098604918548e-07	5.50341618210754e-06	6.96651044768611
HKDC1	-2.44911258061379	7.54714735740816	-6.05156979226769	1.89879433754974e-07	5.67123681736816e-06	6.93102765268443
GDPD5	-1.00261817260517	8.11202741846939	-6.03701364126192	1.99982154855014e-07	5.8933407821407e-06	6.88044882124984
CABLES1	-1.16561953205431	7.94924723207143	-6.03353436699425	2.02475111167708e-07	5.96016509035368e-06	6.86836165737784
DNALI1	-1.59193088714999	7.70425883745918	-6.02254282421075	2.10555700375084e-07	6.13418351234018e-06	6.83018270139779
LOC647537	-1.07356612711551	3.703452364	-6.02058992357039	2.12024612712252e-07	6.16601051337657e-06	6.8234003213185
LOC647291	-1.38326876281896	6.11162083804082	-6.00495594190506	2.24157549366753e-07	6.49038885079122e-06	6.76911476843066
merck-LIT2064_s_at	-1.07033334472931	6.51654084642857	-5.98941801332258	2.36900091406488e-07	6.79407329619316e-06	6.71518225517038
merck-ENST00000265052_a_at	-1.27739472253103	9.14916923589796	-5.97217238581448	2.51888324271952e-07	7.13138651971651e-06	6.65534555750812
TM4SF4	-3.68410754284828	5.78731843502041	-5.97158990784431	2.52410698068092e-07	7.14007838997564e-06	6.65332498298714
merck-ENST00000335486_at	-1.70843611240345	6.08092679889796	-5.9636001513184	2.59685723667369e-07	7.32729251496325e-06	6.62561198168159
ZMYND12	-1.29751143707931	6.41847769444898	-5.96159391493452	2.6154501388476e-07	7.34208454303256e-06	6.61865406878907
C11orf52	-1.19302672136206	9.22215012067347	-5.95982402430313	2.63196258211211e-07	7.38218743525911e-06	6.61251612170053
merck-ENST00000367711_s_at	-1.18732980631724	10.5099014997755	-5.93824524024209	2.84181977898963e-07	7.88600162605911e-06	6.5377030402448
RSPH1	-1.60977815575344	7.14613081263265	-5.93274828015789	2.89788641650647e-07	8.01281304140443e-06	6.51865172197331
CRIP2	-1.39031253267931	9.0967345852449	-5.90205367505702	3.23178580867212e-07	8.76070277309132e-06	6.41232031639371
ZNF418	-1.36183981078448	8.34716957504082	-5.89929944126616	3.26355421293149e-07	8.81713389914668e-06	6.40278336420571
SH3BGRL2	-1.52535947247931	9.44300134932653	-5.8834532049425	3.45245490106572e-07	9.19351303895839e-06	6.34792704172009
merck-BI964828_at	-1.76014184671206	6.97367538830612	-5.88116762677847	3.48058322592179e-07	9.26097718210153e-06	6.3400167918495
CLCF1	-1.31891372512068	8.35649007141837	-5.86632469551713	3.6688780970879e-07	9.69197733488088e-06	6.28865834426851
LOC390468	-2.14700789609138	5.27267092573469	-5.86442415745011	3.69370781162595e-07	9.74204415901632e-06	6.28208375872257
PPP1R9A	-1.20629009527241	5.52425081264626	-5.85579249331008	3.80859484258873e-07	9.99733529820619e-06	6.25222838349759
LOC284274	-1.02723342092586	8.62603066495918	-5.84723372725681	3.92601668233912e-07	1.02487583519361e-05	6.22263230272557
ROR1	-1.04492090615345	5.95519927806123	-5.84486691261354	3.95911836323356e-07	1.03270378517925e-05	6.21444916112298
ZNF718	-1.45859225647413	7.33028078457143	-5.83679171792263	4.07415700614923e-07	1.05622109310185e-05	6.18653374672385
merck-CB999924_at	-1.31118997705862	5.36292237828571	-5.83630909734118	4.08113660984971e-07	1.05622109310185e-05	6.18486556398149
KIAA1244	-1.20027778472758	8.01799534993878	-5.8295020039087	4.18085482016655e-07	1.07531326495719e-05	6.16133925338504
FBP1	-1.10854780367241	11.3434668158776	-5.82764557601592	4.20846753959995e-07	1.08157615767719e-05	6.15492397179572
DNAJC12	-2.35049761744827	7.84592272781633	-5.82282687756583	4.28098979723448e-07	1.0959664459283e-05	6.13827355180925
C8orf31	-1.35683225038448	4.3924354402449	-5.82213959724817	4.29143415516798e-07	1.09779256594355e-05	6.13589893004807
LOC401391	-1.79706744902758	6.91151986885714	-5.82140017657458	4.3026991402324e-07	1.09982563296935e-05	6.13334421151528
GPD1L	-1.09811218824655	9.62911832446939	-5.81976287174632	4.3277479312331e-07	1.10367559357054e-05	6.12768747579283
merck-AK000797_at	-1.33702346687758	6.02331157679592	-5.8026796201006	4.5978992554448e-07	1.16450843403943e-05	6.0686827408706
merck-ENST00000354462_at	-2.38149388065344	6.52022040646939	-5.79578759588655	4.71157188700546e-07	1.19147782433175e-05	6.04488652709859
SUSD2	-2.03718360505516	8.36266597238776	-5.79388300083815	4.74347436586128e-07	1.19771824563137e-05	6.0383113692677
C1orf102	-1.10708513294654	8.48012146306122	-5.7827624773522	4.93407559284042e-07	1.23923794037453e-05	5.99992801551323
merck-BX341723_at	-1.11079934737068	6.26700649389796	-5.77568647903856	5.05929498479643e-07	1.26493820988655e-05	5.97551145132911
LOC145786	-1.51807181258706	6.59683623386735	-5.7685148798198	5.18942591056268e-07	1.29162940850514e-05	5.95077044857365
COMP	-2.00142627711551	7.67645095042857	-5.76158328102754	5.31835908388889e-07	1.32074575811362e-05	5.92686266214716
MBL1P1	-1.14359381228448	5.60411260542857	-5.75877552387522	5.37148619458927e-07	1.33294073210493e-05	5.91717990065569
PRO0628	-1.10815960130689	7.12451116385714	-5.75821503099974	5.38215451031605e-07	1.3345891434593e-05	5.91524710124076
FLJ25996	-1.14318115643275	5.94896940783674	-5.7542673760539	5.45789164958384e-07	1.34365330371898e-05	5.90163500528257
EBF2	-1.32135764386379	5.17729567785714	-5.75403840656889	5.46231683220934e-07	1.34365330371898e-05	5.90084553684617
merck-AW957896_s_at	-1.06853439895689	4.86672026583673	-5.75398805858171	5.46329036109307e-07	1.34365330371898e-05	5.90067194178802
PDGFD	-1.31012991386724	6.28542494739796	-5.72938577473414	5.9602080111049e-07	1.44338039585216e-05	5.81587899803819
CLDN3	-1.03116328985517	6.63296747520408	-5.727619469184	5.99756315787321e-07	1.45055563840397e-05	5.80979392990111
FAM81B	-2.02247866593965	5.70370547038776	-5.7275711785938	5.99858770021368e-07	1.45055563840397e-05	5.80962756975494
SCN7A	-1.03869935865775	5.66712432108163	-5.71626237449321	6.2433644155561e-07	1.49772981526e-05	5.77067619734256
ALPK3	-1.82819698406551	7.76281376182653	-5.70453716670876	6.50762360855907e-07	1.55437496754005e-05	5.73030593461012
VEPH1	-1.36460556810747	6.51350565852381	-5.70046711477361	6.60192456774984e-07	1.57414393469387e-05	5.71629630432732
ERV3	-1.17412144604138	7.19679544095918	-5.69724991499153	6.67742393222434e-07	1.58920772164417e-05	5.70522365217943
B3GNT3	-1.38330305010344	7.47477539326531	-5.69546908137193	6.7195832383994e-07	1.59809428337629e-05	5.69909506405236
VSIG2	-1.70110862779482	7.30998050718367	-5.69475711248905	6.73651214410987e-07	1.59982512259079e-05	5.69664498643813
merck-ENST00000380584_at	-1.01140469209137	8.25147190257143	-5.68785836381658	6.90275532582636e-07	1.63462176655087e-05	5.67290758272123
PGM5	-1.71826974928965	7.21990147014286	-5.68652375690774	6.93538293782141e-07	1.6388364257847e-05	5.66831607253254
SLC24A5	-1.42933309785172	6.36735038512245	-5.67887351730743	7.12538529996582e-07	1.67537516914728e-05	5.64200063494388
merck-AK021754_at	-1.40861091118792	7.34938397108163	-5.67228022123802	7.29327480467097e-07	1.70637924911261e-05	5.61932643727185
merck-ENST00000329078_s_at	-1.36115907740862	7.30188982112245	-5.67006059148677	7.35067308111564e-07	1.7149673797201e-05	5.61169434191457
AMY2B	-1.62080038057672	10.1788646128061	-5.66148708084471	7.57661829788773e-07	1.75901699180583e-05	5.58222024594193
merck-BC035072_at	-2.04907199234827	6.60982705620408	-5.65932329307356	7.63472295661779e-07	1.7675556576868e-05	5.57478294999693
DDIT4L	-2.12549048096552	6.98878359087755	-5.6524213622879	7.82303173262959e-07	1.80485018115427e-05	5.5510636510924
merck-ENST00000367189_a_at	-1.55945845384655	6.22220312426531	-5.64910874844972	7.91504049740763e-07	1.82480763289677e-05	5.53968151422738
merck-AX746809_s_at	-1.08137262715689	6.82523411669388	-5.64231120035503	8.10721865759457e-07	1.85877330674435e-05	5.51632933773101
TTC25	-1.18176676722586	7.06033933473469	-5.63941308623921	8.19055377847069e-07	1.8726995132251e-05	5.50637492840316
CASC1	-1.3848197946931	5.62492367253061	-5.63776119642724	8.23843333883987e-07	1.87846479011388e-05	5.50070149810884
FLJ44796	-1.06192163205345	6.98345590426531	-5.62623764183926	8.5802513062459e-07	1.94569816385753e-05	5.46113312993298
ENPP3	-2.18123743129741	6.65924647930612	-5.59069273176191	9.72569863927532e-07	2.17274991231735e-05	5.33918784006145
merck-ENST00000376124_at	-1.29775521321551	7.61945163057143	-5.58806354472436	9.81621109083395e-07	2.19001915406741e-05	5.33017419436754
BC036928	-1.10851227740689	6.82526470342857	-5.58571035668746	9.89792985930874e-07	2.20528271925849e-05	5.32210751484398
merck-ENST00000376155_at	-1.31814026034483	9.11605685955102	-5.58505948119511	9.92065152076382e-07	2.20886071099989e-05	5.31987645393567
merck-ENST00000375247_a_at	-1.06747757778965	7.28565774689796	-5.58291687096731	9.99581459494342e-07	2.22261060540684e-05	5.31253243637483
GLULD1	-3.46570940587414	6.57949989802041	-5.58234571427124	1.0015945969297e-06	2.22559421394171e-05	5.3105748386062
EPDR1	-1.44050547563792	9.8726131355102	-5.57688595207841	1.02104241408981e-06	2.26274192208018e-05	5.2918640486498
SCNN1B	-1.29370123069483	7.91905687669388	-5.56848701497963	1.05169278099621e-06	2.32111755300487e-05	5.26308822573072
merck-AK096978_at	-1.01087462366206	4.69228023065306	-5.56320522956823	1.07143292511261e-06	2.35463438241811e-05	5.24499691841137
surfactant associated protein F	-2.08128681844999	7.29473174314286	-5.56200685776826	1.0759625804226e-06	2.36078010779287e-05	5.24089273835321
TMEM133	-1.01915358048619	8.95607121232653	-5.54558427895838	1.13998331796154e-06	2.47632338223369e-05	5.18466803004584
merck-ENST00000371064_a_at	-1.07648838212413	10.0210182966122	-5.54093503692959	1.15878351651207e-06	2.5011165314404e-05	5.16875735740334
LOC440691	-1.23649266467241	9.38412804763265	-5.53836947502145	1.16928911302003e-06	2.51560298273544e-05	5.15997872308848
merck-ENST00000305068_s_at	-1.2420896609931	4.53594525195918	-5.53572655445399	1.18021016389766e-06	2.52837631826376e-05	5.15093632295753
merck-AK001128_at	-1.04062723323793	7.07925802865306	-5.52402543126073	1.22978828214374e-06	2.61857231328911e-05	5.11091393772241
merck-BQ441651_at	-1.62657619145517	6.94295623308163	-5.49556002166075	1.35917853594237e-06	2.85556692028501e-05	5.0136302061895
merck-AK093713_at	-1.05724128210862	6.16745625583674	-5.49280875355951	1.37237727915817e-06	2.87600656990713e-05	5.00423345383298
merck-HSS00213827_at	-1.50750532891551	5.85236188744898	-5.48704777479591	1.40042716467978e-06	2.92923418237406e-05	4.9845607312882
SCGB3A1	-2.06333444000861	10.4251196313061	-5.47689278937467	1.45126041729917e-06	3.02031617167103e-05	4.9498947677399
KIAA0984	-1.2458917109793	9.01909902540816	-5.47484681067157	1.4617210709255e-06	3.03636833736799e-05	4.94291222044506
SLC9A3R2	-1.26862539958275	8.58661976093878	-5.45372599242293	1.5741674233912e-06	3.23991066048928e-05	4.87086617146946
merck-ENST00000359870_x_at	-1.31942198234828	8.90259150481633	-5.45050495208804	1.5920526891558e-06	3.2681933624509e-05	4.85988447269506
UPK3A	-1.39965775288621	5.40652174885714	-5.44210726914781	1.63963339269099e-06	3.3430975318502e-05	4.8312609005595
C17orf72	-1.03851927822069	8.37638909493877	-5.43869665340623	1.65935722250117e-06	3.37501042929946e-05	4.81963876754302
IPW	-1.50102509073103	6.55412414859184	-5.43035838241044	1.708572446224e-06	3.45602820681295e-05	4.79123227483819
SGMS2	-1.05173709460689	9.29513862442857	-5.42540256614294	1.73850494185081e-06	3.50161934004739e-05	4.77435392233768
ANG	-1.08196814774137	9.49640226610204	-5.41245170920333	1.81919879964699e-06	3.63324685570462e-05	4.73026380574905
merck-H10348_s_at	-1.07407115862931	8.96604300410204	-5.41200609812222	1.8220402868636e-06	3.6367309831661e-05	4.7287472121411
merck-AA151917_s_at	-1.05519730017241	6.67814434459184	-5.39619307790621	1.92576730037227e-06	3.80255886296854e-05	4.67494879488184
merck-ENST00000303671_at	-1.06420486630172	7.14836102936735	-5.38750861971425	1.98519741067965e-06	3.90363284438094e-05	4.64541925781867
merck-AA860787_at	-1.05373202061379	6.30071172912245	-5.38426463909861	2.00785926588734e-06	3.93652029816457e-05	4.63439183730905
LOC642412	-1.03935273672931	8.85818152955102	-5.38331843530682	2.01451734918602e-06	3.94723957905225e-05	4.63117566966509
1D12A	-1.27250624841207	6.62594112738776	-5.37972811379195	2.03998036194956e-06	3.987898723474e-05	4.61897335855979
SGK2	-1.58113782768965	6.21862769704082	-5.37553231244538	2.07014117294155e-06	4.03239661025448e-05	4.60471577867315
merck-ENST00000371071_s_at	-1.23431721219827	9.26538759569388	-5.36997682274564	2.11075547757643e-06	4.1018684846478e-05	4.58584215273973
merck-ENST00000374750_s_at	-2.93578715493965	6.49521870828571	-5.36708165236716	2.13223245847405e-06	4.1339124383503e-05	4.57600833946969
GADD45G	-1.10177331716551	6.74869935920408	-5.36341396104177	2.15975074416e-06	4.17993090607918e-05	4.56355246484703
merck-ENST00000369610_a_at	-1.00332578641723	7.28036338736735	-5.36284336424129	2.16406332719037e-06	4.18339308958264e-05	4.56161484836039
GDF15	-1.20281087061207	6.61904850036735	-5.34841460070196	2.2759919664404e-06	4.36919291623616e-05	4.51263530585554
SPRY4	-1.03076357377241	9.27013140714286	-5.34477100130232	2.30515026337632e-06	4.39570507091958e-05	4.50027210336699
C9orf61	-1.69688372243104	8.38425524493878	-5.34145656604149	2.33199505629619e-06	4.4330637672814e-05	4.48902765571249
MSLN	-2.4543084431793	7.48043562114286	-5.33825240680515	2.35824047250662e-06	4.47269716161395e-05	4.47815901497436
IYD	-1.95650405188793	4.40056639673469	-5.33290038551982	2.40273197958029e-06	4.53631966509256e-05	4.46000845042449
CAPN5	-1.150062116625	7.44872204317347	-5.32708117889331	2.45204925025917e-06	4.6215343259717e-05	4.44027879041872
FGL1	-2.28945997996207	7.11411717465306	-5.31257105181472	2.57942255307941e-06	4.81235767598434e-05	4.39110728998434
merck-ENST00000368822_s_at	-1.23310131957413	8.53142275467347	-5.30855939535315	2.61577743136495e-06	4.87195894281137e-05	4.37751883810444
PIP3-E	-1.12117806085287	6.39830885894558	-5.3010978364906	2.68474853526374e-06	4.98611314819256e-05	4.35225184944655
C20orf197	-2.21284217979482	6.37593077363265	-5.29431216056258	2.74903097767189e-06	5.08302420539634e-05	4.32928167410431
MAK	-1.01669667322241	7.79488307820408	-5.28787125987949	2.81145347112079e-06	5.18976152160732e-05	4.30748575619577
LRRC62	-1.41945626236034	5.34746282830612	-5.28751535577097	2.81494328975805e-06	5.19100002993921e-05	4.30628158571924
LOC285141	-1.74671837372759	6.69059745583673	-5.28679487819765	2.82202104385498e-06	5.20058163796132e-05	4.30384397830777
WFDC3	-1.90207497390516	9.61611690644898	-5.28435423456821	2.84612812921473e-06	5.23627557535271e-05	4.2955871485115
merck-D81222_at	-1.9129210842931	4.9201720437551	-5.28145688272033	2.87501057031354e-06	5.27225862827813e-05	4.2857865607572
merck-AK125357_at	-1.42861716146896	4.84135082157143	-5.280832776629	2.88126982270842e-06	5.2758396649628e-05	4.28367564488983
merck-ENST00000262675_s_at	-1.36114472449138	9.10372332193878	-5.28076453274514	2.88195506688614e-06	5.2758396649628e-05	4.28344482741552
DYNLRB2	-1.35717140107758	6.52541614918367	-5.27202844190537	2.97101797879146e-06	5.41198676103699e-05	4.2539037877917
C1orf210	-1.09560256836034	8.53763804353061	-5.26911907498056	3.00127788462906e-06	5.46191303979584e-05	4.24406867609094
LOC201181	-1.78821412325344	6.9478731084898	-5.26907668899032	3.00172097804362e-06	5.46191303979584e-05	4.24392540102315
AQP5	-1.72441865077069	6.20103642636735	-5.26859390745331	3.00677242820303e-06	5.46810347296846e-05	4.24229350248982
EPS8	-1.12081763047844	8.56268054223469	-5.26398592125208	3.05541142296278e-06	5.53228044268078e-05	4.2267195995835
BHMT2	-1.75213502285977	4.77325524027211	-5.25459815807309	3.15692027470823e-06	5.68194233807828e-05	4.19500251564748
TMEM130	-1.22678636805517	8.51003162583674	-5.24551102720152	3.25834910084286e-06	5.81399611088501e-05	4.16431570719973
TMEM61	-1.36337826560517	7.52805708391837	-5.23996727450906	3.32180128988545e-06	5.9176613736471e-05	4.14560180402544
CXorf45	-1.13093411519483	7.70262274904082	-5.23895295964992	3.33354221172015e-06	5.9290195786029e-05	4.1421783910296
PPP1R14D	-2.61626559875689	7.4288305275102	-5.23148397370653	3.42126865968062e-06	6.06877045876894e-05	4.11697540382807
merck-hCT2265837_x_at	-1.34893942610862	6.48287475489796	-5.22104525683183	3.54770744878941e-06	6.27961265615139e-05	4.08176804252231
merck-BU734581_at	-2.58390644549138	4.64714337920408	-5.21369476383096	3.63949767179125e-06	6.41809927196251e-05	4.05698819076774
TCEA3	-1.16052034541379	8.42370598077551	-5.20822714148029	3.70929241078487e-06	6.52729146999739e-05	4.03856212149897
CA3	-1.15298753522931	7.05653348914286	-5.2072833354105	3.72147321600517e-06	6.54178162938597e-05	4.03538200801972
ADAMTS8	-1.21862276109138	5.59038683189796	-5.19996692636721	3.81724841037153e-06	6.6888602827192e-05	4.0107351427142
merck-ENST00000359600_at	-1.31546071418448	6.63858272055102	-5.19873781600638	3.83357505059426e-06	6.71037558882532e-05	4.00659557619898
ACSM2A	-1.64317656375689	7.44707101546939	-5.18665050135395	3.99785192512464e-06	6.95022469185408e-05	3.96590090702308
merck-AK090989_at	-1.24009594234137	6.18978994812245	-5.17653538536612	4.1406504234016e-06	7.15346448603612e-05	3.93186665125836
C10orf79	-1.76372219536207	6.4319247195102	-5.17541504248194	4.15677306494863e-06	7.17384161490068e-05	3.92809820133918
SPATA6	-1.13999163233966	7.46487183961225	-5.17498321424557	4.16300395200145e-06	7.17712272598565e-05	3.92664574091302
MFAP4	-1.16587418440862	10.1401753977143	-5.16971353241547	4.23978726331699e-06	7.28676345986253e-05	3.90892387178034
DMGDH	-1.27066516790345	4.38977694506122	-5.1612816480625	4.3655631653097e-06	7.48156989350742e-05	3.88057828983587
GKAP1	-1.00570750238103	6.79910887381633	-5.15724734369364	4.42703694242708e-06	7.58107209464281e-05	3.86702080626234
NMNAT2	-2.29597995862154	6.39219537990816	-5.11452705918128	5.1327525464581e-06	8.59424975619825e-05	3.72364616805024
RGS11	-1.05763900202586	6.65887403169388	-5.11385774152109	5.14464875317997e-06	8.60547629233983e-05	3.72140263573508
GDF10	-1.21471010888965	5.9426947522449	-5.10545264231399	5.29637264417383e-06	8.8192185973026e-05	3.6932364019191
SEMA4G	-1.42288501135	6.45634740661225	-5.10277041841832	5.34571293152789e-06	8.8969086756498e-05	3.68425092586964
NEGR1	-1.09182667722758	4.00987724060204	-5.10094073835485	5.37963018393915e-06	8.93989370867843e-05	3.67812228599476
merck-BU742281_at	-1.26906163562413	6.15462378365306	-5.09197023703367	5.54901342359166e-06	9.18913296864807e-05	3.64808446338655
LOC644624	-1.26855398283448	4.70540285218367	-5.08520508279263	5.68022258838542e-06	9.37363959545753e-05	3.62544174495695
merck-ENST00000373096_at	-1.39777084936724	5.1705298234898	-5.07774258650111	5.82850588108291e-06	9.57070111320167e-05	3.60047555660293
PLS1	-1.12496716550172	10.6922123359184	-5.07566655568228	5.87043167462185e-06	9.62048548238942e-05	3.59353204998817
GAS2	-1.94080983946206	5.60910872444898	-5.07048693210866	5.97633549551367e-06	9.76507889022989e-05	3.57621199420861
merck-ENST00000381197_at	-1.70582677751206	6.15126059530612	-5.05912852202453	6.21520880702268e-06	0.000100907354348297	3.53824961843513
LONRF2	-1.8332097798931	7.03813105454082	-5.05167141744882	6.37712693246626e-06	0.000102893464526059	3.51334042842432
HAVCR1	-1.36469047778793	4.33575266959184	-5.0439199665971	6.54984214842828e-06	0.000105288980662673	3.48745998282886
C10orf63	-1.24042314189999	5.47846639504082	-5.04369353964279	6.55495599456328e-06	0.000105288980662673	3.48670417531603
SBK1	-1.48794116914137	7.54416371706122	-5.0267559990604	6.9488533886179e-06	0.000110597857125708	3.43019686810058
C1orf124	-1.00392013690862	5.62349310957143	-5.02171812983257	7.07044900778872e-06	0.000112263695380852	3.41340084598896
SULT1C2	-1.85053064968361	7.5267501967347	-4.99171245165309	7.83931304432918e-06	0.000122403922824857	3.31347296541079
MFSD4	-1.22848065539827	6.46852658410884	-4.98046305414207	8.14830647614123e-06	0.000126116155277082	3.27605804530774
merck-BC015383_at	-1.18526813676379	4.13626798444898	-4.97802644270486	8.2167976931003e-06	0.000126998365463568	3.26795755348764
HSD17B6	-1.40157725886551	8.47178452340816	-4.97351111171413	8.3452216223016e-06	0.000128629390215298	3.25294973700316
merck-ENST00000319082_at	-2.77115421130172	8.664973177	-4.97301369195647	8.35948937092815e-06	0.000128783527469508	3.25129670700737
ZNF626	-1.47628424865431	6.74048560992857	-4.96787365855712	8.5083369221083e-06	0.000130706437945356	3.23421841347345
PPBP	-2.03923695650172	5.28455260365306	-4.96460893335468	8.60422995222386e-06	0.000131900827670017	3.22337398029323
C6orf174	-1.06593655655172	4.94197005402041	-4.95255665302699	8.96753614037e-06	0.000136878787137057	3.18335991088026
USP44	-1.38585301009655	4.77352463906122	-4.94640176192849	9.15885187763871e-06	0.000139349892748672	3.16293760364607
merck-DB275747_a_at	-1.11511185648965	6.67867518016327	-4.91708579307637	1.01266426955621e-05	0.000152119884588116	3.06577975236949
CYP4V2	-1.02645251393103	9.83232736416327	-4.91256830786819	1.02844610508436e-05	0.000153793747053955	3.05082503941387
C4orf31	-1.49554188392643	8.64098558838095	-4.90511283554707	1.05502246041972e-05	0.000157271401215355	3.02615439538262
merck-ENST00000310076_at	-1.1916105225931	7.63785601391837	-4.9045100232106	1.05720057127439e-05	0.000157300145063061	3.02416019586665
C2orf54	-1.70152840202844	7.08715616702041	-4.90448955234568	1.05727461518853e-05	0.000157300145063061	3.02409247641132
LOC389023	-2.56310638550517	6.21744130202041	-4.90140682768466	1.06848336086824e-05	0.00015863604506433	3.01389562481077
C20orf102	-2.15714506546034	8.41586018565306	-4.8967438211069	1.08566041621033e-05	0.000160826183103758	2.99847568807053
LOC284801	-2.09426752140172	4.31385552359184	-4.89658666618064	1.08624403127509e-05	0.000160840769847535	2.99795608347939
HRASLS3	-1.62245771598276	9.86036921930612	-4.89011678987953	1.11054041204361e-05	0.000163925851649518	2.97656945782912
PPP1R1B	-2.35559910556379	8.1684262247347	-4.87750694484777	1.159439808371e-05	0.000169731513356692	2.93491413276724
merck-AX746585_at	-1.97122528525	5.44204495091837	-4.86764343435132	1.19915916390233e-05	0.000174827281270246	2.90235644653731
LRRC36	-1.30963821555172	7.12454684812245	-4.86585398303218	1.20650709076641e-05	0.000175435656053415	2.8964521904546
C15orf28	-1.61713956592241	9.0984717114898	-4.86318254892253	1.21755908044552e-05	0.000176655300630242	2.8876392289333
merck-HSS00308187_at	-1.07796099017931	6.0135159507551	-4.84100120395583	1.31325179685669e-05	0.000187575000877072	2.81452791742077
CATSPER1	-1.19892867296206	6.87433197483673	-4.80760545790927	1.47141973936757e-05	0.000206092009375805	2.70467184422732
OGN	-1.64019280606465	5.32483100073469	-4.80281093279876	1.49561212559294e-05	0.000208686989898075	2.68892201162035
CST6	-1.70012757096551	8.73426802016326	-4.80133919202056	1.50311633873676e-05	0.000209293641235363	2.68408851022518
C20orf75	-1.60467482729482	5.95801103508163	-4.79166461306321	1.55337437776435e-05	0.000214847812874516	2.6523282274539
LOC729604	-1.07740591798621	7.00854523804082	-4.79133061242518	1.55513861149061e-05	0.000215002128385105	2.65123215548152
OR8G2	-1.40621061798448	5.7873553774898	-4.7894360528478	1.56518320952748e-05	0.000215940569893735	2.64501539405231
C6orf60	-1.44159331283103	6.72952451012245	-4.77595908001104	1.63849704243794e-05	0.000224206216189953	2.60081764640927
merck-CA844337_at	-1.28505790597069	5.19720091261224	-4.77035632614772	1.66995834666745e-05	0.000227368086517725	2.58245650377852
ARMC3	-1.69697319980517	4.73899613428571	-4.75312701707523	1.77046828248807e-05	0.000238797131689695	2.52604180474952
KDR	-1.29438135931207	8.89428214369388	-4.73940296080513	1.85475648109972e-05	0.00024824683737545	2.4811573791128
RAB15	-1.01364120773275	8.38256696228571	-4.73255776407539	1.89825648233576e-05	0.000253251095206751	2.45878787904487
merck-ENST00000307823_at	-1.03131315216724	6.89562541177551	-4.72321527787383	1.95924517013464e-05	0.000259163126435316	2.42827655367174
HABP2	-1.4606111395431	6.40858737573469	-4.71099538230833	2.04192638797346e-05	0.000267256160838864	2.38840146388414
AQP6	-1.65469087578965	5.2092491287551	-4.71038299992317	2.04615867646517e-05	0.000267704414367994	2.38640418450843
BCAS1	-1.34361139267069	5.30315615128572	-4.70034912122046	2.11674246555049e-05	0.000275417437050217	2.35369248532656
MB	-1.75084430738621	7.85596586904082	-4.69718146313722	2.13951733283014e-05	0.000277726774218158	2.34337090336399
FILIP1	-1.23482582552931	7.26754476334694	-4.65837063313904	2.43883361011649e-05	0.000309313889350391	2.21712055139828
PON1	-1.26392832465258	4.43586790922449	-4.65454801155837	2.47044469526765e-05	0.000312010106598889	2.20470708983892
C6	-1.52403524973275	5.2907896805102	-4.63875046900928	2.60539424043879e-05	0.000327060337952546	2.15344784425588
CXorf50	-1.22561847179137	6.48037851677551	-4.6363760048018	2.62629256252976e-05	0.000329185169472776	2.14574903767236
HMGB3	-1.03701230411982	10.3411226841327	-4.62857815901439	2.69608521969085e-05	0.000336406899843473	2.12047646412189
LOC285359	-1.2111610101862	7.57986097785714	-4.61513118164947	2.82073000596609e-05	0.000348862675994757	2.07693377107652
merck-ENST00000378076_at	-1.11645156101723	7.65701931781633	-4.60444867176468	2.92375613385056e-05	0.000359670824139324	2.04237770908763
ELF3	-1.04354986316206	11.0641481462041	-4.60330050225076	2.93504638349701e-05	0.000360791964227202	2.03866543443042
ITIH5	-1.12204742832413	5.71325401355102	-4.59500726686564	3.01787314558809e-05	0.000369603060198308	2.01186238336559
merck-AK123875_at	-1.08198784115	6.57628213873469	-4.59441735014722	3.02385120034221e-05	0.000370061789756166	2.00995654098735
MS4A8B	-1.86480436177413	5.49596055326531	-4.59372255155324	3.03090696687201e-05	0.000370788408386375	2.00771197983873
WISP2	-1.10003088182069	6.61914974495918	-4.57010062472494	3.28061668828533e-05	0.00039595007687033	1.93148030037667
HLXB9	-1.92606288671724	6.6740755954898	-4.56826485719304	3.30084479396182e-05	0.000397937845288059	1.92556248702739
merck-ENST00000375915_at	-1.09302217159137	6.09684710663265	-4.55142505930018	3.49218611183426e-05	0.000417663947206498	1.87132151020741
METTL7B	-1.72268803296724	7.96430874787755	-4.55066803322363	3.50103795152208e-05	0.000418441272548461	1.86888500503205
GLRB	-1.31637312964655	5.05571874593878	-4.54986251051911	3.51048095961002e-05	0.0004189451952986	1.86629259022701
PLAC8L1	-1.09332506320172	5.74652453671429	-4.54233943268259	3.59988415705654e-05	0.000427825714916166	1.84208992771354
LOC643684	-1.23746206000344	6.288634217	-4.53979685224156	3.63060037470448e-05	0.000430307053967797	1.83391376563962
CAPN9	-1.14009971566034	4.80330271109184	-4.53767036160182	3.65648663519375e-05	0.00043278650987711	1.82707703316466
ROS1	-1.25027785499655	7.31475786906122	-4.5303880306691	3.74651092935371e-05	0.000442021625768197	1.80367388306591
ZNF540	-1.00815501666465	5.89047612715306	-4.52675254060996	3.79226039632573e-05	0.000446419301801947	1.79199621941578
CBLN4	-1.37948780993448	5.49174008208163	-4.52216267601618	3.85080057299326e-05	0.000452554382830363	1.7772583935136
ATOH8	-1.4673197032362	7.70564174526531	-4.51788192600597	3.90619396714501e-05	0.000456797349533539	1.76351857611612
CLUL1	-1.61851456023448	5.06547892318367	-4.51228630408852	3.97977788359355e-05	0.000463635752344176	1.7455664116218
LOC387841	-1.34438886997586	6.70222536426531	-4.5001812073006	4.14362967180289e-05	0.000479656964068719	1.70676122706624
RASD1	-1.72048725799482	7.35067930820408	-4.49705071345307	4.18706512461102e-05	0.000483099706382519	1.69673276716761
STEAP4	-1.41014686365862	10.7551394783265	-4.48820170150418	4.31226536614604e-05	0.00049520101726304	1.66840065582275
LOC134121	-1.48779130786552	5.64222304265306	-4.48735952534514	4.32436979691871e-05	0.000496419085447528	1.66570543341133
merck-DB536564_at	-1.38324096436723	6.01774694179592	-4.48578976533109	4.34702031980814e-05	0.000498544196513468	1.66068227467712
LOC145837	-1.1896083273112	5.48143400677551	-4.48551650254676	4.35097513648145e-05	0.000498782429805566	1.65980792046174
CELSR3	-1.08251264371379	9.19380286602041	-4.4752832396162	4.50163439672122e-05	0.000512618024990863	1.62708054626167
QPRT	-1.56337519240862	9.15474150732653	-4.47047904074239	4.57411067213648e-05	0.000518824515850869	1.61172672341586
FOXA3	-1.55637236237931	6.29335103491837	-4.46527650903258	4.65388176501282e-05	0.000525153649269809	1.59510757547464
ALOX15B	-1.50299432375	9.28250044408163	-4.45979334517072	4.73942639710615e-05	0.000532811811947305	1.57760067407124
GPRC5C	-1.01969243084655	8.74835045871429	-4.4509968870854	4.87988066188092e-05	0.000545273621784085	1.54953367062866
ACSM3	-1.53032826444482	7.71790741093878	-4.44710574909162	4.94330005309818e-05	0.000549950425034779	1.53712554342088
C8orf47	-1.46928264372241	6.40017180965306	-4.44265921047629	5.01675713117936e-05	0.000556814694241678	1.52295191372568
merck-ENST00000317716_a_at	-1.52363261695173	5.2542134894898	-4.43016813968449	5.22885881228627e-05	0.000576388897983164	1.48316772239723
ERP27	-1.44607343145172	8.64366292089796	-4.4292985844382	5.24394568539846e-05	0.000577775112356315	1.48039993784832
merck-BX110351_at	-2.12543642438965	4.5126238125102	-4.39314137708488	5.91031660913215e-05	0.000638464407111626	1.36551647173739
SCGB2A1	-1.84539881124999	6.76929216040816	-4.3860236847629	6.05090027337101e-05	0.000651739755565526	1.34294864851343
APOD	-1.50281041062585	9.99275243393878	-4.3682512730529	6.4163186573607e-05	0.000684324410914361	1.28666721000942
merck-CN414588_x_at	-1.42498417871896	5.47490520867347	-4.36349380127465	6.51773280202858e-05	0.00069323835606562	1.27161810891918
MYEF2	-1.16680638582328	7.94886349403061	-4.36135370848519	6.56386076602784e-05	0.000697026508571816	1.26485077167786
SLC6A20	-1.72515309465344	5.54536463383673	-4.36065115403762	6.57907302957091e-05	0.000698418213734756	1.26262948995275
IL1F7	-2.57705779950344	7.39187814377551	-4.35595428451797	6.68165991959387e-05	0.000707470158804988	1.2477832992832
PHACTR3	-2.13087308562758	6.4927203932449	-4.35566907970416	6.68793920009722e-05	0.000707709059370646	1.24688202873039
SLC1A7	-1.37920965752327	5.36908304209184	-4.34402130284375	6.94935806432403e-05	0.00072724768909891	1.21009613797239
C9orf135	-1.98317175424138	5.22736065236735	-4.34319625497662	6.96824823480428e-05	0.000728764459711251	1.20749211564641
merck-AF131834_at	-1.36161880826724	7.18614447863265	-4.33496787487714	7.15940305821989e-05	0.000741968395089603	1.18153352516706
NR0B2	-1.40795091199827	5.60223984381633	-4.324521194017	7.40946472978818e-05	0.000762402185557628	1.14860795959699
AGT	-1.6790195479569	7.913131097	-4.31116094965299	7.74169372417305e-05	0.000789967288511878	1.10655073589416
XKRX	-1.82100198328621	7.84084209895918	-4.30317040470284	7.94728127710522e-05	0.000805737664158622	1.08142463589815
GPR110	-1.45630006661465	8.61595001623469	-4.30269944333539	7.95956308155409e-05	0.000806489593040228	1.07994435607933
PIP	-1.96686600261207	5.86951996881633	-4.29862618913141	8.0665600669217e-05	0.000815586050316118	1.0671447188886
UNQ1940	-1.09325058927759	6.5641303125102	-4.29208233328277	8.24139396053405e-05	0.000828965212298499	1.04659290941433
ASRGL1	-1.00927780715862	6.92629274338775	-4.27373605445383	8.75145666549911e-05	0.000871435959364627	0.989049096474166
merck-HSS00056386_at	-1.62009889402242	3.28659152746939	-4.27251442403947	8.78649042868445e-05	0.000874507706941386	0.985221350539899
ARHGAP20	-1.18936724222241	7.97713676793878	-4.2640027419755	9.03440383215054e-05	0.00089461645832523	0.958565360549133
CPLX1	-1.02192927514482	6.4145069734898	-4.25577709113734	9.28044636855171e-05	0.000913034822391662	0.932828045046603
merck-AI792956_at	-1.39708156133448	4.98981509206123	-4.2522314982786	9.38850019588935e-05	0.000920878541403313	0.921741177812909
C12orf40	-1.15423250704827	6.12838391244898	-4.24530717907599	9.60306254409168e-05	0.000937762393296823	0.900101375777297
FGFRL1	-1.95414917421207	5.47582068702041	-4.24007394064625	9.76838074861599e-05	0.000950267391311226	0.883757213120992
CA13	-1.13578949735172	8.39027019761225	-4.22852579802394	0.000101430388791422	0.000981243559848847	0.847723399450898
merck-W44584_s_at	-1.08683124246552	8.24474116420408	-4.22815181291401	0.000101554027958364	0.00098212454887267	0.846557203951577
merck-ENST00000306515_x_at	-1.11832670198793	3.39503166077551	-4.2166111511902	0.000105442216288514	0.00101501910470763	0.810593407431409
SYT12	-1.55601133304827	8.33506475889796	-4.20971058476022	0.000107835831515636	0.00103475580962023	0.789111101449919
merck-BQ575865_at	-1.38415401300689	5.55397103457143	-4.2064460507172	0.000108986530092545	0.00104428625206883	0.778953891425709
merck-ENST00000256367_at	-1.29338954035172	7.80521868044898	-4.20084323771676	0.000110989310456174	0.0010610232438159	0.761529936492018
ADORA1	-1.16750905609138	5.77456481363265	-4.19505044443846	0.000113097592954188	0.00107806914870908	0.743526536334148
BSPRY	-1.01461748442586	7.04063041779592	-4.1721642233924	0.000121814065485338	0.00114958773499443	0.672512242032405
C10orf107	-1.65070377038965	5.86176146071428	-4.16249601011743	0.000125689269494965	0.00118245639942298	0.642567368500576
merck-AK024864_at	-1.24619558005862	4.01927883559184	-4.15898277787358	0.000127126879383417	0.00119361014788967	0.631694138271287
merck-ENST00000359760_a_at	-1.02713834160861	6.82287690932653	-4.14910508103161	0.000131254885974341	0.00122680948257889	0.601146605622708
GPR160	-1.10035496436724	8.16611446376531	-4.14729395792328	0.000132025763270994	0.0012326246493166	0.595549309690835
merck-ENST00000369312_s_at	-1.08964907644482	4.57788185126531	-4.14635157633172	0.000132428610210259	0.00123603764479186	0.59263732851849
merck-ENST00000369949_s_at	-1.56751509064482	6.89687960053061	-4.14459558036043	0.00013318244418749	0.00124202463351557	0.587212099649483
SPP2	-1.77969079593448	4.94907556353061	-4.14030242485868	0.000135043039772068	0.00125654838550754	0.573952810085353
PPIL6	-1.24370374843793	7.12606787210204	-4.13152479276861	0.000138925985388217	0.00128869983032333	0.546863752319869
CYP4B1	-1.7408594762862	9.13185700530612	-4.12479281028336	0.000141977191215202	0.00131442888030092	0.526106507891559
merck-AA812836_at	-1.3233197468293	6.33485388146939	-4.12378799357406	0.00014243815518071	0.00131759267821041	0.523009670283843
DOK5	-1.4550200858431	6.65365651946939	-4.12026395138045	0.00014406632835143	0.00133116805569536	0.512151461385263
DKFZP564O0823	-1.04621670847069	9.20889924217347	-4.10960997527723	0.000149099215882526	0.00136855586594608	0.479351808422637
PCDHA4	-1.52835088396552	6.87342441363265	-4.09586943621744	0.000155842480452601	0.00141901833409642	0.437110345276326
LRRC6	-1.26436152402586	7.60575888410204	-4.0891205664984	0.000159261909924048	0.00144301997805739	0.416387947655506
LOC642397	-1.06068658100345	6.71972009323469	-4.07747158860663	0.000165335907084547	0.00148627476344197	0.380658926738162
XAGE1D	-2.38019764069999	8.56417681039796	-4.07081699567206	0.000168905874278774	0.0015130333558401	0.360270720760303
AKR7A3	-1.21844725960517	5.45667455457143	-4.06694540237139	0.000171017106200666	0.00152946590824674	0.348416517742149
CPB2	-1.55554522840344	4.76787944734694	-4.06484331661447	0.000172174089006739	0.0015386338295658	0.341982583059146
EFHB	-1.02185012081724	4.32983731555102	-4.06060572920211	0.000174529544339708	0.00155571505736971	0.329017403319209
merck-AK056813_at	-1.03220449437586	7.38799811538775	-4.05259597665695	0.000179067306727697	0.00158988174074541	0.304529215362309
merck-ENST00000298441_a_at	-1.27290744728966	7.16656359957143	-4.0351623813433	0.000189342423978426	0.0016610927182209	0.251312170061419
C5	-1.09001176739999	8.36873308379592	-4.02908491164398	0.000193056833052719	0.00168742767893403	0.232787104305094
PRODH	-1.66916774463275	8.1551366964898	-4.02580209979323	0.000195092454829635	0.00170207898814918	0.222786367247306
DPCR1	-1.04702185084224	3.94332912653061	-4.02091966105287	0.000198158458775247	0.00172383820093827	0.207920054169539
ZMYND10	-1.08878677608965	6.78981368393878	-4.00373974302504	0.000209321994324011	0.00179597621061696	0.155681485237394
TFF3	-1.61126370346379	7.79156411193878	-3.9838459129721	0.000223009951818963	0.00189346050004032	0.0953314297798435
WDR69	-1.20921867045172	6.35791797155102	-3.98026886290214	0.000225561284729863	0.00191107418161236	0.0844961849345349
merck-ENST00000305423_at	-1.66195843533793	5.83950216536735	-3.97931995174569	0.000226242818767273	0.00191538002313366	0.0816226653401424
merck-ENST00000370869_s_at	-1.93038968966896	4.36918769602041	-3.97799935454219	0.000227194622607762	0.0019224561825715	0.0776241738249253
C14orf25	-1.86322007999655	6.49232561506123	-3.97608361363613	0.00022858225396543	0.00193173272131427	0.0718249090117631
merck-AI307778_s_at	-1.21650560282241	5.25447997606122	-3.97578250187239	0.000228801102549008	0.00193308943751459	0.0709135228222895
TMPRSS6	-1.41390561852069	6.18261420153061	-3.96600955228078	0.000236015114421509	0.00198392725365525	0.0413524302691952
LOC254848	-1.87405626972069	5.46993506320408	-3.96208998347578	0.000238969740290945	0.0020041901846359	0.0295069816503375
PRDM16	-1.02061706120287	6.3472456482585	-3.95379755753647	0.000245338970662866	0.00204776507915055	0.00446590688406445
KIT	-1.23269823911895	9.33949515365306	-3.94681138712738	0.00025083193458657	0.00208364598530407	-0.0166097493354052
ERN2	-1.18179744678965	6.29288544287755	-3.93789685074695	0.000258013842581679	0.00213208696986799	-0.0434750402483566
merck-BC012900_at	-1.02465056939483	8.62365993014286	-3.93411926674414	0.000261116777081428	0.00215450585131423	-0.0548499226492618
DUSP4	-1.03940299981724	8.11634160064286	-3.93394905333782	0.000261257436868075	0.00215459398121575	-0.0553623287310927
TTLL13	-1.44124567876551	5.35680075961225	-3.92746683280687	0.000266668968613048	0.00218887752325536	-0.0748677232208133
merck-BX108771_at	-1.23522339928965	6.84436875065306	-3.91279521519397	0.000279319926183284	0.0022746974976061	-0.118954003809513
REEP6	-1.17451593164137	8.90300522142857	-3.90875320960567	0.000282905820164425	0.00229994523195468	-0.131084647305595
C20orf85	-1.54546081998965	5.742380079	-3.90839155814424	0.00028322881889651	0.00230144241001863	-0.132169697775207
LOC51252	-1.11495602010344	6.49236169326531	-3.89863216232755	0.000292080784581141	0.00236091266729215	-0.161430717300064
LOC284408	-1.28578067502758	6.47911500504082	-3.89690263464358	0.000293677101943605	0.0023695003554968	-0.166612275061006
ATP13A4	-1.47958539418965	7.95108908589796	-3.89246862344305	0.000297808151719476	0.00239567648565877	-0.179890805884265
FUT3	-1.45384078651896	8.44403777440816	-3.89241251814046	0.000297860781042001	0.00239567648565877	-0.180058773726815
merck-CA314541_at	-1.68921319551896	7.61618100838775	-3.88544167042128	0.000304470043713683	0.00243798775879394	-0.200918199670908
merck-BC030122_s_at	-1.01800124919137	6.12185358528571	-3.88282671432443	0.000306985666324076	0.00245181782597978	-0.208738082842525
merck-AK026784_at	-1.02423580488621	7.70999893502041	-3.88262513451792	0.000307180418941889	0.00245224226648844	-0.209340781452123
TNFSF15	-1.08816478369138	5.10990418093878	-3.88103061351595	0.000308725141463062	0.00246215169952487	-0.21410762203267
MYOZ1	-1.08388078539483	5.36874605477551	-3.88010806647994	0.000309622295224071	0.00246693293765047	-0.216865118028535
FCGBP	-1.38117116101379	9.67158091738776	-3.87501718053564	0.000314618457921915	0.00249534586973332	-0.232075588781979
LOC283683	-1.31612005003621	6.66826559042857	-3.87343225250448	0.000316189704204674	0.00250600938644455	-0.236808865776579
FLJ13236	-1.05409717133965	6.20625159228571	-3.84580628542627	0.000344823602258878	0.00268670667113715	-0.319147270587916
FLJ43505	-2.11959383028966	5.43143698879592	-3.83956126444629	0.000351634526836106	0.00272887159836082	-0.337716983399053
DPP10	-1.6931425003431	4.81824690072449	-3.83755415246257	0.000353850909435328	0.00274222047697743	-0.343681759634279
FAIM2	-1.01815848275172	5.84112402013265	-3.81802636856911	0.000376129056522447	0.00288853523532284	-0.401627682552374
FLJ45825	-1.11185308672759	6.74468754640816	-3.79701008322804	0.000401613056159471	0.00304474677586438	-0.463812765876987
OMD	-1.46857778622241	6.22722368859184	-3.78945688576451	0.000411171634487679	0.00310019858953151	-0.486116563844884
merck-BC062791_a_at	-2.0033806690862	6.44186697404082	-3.78277058933676	0.000419815493597611	0.00315246728408644	-0.505840372056531
CNGA1	-1.30506136667413	5.60807572937755	-3.76760829756105	0.000440069328761654	0.0032859501028007	-0.55049706125115
merck-BC013942_at	-1.60362822011896	6.32768468340816	-3.76675426998584	0.000441237666009498	0.00329244932280281	-0.553009468789774
KLKB1	-1.23033942396379	6.01310873069388	-3.75275099058295	0.000460825318107388	0.00341860411081097	-0.594160261799322
PQLC2	-2.01493050363965	5.26246448895918	-3.74768418571982	0.000468116555529733	0.00346246333344879	-0.609029102115087
ABHD9	-1.39875056297586	8.73414389814286	-3.74163351127383	0.000476968908684845	0.00351242786086821	-0.626770667366286
HGD	-1.40518440115431	5.52336264584694	-3.73970280052605	0.00047982730586061	0.00353034058393182	-0.632428498425344
ESR1	-1.28445399653448	6.79401928817347	-3.73960169655398	0.000479977441892774	0.00353066166653453	-0.632724733079292
LOC392345	-1.36689284232931	6.45462482353061	-3.73227811079692	0.000490973599964619	0.00359559261312724	-0.654171065658333
merck-AK095129_at	-1.04304458992931	5.86047181169388	-3.7275781116925	0.000498157582929896	0.00364096524402002	-0.667922247162101
APOBEC2	-1.16245188201379	5.6394558624898	-3.72656800562609	0.00049971466615298	0.00364993177505392	-0.670876345372018
CHIA	-1.6238423175862	5.04722657189796	-3.72396195818685	0.000503753519222185	0.00367457435044512	-0.678495790927243
ST6GALNAC1	-1.49777738388103	8.20504575322449	-3.72295646385143	0.000505320201406336	0.00368438105063212	-0.68143481957699
M41	-1.06472878673793	2.89376596087755	-3.72135156480105	0.00050783052872025	0.00370105639012145	-0.686124976331786
SIX1	-1.17397955717068	7.82432725816327	-3.70210704944575	0.000538880433998129	0.0038755310515586	-0.742277391184614
merck-ENST00000367994_at	-1.32510308532586	7.83632455410204	-3.69445041259283	0.000551733959836807	0.00394726714943238	-0.764572988567314
SPDEF	-1.11939007288792	7.23277061083674	-3.67474305021798	0.000586184856589712	0.00415656897390297	-0.821840174294272
LOC134466	-1.07953536711552	6.0013715125102	-3.67341130873693	0.000588585866644395	0.0041695271873636	-0.825703827448375
PCDHAC2	-1.5196731543362	8.46734341871429	-3.67153659573094	0.000591981794754236	0.00418732076839923	-0.831141411459199
ABCA4	-1.93144389336206	7.87363474159184	-3.67067952084433	0.000593540584913218	0.00419387276462658	-0.833626825262712
merck-AI807749_at	-1.13786242867586	7.41123755191837	-3.66939408633765	0.000595885827500202	0.00420954673750569	-0.837353815595401
ARID3C	-1.80243835417069	6.99406055246939	-3.65643661059338	0.000620028005780647	0.00434859075008373	-0.874881450805741
SLC22A18AS	-1.16975495372586	7.6194600137551	-3.65587342814572	0.000621098300801715	0.00435425501511509	-0.876510841042212
C19orf46	-1.42777607851552	5.63402957763265	-3.65433302273488	0.000624034804332385	0.00436929796579336	-0.880966788626528
LOC399940	-1.89127175514655	4.50765140673469	-3.64852242656668	0.000635231876698693	0.0044299205738729	-0.897765554429616
TTLL6	-1.15695736991207	5.03331324893878	-3.63945613624456	0.000653088157261412	0.00453156795263449	-0.923946300454593
LOC646278	-1.1463081948862	5.47052490671429	-3.63452061523278	0.000663009926600557	0.00458697163952176	-0.93818298430415
WFDC10B	-1.12419377125344	6.73888010459184	-3.58644421742557	0.000767515264241652	0.00516553665355329	-1.07627926699558
BMP4	-1.34308860261206	8.89634623222449	-3.57117306507208	0.000803886762004655	0.00536998948634703	-1.11992159253419
ERBB4	-1.03310077596781	5.90309084359184	-3.56954968890996	0.000807848669234405	0.00539210930765618	-1.12455453839391
SLC1A1	-1.01864248591982	6.91780888011225	-3.56717780080959	0.000813670923066029	0.00542223761053428	-1.13132144714253
SPINK4	-1.34817923227069	4.70253298295918	-3.56279450681563	0.000824536275453434	0.00547922452196987	-1.14381990241529
merck-AI702438_s_at	-1.78315012101379	6.3931487194898	-3.55740049780352	0.000838097385565873	0.00555708852473308	-1.15918794772513
PGC	-1.53947656804655	8.00046944702041	-3.55342625108615	0.000848225158322904	0.00560965662754424	-1.17050222131013
ZNF737	-1.18834424664482	7.52138061832653	-3.54365131335533	0.000873635006965471	0.00574789072949519	-1.19829885451086
FGB	-2.45471607676034	5.55976155602041	-3.54348820275285	0.000874065116902649	0.00574957952791141	-1.19876230410177
LOC399937	-1.63436840017414	4.98942869879592	-3.54237768683226	0.000876998841601737	0.00576658917009568	-1.20191730248202
C6orf123	-1.06702824272413	6.145775975	-3.52826066242605	0.000915122046164354	0.00598167216019062	-1.24197319610596
BCMO1	-1.3163624283431	5.33461764971429	-3.52428860643377	0.000926130674395388	0.00603815344114657	-1.25322653115853
LOC388595	-1.61582049401206	8.54503531987755	-3.52273319635051	0.000930475872678788	0.00605933345254761	-1.25763115839756
LOC731986	-1.08919632394138	6.40919133910204	-3.51856991368335	0.00094220238903232	0.00611408021209405	-1.26941511535317
TRPC6	-1.05546737069482	7.52581502989796	-3.51625908784595	0.000948771914257782	0.00614662503168577	-1.27595222036231
PLA2G4A	-1.31554605523448	8.85511040546939	-3.50040450857807	0.000995038402234057	0.00639312173435382	-1.32073439285861
HSD17B13	-1.40453607735517	4.45888846008163	-3.49875240035062	0.000999981503114909	0.00641799019083327	-1.32539392748444
ADH1B	-1.54502974830603	6.65741421386735	-3.49565430963426	0.00100931418442331	0.00646479775042235	-1.33412810694719
PLA2G1B	-1.52175316626724	7.46687821418367	-3.49493353280338	0.00101149733103167	0.00647377818835769	-1.33615946784746
merck-ENST00000324559_s_at	-1.32631514803792	5.9627925544898	-3.47821563610368	0.00106341553426747	0.006742286327705	-1.38320499307897
SRD5A2	-1.44787322212759	4.58910510773469	-3.47760908194559	0.00106534616496909	0.00675065393868888	-1.38490934126319
merck-AI860512_at	-1.20331898679138	6.22709279238776	-3.47468067602616	0.00107471422133816	0.00679702414727664	-1.39313531478038
merck-AK124576_at	-1.12510735631207	7.1753089224898	-3.46635715927961	0.00110177197371778	0.00693244377389743	-1.41649352163952
PLA2G12B	-1.48333001009827	5.487243747	-3.46588863759322	0.00110331416187317	0.00693682646075173	-1.41780732594021
HOXD1	-1.5970545405569	6.50801779706122	-3.45672270512573	0.00113390164907993	0.00708218563902543	-1.44348838832312
C12orf28	-1.28560310128276	6.09929653777551	-3.45629100914019	0.00113536198884537	0.00708997099570364	-1.44469689838277
HTR3A	-1.46424621059483	6.36801519981633	-3.44479177237899	0.00117492738146028	0.00730402540362885	-1.47685474257244
PRG4	-1.21821161757069	7.15418171995918	-3.43050497073218	0.00122591391048004	0.00755581406844109	-1.51671735126709
merck-DB075441_at	-1.21565047167069	4.74781239363265	-3.42983335466051	0.00122836184613413	0.00756527592139788	-1.51858879147727
merck-AI792755_at	-1.07519355074655	3.01685944238776	-3.42600312516285	0.00124241157244213	0.00763195680214452	-1.52925735068372
merck-BQ321768_at	-1.04098198988103	8.46892475081633	-3.42330338560561	0.0012524062454432	0.00767770418919718	-1.53677271820901
HHLA2	-1.33332630123793	4.00951927030612	-3.42130302529314	0.00125986103679006	0.00771057281755601	-1.54233886233012
ANXA9	-1.13588372811207	6.87782679438776	-3.41097461371422	0.00129902854109022	0.00791648630186603	-1.57104671016083
CNTN6	-1.14704578439482	4.94423985553061	-3.38154592916856	0.00141707636090936	0.00846187546707997	-1.65255097734148
merck-BC036406_at	-1.00961029322931	5.20313821340816	-3.37964564181366	0.00142503928799321	0.00849718120770481	-1.65779893534768
UGT2B11	-1.43552334110172	3.24302330522449	-3.37748676869677	0.00143413735212467	0.00854374764330442	-1.66375880467177
merck-N93830_at	-1.10799559673103	6.25992565622449	-3.3722793783469	0.00145631021946968	0.00864941825619461	-1.67812481699915
PLD5	-1.19028502342586	5.45814934846939	-3.37158564423132	0.00145928856778188	0.0086655550577956	-1.68003763483752
PRND	-1.22859865941206	5.94735158128571	-3.366076069507	0.00148314854978132	0.00878364127740264	-1.69522038739952
merck-BM980785_at	-1.28928942872758	5.09994069367347	-3.36380316168719	0.00149309920648139	0.00883468106237329	-1.70147935077297
TNNC2	-1.12631678744137	5.9683756145102	-3.36159613240039	0.00150282206936271	0.00887953307174868	-1.70755438632505
TUBB3	-1.03986566258448	9.25238529471429	-3.35609061691936	0.00152733870357901	0.00898276743653627	-1.72269796363787
AGR2	-1.61286591434482	8.1870054252449	-3.34691691617787	0.00156903525113851	0.00917752746665405	-1.74789692385072
merck-AK095250_at	-1.00061605318448	7.93948833944898	-3.34202810022368	0.00159169484743453	0.00928059431533541	-1.76130825618639
merck-G36556_at	-1.22657946126724	6.39187957644898	-3.29428977335179	0.00182988278573881	0.0103686744014576	-1.89161844849951
GYG2	-1.0002132612	7.50192095530612	-3.29323059900964	0.00183553201381961	0.0103934061236826	-1.89449620751993
DBC1	-1.66023721020517	6.2013637707551	-3.28704081894144	0.0018688774896026	0.0105408124213669	-1.91130197957092
PLUNC	-2.18931435205517	7.44300936493878	-3.28477460177979	0.00188122877950611	0.0105978551787538	-1.91744992158669
CEACAM5	-2.08950406318102	10.4482409086327	-3.28255252670638	0.00189341446635609	0.0106520227054308	-1.92347549174767
CLDN6	-1.88910806053448	5.39506682653061	-3.28160679577563	0.00189862340870192	0.0106777034552493	-1.92603922951375
FGF9	-1.01162158946551	4.3606613107551	-3.28053834860547	0.00190452456619002	0.0107036282323949	-1.92893506686138
SFTPC	-1.73531945460344	9.44188218016327	-3.27786364662572	0.0019193734491761	0.0107670030390076	-1.93618173875236
AZGP1	-1.55974884293448	8.3923730322449	-3.25876299260768	0.00202864031420557	0.0112580368826343	-1.98782205294599
NOX1	-1.34189813094138	4.81082776540816	-3.23932982145605	0.00214582761735684	0.0117782488407668	-2.04016257005132
TMEM63C	-1.08685137848792	6.05454054859184	-3.23348133074499	0.00218232918559078	0.0119272600543836	-2.05587517864977
TMEM27	-1.33589390417069	7.70240665659184	-3.2248870547656	0.00223703318168313	0.0121720599166816	-2.07893134996395
HPGD	-1.48514382412672	8.83515222934694	-3.22260798736836	0.00225175554261291	0.0122381068039747	-2.08503882502728
merck-ENST00000311237_at	-1.62831330733103	5.99757247846939	-3.22133257563974	0.00226003433715588	0.0122810880805981	-2.0884554699214
merck-AK022971_at	-1.11704213848276	6.2170967037551	-3.21705708464731	0.0022879969539168	0.0123863427519928	-2.09990250109871
FLJ23152	-1.12748502017069	4.39937102020408	-3.20993372828676	0.00233531164071202	0.0126177618684038	-2.11895237839447
ITGA11	-1.01371000129483	6.53768452114286	-3.20495454296376	0.00236893088391198	0.0127412663196518	-2.13225183390892
PON3	-1.16832940496551	10.0929035500816	-3.20118181223395	0.00239470765985633	0.0128548806747437	-2.14231988734439
COL10A1	-1.0420431653431	8.89372252183674	-3.19929261401186	0.00240771458618298	0.0129135214250117	-2.14735857077019
TSPAN8	-1.39043278726379	9.76736434477551	-3.18788524978182	0.00248767966164433	0.0132680250679689	-2.17774191111307
C19orf59	-1.00313722794138	6.65394235673469	-3.1835612715205	0.00251863976249314	0.0133943638187255	-2.18924021663419
NLRP12	-1.03864680452414	6.2578220544898	-3.16092425362237	0.0026867367491582	0.0140716245568471	-2.24926927598832
LGALS4	-1.54656441103793	6.18972810212245	-3.15595399831974	0.00272503287381327	0.0142205280757959	-2.262411700298
LOC400578	-1.3073452005362	8.72539945465306	-3.14953416418764	0.00277525885615276	0.014432652056162	-2.27936692076553
KCNC2	-1.28333472940862	3.85544599912245	-3.14748355531941	0.00279148464518584	0.0145033835514568	-2.28477791185048
KLHDC6	-1.62163094228793	5.47666061461225	-3.13417817178178	0.00289895388152288	0.0149446459390652	-2.31983044775907
merck-AI624058_at	-1.1138854441569	4.66361287414286	-3.12193523060483	0.00300126816623887	0.0153883457338876	-2.35199691407934
RHCE	-1.02133065307758	6.0205972745102	-3.1080240988155	0.00312163977443401	0.0158851455781751	-2.38844447365885
THSD7A	-1.0088623357431	6.30222241959184	-3.08953358801996	0.00328866541454991	0.0165574717061076	-2.43672152371399
ADRA2A	-1.27600735762758	6.84057470018367	-3.08296146413626	0.00335002610423187	0.0167972497630973	-2.45383416284612
merck-BC035780_at	-1.08739207386034	8.61482668877551	-3.06589345816566	0.00351443608030211	0.0174631443900263	-2.49816150341641
CRLF1	-1.28955661608103	7.08290805071429	-3.06169451696911	0.00355602690247361	0.0176433642468883	-2.50904110573267
MUC15	-1.03041628047414	6.34579810456122	-3.0593564013908	0.00357938563736159	0.0177194821614826	-2.51509487159922
PCSK1N	-1.22995519459999	8.49945928559184	-3.05918051998464	0.00358114856811297	0.0177255626274484	-2.5155501308898
GCM1	-1.20974107155689	4.36912154926531	-3.03224513125928	0.00386094653070127	0.0188404416150043	-2.5850610475994
DIO1	-1.19892997620689	4.1077351082449	-3.03179473064067	0.00386579462016398	0.0188613228906985	-2.58621981927137
CCDC129	-1.43722285733104	4.6952396105102	-3.01430729896135	0.00405849371114224	0.0196200422094607	-2.63111980292262
RGS7	-1.0028587305069	3.61503057912245	-3.00803535024018	0.00412976844846643	0.0199003217110476	-2.64718006200066
CLDN2	-1.53640983205431	5.25454584747959	-3.00271268393742	0.00419117174454672	0.0201347510283955	-2.66079153455043
RNF39	-1.12529429086551	6.73548835077551	-2.99120008183004	0.00432691374121206	0.0206403124118566	-2.69017560688895
C2orf40	-1.17902251179827	5.90608231616327	-2.98972727854273	0.00434457251329764	0.0207156065774999	-2.69392909298228
merck-CA309176_at	-1.29843369207586	5.46521224173469	-2.96724714350077	0.00462259945850822	0.0217318547714014	-2.75106185732003
FGA	-1.09195210521034	3.8099356644898	-2.9502922823605	0.00484317937219468	0.0225513315875746	-2.79395439240663
CD276	-1.05751364809827	8.17989449873469	-2.94504479036352	0.00491341236269053	0.0227951805290063	-2.80719487492272
GUCY1B2	-1.27448532542068	7.04565237861225	-2.91044187561356	0.00540083257602861	0.0245447295946643	-2.89409200744588
EDA2R	-1.12466192615	6.46995538485714	-2.90262828969876	0.0055169516496409	0.0249559555176854	-2.91361417872841
RNF212	-1.20925332835172	6.29495866596939	-2.90133986322852	0.00553632071171001	0.0250232638793895	-2.91682974994564
merck-ENST00000322169_at	-1.07760033068103	5.31067896726531	-2.89467426349688	0.00563753905677104	0.0253592930486706	-2.93344924142463
PCDH20	-1.33297451332068	7.14365146569388	-2.89463089898096	0.0056382031508989	0.0253592930486706	-2.93355727484007
GFRA3	-1.39956722114483	6.60374957734694	-2.88890661974304	0.0057265071571926	0.0256451292425241	-2.94780805497495
SLC6A3	-1.10181270414482	5.72292033726531	-2.88727481689117	0.00575191410688118	0.0257311035468131	-2.95186682908874
ENPP1	-1.01889660015345	6.92093846377551	-2.88254206007714	0.00582619609562536	0.0259792709022552	-2.96362941056377
LOC253264	-1.26763439275862	5.80787980379592	-2.87547710540952	0.00593874197115027	0.0263888369614723	-2.98116289580397
HAL	-1.38025693132241	6.77013850112245	-2.86574443702621	0.0060970931178779	0.0269839711836879	-3.00526697710365
merck-ENST00000262042_s_at	-1.07708031212413	7.01804888553061	-2.86392425439637	0.00612713912817706	0.0270592031680358	-3.00976842335071
SCN4A	-1.0567773672862	3.73699619565306	-2.85080794876259	0.00634774744587411	0.0277744319748006	-3.04214578289322
FAM3B	-1.0895117862362	6.03239111232653	-2.84048427382867	0.00652654112486155	0.0283658125213077	-3.06755496907419
ALDH1A2	-1.12821252900517	6.61176485685714	-2.8199396203773	0.00689631341239537	0.0295783996553997	-3.11792404967335
CEACAM8	-1.11108634406034	4.31587114108163	-2.81644560024426	0.00696109757652226	0.0297977311010226	-3.12646416658005
AGTR1	-1.03326870899483	6.52574365414286	-2.78978971103376	0.00747418347840446	0.0314214052492851	-3.19136527894348
SERPIND1	-1.50839627532069	6.5807547045102	-2.78175951394532	0.00763547109438983	0.0319377710310757	-3.21082948175671
GPBP1L1	-1.65708608392069	6.17414040471429	-2.69751699236117	0.0095321206054147	0.0379990792909279	-3.41254774418138
LOC400655	-1.29442870503448	3.85805585308163	-2.68168598335964	0.00993361966100595	0.0392245465246939	-3.44994452953294
HTR1D	-1.06270673940172	4.77621051973469	-2.65082203721313	0.0107613337972374	0.0418744717581939	-3.52238185570034
LOC347475	-1.11991387413793	4.47449802940816	-2.64072171923417	0.0110456347323792	0.0427338672831946	-3.5459511429127
MESP2	-1.02887202213448	6.62209103789796	-2.63326435202323	0.0112599371579194	0.0433314795817181	-3.56330978007118
FLJ45832	-1.38777550344483	4.47989928734694	-2.60564854784266	0.0120870727792707	0.045765500668246	-3.62726990434737
LRRC15	-1.1880410766224	8.04155427602041	-2.59262670267801	0.0124960362750506	0.0468908987692986	-3.65725278785826
SMOC1	-1.16096552805862	6.44515300041837	-2.57103783614972	0.0132019534580543	0.0487942433662066	-3.70671028751272
PCDHB2	-1.10493930770344	7.96115792030612	-2.55655567578558	0.0136956556634418	0.0502659218653919	-3.73971080017968
AGR3	-1.11035208765517	9.81699803791837	-2.54052537831999	0.0142616825899839	0.0519218374739335	-3.77607302146249
CDA	-1.01679318970345	7.14432181965306	-2.52444155708873	0.0148508926793477	0.0534619116788519	-3.81238048506217
PCP4	-1.36542417438792	8.20212101759184	-2.50080328829745	0.0157570119470635	0.055888757577939	-3.86541921967539
SCIN	-1.11653928376207	8.30144440395918	-2.48121372174349	0.0165455888692744	0.0580277063136626	-3.90908141619011
CILP	-1.23681843057586	8.75804682506122	-2.47129015806377	0.0169585412120097	0.0591506067124418	-3.93109794962867
HNF4G	-1.04688180878448	6.35141605357143	-2.47023962162316	0.017002798671637	0.0592675622290802	-3.93342467054542
HHATL	-1.23371032457585	4.9244269947551	-2.45469818081302	0.0176698475263414	0.0611044596892457	-3.96775578785954
KIAA1822L	-1.19437688290517	6.24782241112245	-2.44093695403345	0.0182801199308403	0.0627371445204088	-3.99801330566444
TFPI2	-1.19053977766464	7.58667750656122	-2.43865968463041	0.0183829247216028	0.0630019115498968	-4.00300763531123
VIL1	-1.40115269993362	5.32764557206123	-2.39574948922829	0.0204200369079761	0.0683547539994076	-4.09643041686989
C20orf114	-1.51593452643103	7.82550629063265	-2.37885684048391	0.0212761516463669	0.0705156708519445	-4.13284979803879
merck-ENST00000297029_s_at	-1.14581386836896	7.67828792912245	-2.32111483553603	0.0244509094402681	0.0783284375952468	-4.25578972040152
VSIG1	-1.32849200481035	7.09096761269388	-2.26652400581915	0.027834666088394	0.0865668559876667	-4.36979096294856
NRK	-1.24865785380172	7.65969879569388	-2.25731013673702	0.0284451344544343	0.0880359916512193	-4.38881600955539
CNTN3	-1.0028316095431	5.7151258844898	-2.23448265115065	0.0300090537425757	0.0914673309485715	-4.43567977548703
EREG	-1.31235836671034	7.16252263610204	-2.1952847530207	0.0328727382856831	0.0977388612411919	-4.51524448798683
SOX11	-1.24165768369482	5.68627931210884	-2.18985453086066	0.0332879053791399	0.0986937870715994	-4.52617593985019
HMGCS2	-1.43207573987931	4.74017779422449	-2.16329280853588	0.0353859815166939	0.103443386405339	-4.57932587624285
GPR64	-1.05199378455344	5.98208125791837	-2.13046384674307	0.0381391124716434	0.109692547564188	-4.64427621981931
S100P	-1.19756310048448	10.3106042885306	-2.1211276465637	0.0389556003083673	0.111576243371343	-4.66259702656116
C4BPA	-1.01457147913621	11.0886816097755	-2.09395407248953	0.0414197065516539	0.116757718842529	-4.71553963886077
MUC16	-1.33147152568448	8.08033725244898	-2.05299062902011	0.0453911615657252	0.124700574597496	-4.79426973163378
