# Supplementary material for: Identifying regulatory driver motifs in non-small cell lung carcinoma via a systematic approach
Source: PLoS One. 2026 Feb 11;21(2):e0340798. doi: 10.1371/journal.pone.0340798 (PMC12893602; doi:10.1371/journal.pone.0340798)
Supplement: S4 File — (TXT) [file pone.0340798.s004.txt]

logFC	AveExpr	t	P.Value	adj.P.Val	B
KRT6A	6.57525258457241	8.39900272495918	18.5161444831248	7.25822921766155e-24	2.40632073253133e-19	43.4511746713503
GBP6	4.95792074557069	7.61825032202041	17.3339175755962	1.23201482863409e-22	2.04224938068531e-18	40.7998073044576
KRT5	5.2261531956819	8.38203420713265	16.8335446713077	4.26185882873661e-22	3.53233514372762e-18	39.6307517198779
LASS3	4.57939941311207	5.73104869473469	16.3365552826651	1.50076882744726e-21	9.95099778727178e-18	38.4408466156519
SERPINB13	6.0097235196069	4.97496073814286	15.4167512978107	1.65656196779948e-20	9.15333315307601e-17	36.1603643207785
LOC221442	4.36168071967414	5.68282137804082	15.0454199996854	4.48796215536836e-20	1.91168629332876e-16	35.2100283373946
CSTA	2.45800225551725	11.4280353902245	14.3770642499446	2.81090152145444e-19	1.03544242378644e-15	33.4551362680679
TP73L	4.65341708461724	9.16277457857143	14.2898809082288	3.58504974469336e-19	1.18855154185819e-15	33.2219424375145
merck-ENST00000344768_s_at	2.26877883137242	6.19392278789796	13.6005636830872	2.53530191127654e-18	6.47878770362906e-15	31.3427621447772
FAT2	3.91575149819483	5.80367724728571	13.5175554727444	3.22146752658387e-18	7.62866520777393e-15	31.112183354669
DSG3	5.87690521586552	6.07777383433673	12.8748400687606	2.11950302601425e-17	4.39174273884066e-14	29.2952315627677
SLC16A1	2.24844151979311	9.80017385177551	12.8288238931741	2.43044322689651e-17	4.73979319419411e-14	29.1629817427964
DSC3	5.60702767918448	7.57437842016327	12.7636846337596	2.95150835494547e-17	5.4361864717504e-14	28.9752758922387
LOC650517	3.99284791796552	8.74044774410204	12.6825170682622	3.76261345701888e-17	6.44349216903171e-14	28.7405674629347
CLCA2	6.19716336352931	6.47310459771429	12.6716549495114	3.88712464575255e-17	6.44349216903171e-14	28.709089303013
merck-AK024927_at	5.18405862839483	7.28088203595918	12.5787788374831	5.13795502757419e-17	8.1113630013889e-14	28.4392740096467
ARHGAP11A	1.54717747872759	6.59647441889796	12.4765918726899	6.99284489854752e-17	1.05378994055248e-13	28.1410378134766
DLX5	2.70993687027931	6.75892372736735	12.4427118489967	7.74755865362717e-17	1.07796040497828e-13	28.0418402549997
merck-ENST00000318487_a_at	1.61146511994828	11.5484694008367	12.4403340292406	7.80353202409397e-17	1.07796040497828e-13	28.0348722787982
FRMD6	1.78662399692759	9.69446173863265	12.3230252396378	1.11409022135917e-16	1.47741732434882e-13	27.6901420364755
PTGFRN	1.69040565033018	10.2809870127755	12.288670198584	1.23694584425732e-16	1.57724867594857e-13	27.5888250491499
SNAI2	2.17279944101724	8.85273301818367	12.2235653049695	1.50877706299108e-16	1.85261059145716e-13	27.3963764699005
PERP	2.21188130393793	10.0555679113469	12.1159876797833	2.09750346203909e-16	2.48351900989221e-13	27.0770976098504
ACTL6A	1.29493339343104	10.9874109212857	11.9577178254507	3.41491228547594e-16	3.77381956667947e-13	26.6044661202021
FAM83D	1.86146369400173	8.95353016304082	11.8214580716256	5.20887834676202e-16	5.57064334936133e-13	26.1947936678805
BNC1	4.73763320675172	5.28925239393878	11.7677514020336	6.15606607650036e-16	6.1846078374005e-13	26.032618360925
merck-ENST00000375867_a_at	2.08289786240518	6.55105903116327	11.7211720313451	7.11810033200906e-16	6.94077589138519e-13	25.8916432553798
CALML3	3.32602707137931	7.94234263257143	11.681972295458	8.04504266527783e-16	7.50033169792938e-13	25.7727715621975
ITGA6	1.56227254984483	10.733980366898	11.5394130840048	1.25776232186659e-15	1.06905712205504e-12	25.3386844933569
RFC4	1.5080694013276	10.9761992753265	11.531402008235	1.28984661666219e-15	1.06905712205504e-12	25.3142082334128
KRT16	4.41741896949138	8.72769138757143	11.5138805088276	1.36294078572937e-15	1.10208721632404e-12	25.260644054341
RAET1L	2.39074668315776	5.32884681223469	11.4917005918839	1.46152128329453e-15	1.15366226440628e-12	25.1927784346417
merck-ENST00000328897_s_at	2.98123760318276	8.18403506528571	11.4679810348655	1.5749580838315e-15	1.21429268263408e-12	25.1201272096784
PVRL1	1.98114557334483	8.28743646141837	11.3633704283909	2.19189508586001e-15	1.65154313139811e-12	24.7987933425686
VSNL1	3.57726688736035	8.74440457330612	11.2795372081657	2.85956408758441e-15	2.06093756947144e-12	24.5402016392884
TMEM117	1.86509593168793	8.67306971244898	11.223691560788	3.41542228984352e-15	2.35898948281629e-12	24.3674082575552
P2RY1	3.30705366289483	5.1660809292449	11.2023966026002	3.65516295435952e-15	2.45206012890145e-12	24.3014071456996
merck-G36605_at	2.96209479179655	5.79308439146939	11.1987328011641	3.69809689756802e-15	2.45206012890145e-12	24.290045420928
C6orf173	1.83885918882932	10.0305107835714	11.1007686438522	5.05661319390286e-15	3.22388263879733e-12	23.9855747870004
EDG8	2.72926322710862	6.66435249389796	11.0838012985226	5.33885889630591e-15	3.27776275905981e-12	23.9327083241395
OIP5	1.77909338063621	7.93060969593877	11.073479472283	5.51830983105873e-15	3.32633683325618e-12	23.900528737768
GSG2	1.31521306668621	5.65532210028571	11.0650399158963	5.66956673437548e-15	3.3564847490134e-12	23.874206643942
TRIM29	4.71076727191379	8.23911391738775	10.990742516044	7.19624799625592e-15	4.11340016930815e-12	23.6420651901485
KIF23	1.47345882288104	8.2916229695102	10.7640124846192	1.49625551229922e-14	8.40768796597562e-12	22.9290562633785
ADAM23	1.90794898471276	4.2958151897551	10.6560488822648	2.12506777324189e-14	1.15495691616866e-11	22.5871228937372
PKP1	4.97392151102586	7.81320179904082	10.6495635903106	2.17042905232509e-14	1.16058442535054e-11	22.5665339296443
CDC45L	1.56177380856552	9.02775066840816	10.6207999743351	2.38372679904459e-14	1.23480772763633e-11	22.4751504779734
FAM83C	5.03649635799138	5.15675204893878	10.5261651243022	3.24724998321037e-14	1.58317762784373e-11	22.1737199218056
TFRC	1.44642511137932	11.472222355102	10.3891764461495	5.09001435930315e-14	2.41070351505682e-11	21.7353023607898
CDCA5	1.52645050105518	9.99743858318367	10.3845700455799	5.16773759742821e-14	2.41304231785264e-11	21.720517530673
merck-AA150789_s_at	2.45841166519655	5.74603802883673	10.3681737368664	5.45426297698217e-14	2.51146083994292e-11	21.6678691214203
COL7A1	2.86484601659483	7.04784944038775	10.3580494845977	5.63915558873022e-14	2.56102637305716e-11	21.6353428095428
CHEK1	1.69077453266897	7.68087189108163	10.3531654998634	5.73060255680669e-14	2.56738738602449e-11	21.6196472184239
CKAP2	1.22298276503276	8.44061510397279	10.3305462349843	6.17407967552407e-14	2.72585803453878e-11	21.5469157237655
FLJ25416	1.89262533306035	7.51670405963265	10.3268994145683	6.2487621218275e-14	2.72585803453878e-11	21.5351832957575
KRT13	4.57792262013535	6.83910742814286	10.3105624884777	6.59469929720088e-14	2.83940345194936e-11	21.4826035873579
JAG1	1.36894114002069	8.26348370010204	10.2714947874782	7.50262303010651e-14	3.10918076646401e-11	21.3567261912723
merck-CA420486_at	1.9769490217931	9.38623844928571	10.2610741886443	7.76548590640716e-14	3.17838462043354e-11	21.3231174794565
KRT17	3.60419689113966	10.8458841572041	10.2261807495093	8.71543647527367e-14	3.43979601743748e-11	21.2104769534571
DST	1.18526568299557	6.10749968855977	10.2198368057612	8.90037746099341e-14	3.47146134075664e-11	21.1899811096188
GJB5	2.94391441723621	8.47700247573469	10.1597971725155	1.08597357373464e-13	4.18642812674704e-11	20.9957519288213
ARTN	2.58144163063448	7.67734738212245	10.1271095660437	1.21044195237442e-13	4.56020250534876e-11	20.8898138981808
CHRM3	2.26930891303103	6.392515216	10.0685432520502	1.47067651964425e-13	5.41748207286288e-11	20.6996662271019
TBCCD1	1.12600247404139	10.6322490973061	10.0502582697663	1.56299798275706e-13	5.69429363981812e-11	20.6402115234536
merck-G43629_at	1.9001184643638	8.81654118746939	10.021520591057	1.72008573064877e-13	6.19847850306507e-11	20.5466842664429
LOC401561	2.84532398609655	7.21397886512245	9.98874484603716	1.91883799723237e-13	6.69634064444682e-11	20.43988862649
DLX6	4.32839076107758	6.25014141273469	9.97259014201837	2.02518655409655e-13	6.88028994742042e-11	20.3872011352661
IBRDC1	2.04218824723793	7.37893047322449	9.97224198112298	2.02754297828076e-13	6.88028994742042e-11	20.386065273146
TMEM78	3.82891968786552	7.98887212442857	9.96396813398969	2.08436487659979e-13	6.95457253518099e-11	20.3590677037249
merck-AK026659_at	2.11282304299311	9.62560272344898	9.96205652418667	2.09772042807016e-13	6.95457253518099e-11	20.3528289061506
merck-BU943144_a_at	1.63170120697586	5.21752458336735	9.94862207081863	2.19405304876628e-13	7.13131771821064e-11	20.3089709118939
C6orf117	3.6645888676862	6.51726661365306	9.88369536957664	2.72656670086178e-13	8.38362313433548e-11	20.0966960622838
merck-ENST00000358735_at	2.45694698211379	4.5858823854898	9.87671638597305	2.7910828354033e-13	8.48924488459868e-11	20.0738475647327
KRT14	4.6680355563931	8.81080547646939	9.87374620164484	2.81900616865808e-13	8.49622831904738e-11	20.0641216552208
merck-AK095715_at	2.0577562498069	4.94036157491837	9.85628486412387	2.98896800760207e-13	8.84761217464568e-11	20.0069222974827
B3GNT5	1.7269105257819	8.35822509338776	9.83309524983462	3.23080986445913e-13	9.31400342925335e-11	19.93090047604
FEN1	1.02637769383277	10.4615991774694	9.82458500147428	3.32444187722443e-13	9.36746538072871e-11	19.9029850379729
SERPINB5	4.7948708182977	7.5695102469864	9.82371917109534	3.33412033579461e-13	9.36746538072871e-11	19.9001444316662
ATP11B	1.20657991387501	9.59104989475	9.8150997986788	3.43203602162803e-13	9.56153699370035e-11	19.8718610914788
merck-hCT2320350_x_at	1.01471880785001	7.15094910697959	9.79397506386117	3.68448048560475e-13	1.01792984616045e-10	19.8025046490378
CDC25A	1.20345006257932	6.59464369329592	9.7780491191746	3.88713598553399e-13	1.05631327318368e-10	19.7501808210274
PRR5	4.83258885976035	7.96591232957143	9.74350636120057	4.36626006250495e-13	1.17686682806688e-10	19.636586501696
merck-ENST00000367032_s_at	2.56898947458449	8.46742404544898	9.69609255728028	5.12267140603906e-13	1.3586554009953e-10	19.4804304765909
LOC283553	1.0429765924138	4.01439512718367	9.67398543875454	5.51934084042704e-13	1.44080871561164e-10	19.4075287866607
DVL3	1.2766929514431	9.82958286006122	9.6375613449963	6.2417708838708e-13	1.57964450467915e-10	19.2872869600141
AP2M1	1.12410442179311	11.357899231551	9.63175580364434	6.36544074686427e-13	1.59873831121811e-10	19.2681072955205
ZWILCH	1.3299072731	5.98055135414286	9.58813060399503	7.37750431891905e-13	1.82527164690391e-10	19.1238553553658
merck-ENST00000375580_a_at	1.43834832304483	7.44725984183673	9.56917625694953	7.86648490701311e-13	1.90363192789931e-10	19.0611103119565
C18orf24	1.71418354047069	9.60321958359184	9.52768126981455	9.05436761391784e-13	2.14413892503013e-10	18.9236007562895
MCC	1.31926350179138	7.01512280744898	9.50690544469197	9.71561101956817e-13	2.28440888036698e-10	18.8546762683291
MGC2408	1.52492111448104	9.3336478164898	9.40549272872515	1.37150054251005e-12	3.13581775764384e-10	18.5175168088866
merck-ENST00000331888_a_at	1.93673109030173	6.79587522928571	9.3925073090453	1.43351874900031e-12	3.21117885713563e-10	18.4742595813348
PBK	1.74921522142414	9.14728264977551	9.37589652170373	1.51699785398337e-12	3.37537113108126e-10	18.4188973900164
FAM83F	1.96862351574828	6.08402416289796	9.37224781198892	1.53598259740731e-12	3.38079983865475e-10	18.4067323699481
SMC2	1.29216478882242	8.49436264368027	9.37151338522259	1.53983282248022e-12	3.38079983865475e-10	18.4042835631888
C15orf23	1.21778547548621	7.11792294453061	9.34803182813567	1.66820799516839e-12	3.59130517297518e-10	18.3259564511933
CENPM	1.1916264885569	7.15629756538775	9.30990319072979	1.90009363935708e-12	4.03806438625675e-10	18.1986383205511
BMP7	3.48618146195776	7.84832809397959	9.28590218277046	2.06248611241862e-12	4.35356666258002e-10	18.1184108774784
CENPA	1.69275809683104	9.8615282082449	9.25835733300121	2.26620474111746e-12	4.6957178613917e-10	18.026258126071
EDG7	2.260664041075	6.20772792776531	9.18313161083843	2.932242055778e-12	5.78646552828619e-10	17.7741579067024
KRT74	2.2591197820569	5.5750933227551	9.14765876849347	3.31174716100286e-12	6.42072243442853e-10	17.6550640183976
KLHL13	2.86514931930517	6.51905724310204	9.14295308369554	3.36568396757134e-12	6.48735584749375e-10	17.6392552140791
EIF4EBP1	1.36919314924138	10.7599475193878	9.07885569922817	4.1950997792558e-12	8.03931462321778e-10	17.4236812589911
BIRC5	1.6278696483276	10.9782429293265	9.0580109787295	4.50706779285339e-12	8.5875183066936e-10	17.3534808798369
FYTTD1	1.13870542523103	9.55420512315306	9.0549067560988	4.55548813183006e-12	8.6301770305464e-10	17.3430225933778
WDR72	2.74626992341379	5.74095053743878	9.05099067303922	4.61732131721771e-12	8.69761668350675e-10	17.329827647778
RSRC1	1.48299002447932	8.32402963442857	9.03658566649383	4.85214531746567e-12	9.0677045389073e-10	17.2812770832625
LOC285708	2.06041338647586	4.38234150542857	9.0192759924508	5.1503155688936e-12	9.53901743326981e-10	17.2229076387626
FZD10	3.12805093763965	7.27643272106123	9.00427209685667	5.42368603195491e-12	9.93433497333707e-10	17.1722879297145
ECT2	1.27197690489138	9.97426267165306	9.00198805647251	5.4665660766141e-12	9.95786072186743e-10	17.1645800286557
E2F7	2.3776005899638	8.84299907997959	8.99416955873492	5.61595414285128e-12	1.01740834807622e-09	17.1381909805293
COL4A6	1.91523166101293	4.92241413843878	8.94927248963996	6.5571207709388e-12	1.17507148604829e-09	16.9865307732092
SLC6A8	2.43842054343276	8.37481898071429	8.9240587273268	7.15386855728102e-12	1.26155427808265e-09	16.9012684001587
OXGR1	2.6851098479431	3.66419327044898	8.90367883031283	7.67603037912053e-12	1.34187860090318e-09	16.8323044547884
SLC2A1	2.52238085964138	9.93605317077551	8.9018028539264	7.72598627710517e-12	1.34187860090318e-09	16.8259541675122
HOXD11	3.15236283638621	4.08715711314286	8.90162318324132	7.73078794596286e-12	1.34187860090318e-09	16.8253459531475
TTK	1.78574971822242	8.01680768483673	8.89490177125817	7.91259498526186e-12	1.36510729742996e-09	16.8025905225121
KIAA1524	1.6663895464707	6.98283129793877	8.87766735713077	8.39871609586322e-12	1.42791094731361e-09	16.7442222007958
FBXO27	2.49388810320173	8.69430217995918	8.85982122790749	8.93386386447238e-12	1.51114484030027e-09	16.6837504773429
ALG3	1.18083608974656	10.0518489252857	8.82811526270698	9.97087722015468e-12	1.67799234761314e-09	16.5762356063031
EIF5A2	1.69513142318966	7.53398160578912	8.81220971460141	1.05359928326616e-11	1.76414025445066e-09	16.5222620868277
CYB5R2	1.83341170389311	9.61783685591837	8.80784536992314	1.06966265096838e-11	1.78203647575652e-09	16.5074478237837
SPRR2A	5.14342012427587	6.2804447464898	8.80225584729985	1.09059651998598e-11	1.80782732135476e-09	16.4884720781073
RND3	1.65740348275345	9.49225753084694	8.79857076476807	1.10462329737844e-11	1.81294931574194e-09	16.4759599818558
PLD1	1.5432841734023	6.69724508010884	8.78711166438769	1.14941363206176e-11	1.87716798737653e-09	16.4370439052499
C3orf58	1.43139599909828	10.5790120694898	8.7768767638051	1.19096492478627e-11	1.9354931446784e-09	16.4022743767738
merck-BX114253_at	2.12930616226207	4.16351810416327	8.77362828474282	1.20446700392747e-11	1.94788754054671e-09	16.3912366425841
FZD7	2.0134218584069	8.03568599095918	8.75639670992433	1.27871203282065e-11	2.05791941864577e-09	16.3326696378988
FST	2.85252155950603	6.95834104115306	8.73599580614805	1.37260148729912e-11	2.17464375404268e-09	16.2632932205888
CDCA4	1.12927831615518	11.1846406843061	8.72756519406467	1.41340227759661e-11	2.22078320896495e-09	16.2346118310452
merck-BC007896_s_at	1.34638352300863	6.14571360934694	8.72103405181953	1.4458489351102e-11	2.26104857291077e-09	16.2123878155651
EIF2B5	1.17748363867414	8.97317023558163	8.70593484391574	1.52376534927524e-11	2.33876817706121e-09	16.1609928563039
merck-ENST00000333722_at	3.11978763109311	6.25371822177551	8.69109488394069	1.60446754444279e-11	2.42890011419689e-09	16.1104590130138
merck-BG573329_at	1.37553418287586	6.77858687534694	8.68923824542392	1.61486288759383e-11	2.43352496874538e-09	16.1041352039786
ANKRD57	1.50410198556035	9.49834734546939	8.67253928244896	1.71146527428117e-11	2.5674302370246e-09	16.0472428948106
merck-ENST00000274454_s_at	2.59439301761034	5.6133216912449	8.64095219540135	1.91041391196758e-11	2.83145985717329e-09	15.9395554667733
DCUN1D1	1.09687358522012	8.35099485040136	8.64046309751558	1.91367109805265e-11	2.83145985717329e-09	15.9378872842675
HAP1	1.35035655810776	5.03530953310204	8.63927129810089	1.92163142962625e-11	2.83145985717329e-09	15.9338222802168
BUB1B	1.36939558859828	8.9199521919898	8.63290262136275	1.96473843039183e-11	2.88216695499029e-09	15.9120976634591
TPD52L1	2.34796528748104	10.2806300966327	8.60754694515106	2.14624474012814e-11	3.08994913728673e-09	15.8255676884126
CDC2	1.60011661467587	8.05700186904082	8.59804036604215	2.21857194768892e-11	3.15675175028888e-09	15.7931096979437
YEATS2	1.05152263543104	11.3219959844898	8.5928476161005	2.2591109547147e-11	3.2006968154554e-09	15.7753767406663
SLC6A15	2.62682655792873	4.05764528608163	8.57798072126317	2.37934957939531e-11	3.35670538747629e-09	15.7245933760106
TMEM40	3.33720838944138	6.803306458	8.55333639666882	2.59303889968318e-11	3.64267028140663e-09	15.6403670091002
STON2	1.08982782526552	6.46707810948299	8.53853536177689	2.73056625995108e-11	3.81968199224296e-09	15.5897552893755
ZNF37A	1.96199750998621	5.70160787311224	8.52611815100317	2.85159730775625e-11	3.95560692652899e-09	15.5472797228848
PRC1	1.39631094010173	9.50490236214286	8.51209288166886	2.99481524058885e-11	4.11979708179428e-09	15.4992868075439
C1orf135	1.31388932754828	5.61499650273469	8.51006103035301	3.01615582572686e-11	4.13200884670754e-09	15.4923325775929
SSX2IP	1.2175359851023	7.97490943823809	8.50288712540729	3.09273614582059e-11	4.20219186239303e-09	15.4677761686768
MARK1	1.59370109740459	5.24022919736735	8.48648347480117	3.27528374809651e-11	4.43206049390382e-09	15.4116089730605
PGM2	1.20978938353966	9.57884980442857	8.471774819174	3.44818140769207e-11	4.62824122304515e-09	15.3612253110103
merck-ENST00000333706_x_at	1.44487801174138	11.365062312	8.45433566607825	3.66512866987452e-11	4.89959720936895e-09	15.3014638514391
CASC5	1.42174751043449	9.68638156026531	8.45010734763014	3.7197688389847e-11	4.93252102928685e-09	15.2869700093839
FAM64A	1.29558714716724	6.84481992695918	8.44901327064791	3.73404008275739e-11	4.93252102928685e-09	15.2832194754201
S100A7	4.87451211837069	7.26358628438776	8.44278447368346	3.81634606332638e-11	5.00092178013674e-09	15.261864958235
C12orf48	1.4009946257138	7.84181107569388	8.44031660389346	3.84945908987721e-11	5.02445343333461e-09	15.2534032960215
merck-ENST00000374848_s_at	2.6163963522069	6.3983867862449	8.43624421310759	3.90473489441892e-11	5.07661474332041e-09	15.2394390074983
C20orf42	1.75795285384483	9.94240037573469	8.41857794494103	4.15393083163544e-11	5.35857077280972e-09	15.1788445143135
DEPDC1	1.95548852745173	4.77075445808163	8.402549600189	4.39385685288179e-11	5.60267447090731e-09	15.1238448107818
EXO1	1.29039619670518	8.33145212053061	8.37213291656379	4.88820968101444e-11	6.16255934774776e-09	15.0194127745568
PGAP1	1.09668417623334	6.55537290571429	8.37210389066638	4.88870723149537e-11	6.16255934774776e-09	15.0193130802526
TBL1XR1	1.11229185086466	9.58424802163265	8.36329143242463	5.04214928448428e-11	6.3231899501914e-09	14.9890419421452
DTL	1.25473375573621	8.9581157807449	8.35647815996438	5.16409787522617e-11	6.41218490102522e-09	14.9656336211998
SPRR2B	1.77956166095	8.72928945234694	8.34523798531994	5.37180760128783e-11	6.54748299284909e-09	14.9270073443625
PTTG1	1.30736087177587	11.2772304410816	8.33560282949218	5.55654154958744e-11	6.69876443612626e-09	14.8938882685724
SERPINB4	4.83406592612586	5.68458747983673	8.33078726316614	5.65125365841275e-11	6.76375496524757e-09	14.8773327634577
merck-ENST00000366917_a_at	2.63948544136034	7.26507634516327	8.3211708468726	5.84527985401868e-11	6.94582663083445e-09	14.8442666215682
merck-ENST00000375258_at	1.09872564414827	8.05492135114286	8.31972540849493	5.87501805394655e-11	6.95623119794607e-09	14.839295809572
FANCB	1.35561081664828	6.24251232495918	8.28544155008558	6.62680641590711e-11	7.74774644836731e-09	14.7213447827116
merck-LIT1500_s_at	1.88493653093103	6.06850145842857	8.28500469728957	6.63698606864029e-11	7.74774644836731e-09	14.7198412076973
SERPINB3	5.32136682746724	5.83948082167347	8.28030240822838	6.74756155513908e-11	7.84918976272021e-09	14.7036557321153
CDCA3	1.49882494993966	8.935411729	8.27873849267928	6.78474682015383e-11	7.86485004645314e-09	14.6982722744621
CDKN3	1.43706468087587	9.59973044532653	8.26637180874679	7.08614806584404e-11	8.07453800956364e-09	14.6556955871356
RFC5	1.06755029836293	10.0574095460204	8.2663209671305	7.08741459530968e-11	8.07453800956364e-09	14.6555205215693
AURKB	1.29897622230863	8.77247747269388	8.25011717323923	7.50290483054397e-11	8.51862341941863e-09	14.5997146545914
SKP2	1.67316750842759	6.82768477881633	8.24299202408582	7.69328283478111e-11	8.64594596005078e-09	14.5751690369506
KIF11	1.29124033487759	9.94321744055102	8.22705399550103	8.13692255687236e-11	9.08294254302995e-09	14.5202491899247
merck-ENST00000335534_s_at	1.3701290389707	9.97092636781633	8.22032926421787	8.33174808788808e-11	9.23820884139644e-09	14.4970708803649
SH3BP1	1.08964564032759	6.7679495127551	8.18796160926702	9.33722760163736e-11	1.01827995617462e-08	14.3854592396318
TTL	1.18863739919483	9.72579098177551	8.16643067709975	1.0072855182215e-10	1.08776992786962e-08	14.3111706677801
GJA3	1.64170104724397	6.51813413353061	8.1651772583631	1.01174332200816e-10	1.08903656995248e-08	14.3068448871265
PTHLH	3.80840968451379	8.18918044704082	8.14601041863859	1.08243653006778e-10	1.15126034621196e-08	14.2406817874984
SOX15	2.84809914555172	9.02139830261225	8.14574722349232	1.0834411004076e-10	1.15126034621196e-08	14.2397730569222
merck-BX640790_at	2.69508264201897	4.34128250136735	8.14185950551858	1.09838957274489e-10	1.16341563914413e-08	14.2263493776329
C18orf54	1.49723956035	7.24520279789796	8.13903926688083	1.10936323433462e-10	1.17129679324508e-08	14.2166108293312
CDC6	1.3546197758931	9.06533016818367	8.13354828612856	1.13104631408646e-10	1.19039931590186e-08	14.1976482556938
CCNA2	1.47720665342415	8.40242768746939	8.13030556421059	1.14405107527325e-10	1.20027611704222e-08	14.1864487734089
merck-BC033145_at	2.76818235732759	4.91618380410204	8.12267170439411	1.17526331538289e-10	1.22913264021732e-08	14.1600804106534
CKAP4	1.10594175716897	9.69371060577551	8.11503869451608	1.2073287040358e-10	1.25869712342449e-08	14.1337106755548
TPX2	1.38647021886207	9.88365027991837	8.10854201638124	1.23531295844514e-10	1.28240107033388e-08	14.1112632430473
merck-ENST00000345079_a_at	1.28007693256897	9.62307762657143	8.10183866818185	1.26487164907529e-10	1.30636416765711e-08	14.0880984769321
MCM5	1.05809579205518	8.09633538983673	8.09280280169203	1.3058448564717e-10	1.34449299772069e-08	14.0568680351298
SOX2OT	2.82159893682759	5.19288375211224	8.09067899086795	1.31566750846666e-10	1.35041253585743e-08	14.04952669847
FANCE	1.16861185990345	10.5590111335102	8.08781000540007	1.32905472229464e-10	1.3557584987149e-08	14.0396090113343
HTR7	2.55453708825	5.06966615228571	8.08161272326114	1.35844191189505e-10	1.37968484488506e-08	14.0181838289262
SLC5A9	4.92666607765345	5.17281733722449	8.081114441076	1.36083293903241e-10	1.37968484488506e-08	14.0164610522329
ARL4D	1.77052399187241	8.65137276365306	8.0742475083022	1.39421862596053e-10	1.40676669878362e-08	13.9927172791873
PITX1	1.13391134539397	6.55888846173469	8.07387942512138	1.39603126082047e-10	1.40676669878362e-08	13.991444463335
NCAPG	1.13273954522156	7.56876905162245	8.0608669832199	1.46165759510756e-10	1.45520523275078e-08	13.9464417646874
protocadherin 43	1.07400776197759	9.29417937326531	8.05117970084504	1.51252128598997e-10	1.48797086630343e-08	13.9129310841291
MCM4	1.06496855472874	8.91606437921769	8.02650710043824	1.65025504579071e-10	1.60914428038528e-08	13.8275526237357
MRPS22	1.11319165837242	9.13456316202041	8.02500466469602	1.65903871308399e-10	1.61296511597869e-08	13.8223521339889
LOC652688	1.49422053593449	4.799797297	7.99688326633114	1.83240214866487e-10	1.74984963276976e-08	13.7249846919357
RAD51AP1	1.41638972174138	9.09858441253061	7.9964457113596	1.83523885740476e-10	1.74984963276976e-08	13.7234692737398
C9orf125	2.49825720935517	7.2998451064898	7.98721395108153	1.89612949638499e-10	1.80121436084961e-08	13.6914931596285
PRIMA1	3.33069666011552	6.56026119657143	7.97856251603513	1.95503535213968e-10	1.84658937405945e-08	13.6615218751198
IQCB1	1.14273077672414	11.3811682734694	7.96701648768382	2.03652682187038e-10	1.91566696158147e-08	13.621514956244
MCM2	1.47400011541552	10.3720982422041	7.96657271394413	2.0397262312257e-10	1.91566696158147e-08	13.619977104534
EFNB1	1.56471592725345	7.88496549704082	7.94872179949362	2.1727018109496e-10	2.02905867995527e-08	13.5581057471382
ACVR1C	1.78388842801811	4.58769187342857	7.94781038511838	2.17972036206425e-10	2.02989520122236e-08	13.5549462137815
ARNTL2	1.87548174805431	8.36202365942857	7.9197061479715	2.40770346252873e-10	2.22968136573226e-08	13.4574925984042
merck-ENST00000380327_at	1.7503457379	6.36158458979592	7.91689783586911	2.43176287544827e-10	2.24559572757734e-08	13.4477517367827
GABRA3	1.38574778937242	4.47496732942857	7.91612394730943	2.43843532086943e-10	2.24559572757734e-08	13.4450673512102
DCC1	1.50246998369483	6.68858804922449	7.90938855398527	2.49729039621737e-10	2.28078976599985e-08	13.4217026797325
merck-ENST00000314238_at	4.07119882593793	5.73626785136735	7.88145122371449	2.75705411923521e-10	2.4905889704361e-08	13.3247588867379
PREP	1.01212367950862	7.63072631966326	7.87928751740896	2.77827131587366e-10	2.49469272636704e-08	13.3172486713176
BUB1	1.23830080203621	8.46838109720408	7.87251242914244	2.84577489471203e-10	2.52938271003721e-08	13.2937304740231
CENPH	1.28410611942759	8.97810397587755	7.83521810216545	3.24798356647297e-10	2.84117148230286e-08	13.1642208035367
merck-AF279780_at	2.69497339259828	5.39172012338776	7.82634646717284	3.3517912644038e-10	2.91847736979889e-08	13.1334003562572
ZNF639	1.12178113594828	10.8640483369592	7.81590317946899	3.47827012990739e-10	3.01083784900313e-08	13.0971138696005
C13orf3	1.35121481647932	7.5421736392449	7.81174448609644	3.52996152133716e-10	3.0476253728357e-08	13.0826621692461
merck-ENST00000326972_s_at	2.13866083995517	4.87961969316327	7.79812715251277	3.70468536473802e-10	3.17368046245891e-08	13.0353339926689
TMEM20	1.52978422170517	6.77507295915646	7.79585997578026	3.73460808222252e-10	3.19106860180214e-08	13.0274531730307
GGH	1.60000949836207	10.3700662775102	7.78539383255326	3.87592202736676e-10	3.29483187111001e-08	12.9910684502477
FLJ34048	2.66321237666983	4.74400801252041	7.78380946339551	3.89777752530338e-10	3.30493652931926e-08	12.9855599612763
merck-ENST00000258005_a_at	1.32591446028965	8.26770691993878	7.76529757224244	4.16250305831754e-10	3.52039448705106e-08	12.9211876482629
merck-BG164496_a_at	1.19469072251207	8.18720795846939	7.73245808708944	4.67735940820526e-10	3.90600746751207e-08	12.8069455370841
merck-U61096_at	2.23046478946724	4.06326822910204	7.72718382944396	4.76581757254322e-10	3.95333870428685e-08	12.7885918392651
HS6ST1	1.09481018022586	9.24234193577551	7.72694804268213	4.76981112332139e-10	3.95333870428685e-08	12.7877712977598
LOC389188	1.18600044741725	10.3368232787551	7.71699864916704	4.94142482689769e-10	4.07520043000346e-08	12.7531444861556
SESN3	1.79825069870948	9.5541235854898	7.70601193304132	5.13814712938052e-10	4.20604917976178e-08	12.7149012397329
FBN2	2.65747985496207	6.83279967772449	7.70286819694907	5.19587137725817e-10	4.2428257086266e-08	12.7039571301109
D4S234E	1.44040239046379	4.39850540163265	7.68757194249417	5.48616860130375e-10	4.44701583469495e-08	12.6506996229372
GPC1	1.08520111762874	7.94294697615646	7.68638174546153	5.50942827431806e-10	4.45497745313333e-08	12.6465551519061
merck-BC030759_at	1.56387568208104	4.799918215	7.67196068819005	5.7992514199161e-10	4.66656753214754e-08	12.5963326416374
merck-ENST00000367129_s_at	1.39286582904138	9.30677865267347	7.66884137457413	5.86392836360548e-10	4.70718685323517e-08	12.5854679511417
CEP55	1.23572503668966	10.6234901303061	7.66605167387604	5.92238443391423e-10	4.74262828834682e-08	12.5757508886582
merck-ENST00000311926_s_at	1.15093660562587	8.39746843283673	7.66156776350929	6.01757022967582e-10	4.80724110420343e-08	12.560131728098
CHST7	1.54901124545001	8.94879721893878	7.65861491170743	6.08109181928534e-10	4.84630858376843e-08	12.5498452610879
FOXM1	1.17867134964655	10.233450619398	7.63511865966033	6.6111420502828e-10	5.20615658890798e-08	12.4679786235191
YDD19	1.14416785605517	6.06182541853061	7.63127311081642	6.70220899045629e-10	5.26302467032989e-08	12.4545771567823
MICALL1	1.38530047620345	9.24012218669388	7.61757348918373	7.03699096868765e-10	5.46363844461128e-08	12.4068289909574
GMPS	1.03486068085345	9.11104816603061	7.61196257330841	7.1789075361806e-10	5.56080190530364e-08	12.387270248856
SOX2	2.54481260738622	8.46922377233673	7.60373659427729	7.39217842510008e-10	5.71265480949517e-08	12.3585930570303
ORC6L	1.36525524200518	9.05036598689796	7.5984825859799	7.5317141846486e-10	5.79347843071125e-08	12.3402749642026
merck-ENST00000305850_at	1.45464584567932	7.07552090885714	7.59761731154439	7.55494642202519e-10	5.79789672984725e-08	12.3372580591281
LOC648299	1.08684828419828	3.70040879212245	7.59511569775963	7.62251915789173e-10	5.83624428733452e-08	12.3285356178726
MELK	1.8517999036638	9.04780875295918	7.57571199451411	8.1676765850744e-10	6.2196158463081e-08	12.2608701620834
FSCN1	1.57919052436725	10.342029007449	7.57530542460983	8.17950866886957e-10	6.2196158463081e-08	12.2594521644505
SLC9A3R1	1.30697438148104	10.7466789542857	7.56799010009523	8.39536550614947e-10	6.35460165811355e-08	12.2339371280763
MGC33846	2.08409094152241	4.41054759971429	7.55908604825396	8.66583376100775e-10	6.51470264577528e-08	12.2028774587473
NMNAT3	1.04444550670862	6.97439946269388	7.5550475163731	8.791374602411e-10	6.5941276514419e-08	12.1887888049573
CAPNS2	3.47113991607069	6.72838002385714	7.55169309833715	8.89703617229088e-10	6.61404257231583e-08	12.1770861591418
IGSF11	1.99320098650604	5.11325614563265	7.55104252936351	8.91767571509419e-10	6.61404257231583e-08	12.1748164432162
PAQR3	3.4332199946431	5.51350023373469	7.54976878868148	8.95822489040233e-10	6.61452182163716e-08	12.1703725400657
PAX6	2.76383468834483	4.84856426381633	7.54356656949971	9.15833130201698e-10	6.7466091328665e-08	12.1487328213005
PAK7	1.62343201419425	4.36626855808844	7.54045354300037	9.26045409618839e-10	6.76237521257564e-08	12.1378707340019
PRO1068	1.27524438802931	9.26114257010204	7.53610650678851	9.4049740191901e-10	6.85281546501559e-08	12.122702172274
KRT31	1.81450838736897	5.7886024962449	7.52030859664539	9.94951480143329e-10	7.23369000464732e-08	12.067569880647
DLG7	1.38380335087932	9.50907676685714	7.51779800294056	1.00389212382297e-09	7.28272113372053e-08	12.0588072893026
COL4A5	1.18980700453621	5.59229710196939	7.49630523525318	1.08380793926641e-09	7.82821015479291e-08	11.9837811697218
merck-ENST00000360566_at	1.04810650515518	11.2910184878776	7.48218003145732	1.13977605318032e-09	8.19674522583234e-08	11.9344628595739
FLJ46121	1.66480426487414	4.57639325712245	7.45985317536095	1.2342172761524e-09	8.7995710443614e-08	11.8564917094765
ADCY3	1.06112262291638	7.68601385141837	7.45462490407957	1.25744423962421e-09	8.92677706129793e-08	11.8382303427427
LRRIQ2	1.20980732462242	6.87928506483673	7.44735056590639	1.29049251190561e-09	9.12232372008672e-08	11.8128206552945
ADH7	4.67700785967586	5.49217010359184	7.42876803465685	1.37892693485692e-09	9.6855009896846e-08	11.7479014595199
SPRR1A	4.86101497338276	6.1898063357551	7.4238799127602	1.40318323397065e-09	9.8350388490125e-08	11.730822317986
merck-ENST00000300149_x_at	2.30424291377069	10.4993996421224	7.40932724808411	1.47796206744678e-09	1.03155529309606e-07	11.6799698804725
NUDT11	2.537629383	7.84404180510204	7.40353753996721	1.50881264584043e-09	1.04867223579765e-07	11.6597363061791
PLK1	1.13638421766553	7.97070979095918	7.38960698186115	1.58571539776426e-09	1.0952338037933e-07	11.6110475309719
POLE2	1.13826881549311	9.42444341073469	7.38266112031527	1.62551648146596e-09	1.12005884834305e-07	11.5867684223489
PI3	3.45934038653966	8.97185893828572	7.38216200220406	1.62841481887417e-09	1.12005884834305e-07	11.5850237003161
PANK3	1.07208070635604	8.81174809184694	7.36934569399522	1.70464007874491e-09	1.1628381179142e-07	11.5402199194593
C6orf162	1.01768952783104	7.48726561181633	7.3629126382574	1.74423971382777e-09	1.18638938859657e-07	11.5177288459776
merck-ENST00000344973_a_at	1.37369498929828	7.13752081791837	7.35734962289309	1.77922691174174e-09	1.20609823273442e-07	11.4982784527182
KRT6C	3.34417599665345	5.92417363744898	7.35230124003298	1.81158635389075e-09	1.21824589027464e-07	11.4806265097088
GPR87	3.64267832909828	8.96425846881633	7.35030223522263	1.82456225648852e-09	1.22448810707214e-07	11.4736366471326
LGALS7	3.69096720691897	7.7701084152449	7.34570103354656	1.85478482513608e-09	1.24225618803508e-07	11.457547256057
CELSR2	1.4312210203069	9.36407916581633	7.33140450696645	1.95193169713644e-09	1.29944561355752e-07	11.4075510411935
AIM1	1.01689718819483	9.25439178796939	7.32860584597568	1.97153807921393e-09	1.30724803880359e-07	11.397763107956
C15orf42	1.48658247168104	7.32375329085714	7.32715924138957	1.98174975993714e-09	1.31139620341709e-07	11.3927037092014
GCH1	2.96139392405173	7.31899768034694	7.32295424406193	2.01173531348846e-09	1.32858686948373e-07	11.3779966489051
CNTN5	1.65175034962414	4.24688229944898	7.32208688174656	2.01797679756259e-09	1.33005933935572e-07	11.3749629631248
SLCO1A2	1.51991273622328	3.32521768694898	7.32026040702566	2.03118356938366e-09	1.33346195793617e-07	11.3685746095578
CTSL2	2.37361779169827	9.035112811	7.31911897435203	2.03948095165116e-09	1.33597294525134e-07	11.3645822345532
PIGX	1.15520725631294	6.80934021720408	7.31470675026131	2.07187550083757e-09	1.34948700352197e-07	11.3491492723314
LAYN	1.39128941113621	8.54195296644898	7.30675052649166	2.13159984072176e-09	1.3822913432055e-07	11.3213186872287
ZNF703	1.61538729821207	8.3804701390102	7.30159225682624	2.17124044641244e-09	1.40045008793602e-07	11.3032742174616
CKS2	1.07403501472759	10.1757839338367	7.29682408460248	2.20854039692874e-09	1.41898720502671e-07	11.286593662292
CCNB1	1.29075162690863	9.81727335297959	7.28321512383662	2.31857104859555e-09	1.47538552733375e-07	11.2389815803034
POLQ	1.59096131631035	7.68098543853061	7.28224937197022	2.32658503900794e-09	1.47738581513358e-07	11.2356026123692
CENPE	1.17948815837587	8.44472038683673	7.27918181569241	2.35222487704356e-09	1.48257245909934e-07	11.2248696838542
merck-hCT1776373.2_s_at	1.8596877597638	7.88701783606122	7.27579467118026	2.38086521318424e-09	1.49211388303775e-07	11.2130182511361
MCM10	1.23639057973363	7.52976762995918	7.27300392178446	2.40472520423361e-09	1.50422367350862e-07	11.2032533279201
UBXD7	1.50852744008448	8.61174405371429	7.27207783111584	2.41269583650086e-09	1.50636732707181e-07	11.200012857943
CD109	1.24717155374138	5.30510144303061	7.26072830380924	2.51255698111563e-09	1.55990265159038e-07	11.1602979566689
SENP5	1.0710298139957	9.848925564	7.24995542850432	2.61117541538444e-09	1.61526056429927e-07	11.1225976490207
PAK2	1.06928701874656	9.68440232922449	7.24339011067463	2.67317010989244e-09	1.64727897125026e-07	11.0996204139495
TK1	1.22039533947932	8.50938148034694	7.23240876500548	2.78018009783197e-09	1.69515182886329e-07	11.0611854930224
ELOVL4	2.65692663526207	5.90740605826531	7.22812226717244	2.82310674228811e-09	1.71732950141427e-07	11.0461818297917
HOXD10	3.43398410693448	6.34986175406122	7.19906943829758	3.13209796038604e-09	1.88113122609924e-07	10.944478754749
merck-ENST00000262979_a_at	1.09888830475	7.09553886367347	7.19093264688077	3.22456119645989e-09	1.93316233899159e-07	10.9159913067232
TTF2	1.05588125778104	9.56680827202041	7.18965672070135	3.23930641545982e-09	1.93849685183645e-07	10.911524067059
MGC39715	1.04257506099052	3.7272043987551	7.18523085600566	3.29097958083217e-09	1.96233536049153e-07	10.8960280598903
C15orf41	1.05099451392242	8.51149761044898	7.16858717836039	3.4928034618463e-09	2.0678020209034e-07	10.8377507136115
merck-hCT1812485.2_a_at	1.14511795782242	4.42592822765306	7.16059146523359	3.59412600143211e-09	2.11644865586996e-07	10.8097518540598
NTRK2	1.05588299633173	5.15512618681224	7.15588790758152	3.65510058517423e-09	2.14094610777882e-07	10.7932806283017
LARP6	1.51618210497328	7.78709491281633	7.14456626369945	3.80615325648594e-09	2.21377892828558e-07	10.7536319263138
C12orf56	1.4480980962069	4.98352891522449	7.12881533670488	4.02676221750648e-09	2.32891677993875e-07	10.6984676119669
PLAC2	1.42290777719828	5.82702505862245	7.12180323726482	4.12905275709311e-09	2.37657093847062e-07	10.6739077177668
TMEM17	1.22206467182759	8.15615842504082	7.10722930359089	4.35005826644369e-09	2.48650830530013e-07	10.62285968458
ITGB4	1.28611093506466	7.99098978011224	7.1031749070893	4.41362151653021e-09	2.51417172057605e-07	10.6086577243297
ADA	1.39917088578621	9.73008769387755	7.10145637115789	4.44084405974935e-09	2.52101546426147e-07	10.6026378604336
CKAP2L	1.16907500184483	7.71635488579592	7.09459295787137	4.55125198814027e-09	2.57048819698151e-07	10.5785955090217
FJX1	1.59611874846725	8.13224221467347	7.0939842871534	4.56117509298373e-09	2.571711528192e-07	10.5764633150883
SH3GL3	2.54045874552759	6.66926456812245	7.0924349712251	4.58653135980121e-09	2.57893150092621e-07	10.5710359827122
CENPN	1.24759255422414	9.43351448397959	7.09225181949096	4.58953815807457e-09	2.57893150092621e-07	10.5703943903582
MMP12	2.86770066362069	10.4619879931633	7.08009910363224	4.79352526011083e-09	2.67092004955386e-07	10.5278214717867
SPC25	1.58923386527759	9.01956787695918	7.07581759906513	4.86753477622305e-09	2.70760705429736e-07	10.5128221371801
DENND2C	1.07136808157586	6.4821828337449	7.07110239629301	4.9503662200737e-09	2.7444730985636e-07	10.4963031215885
merck-BC030101_at	1.88970419914655	5.4103201024898	7.06696680239879	5.02417717146953e-09	2.7711716595529e-07	10.4818144163143
SLC39A2	1.92192102103276	4.78950250112245	7.06672604087567	5.02850801504779e-09	2.7711716595529e-07	10.4809709210974
NAP1L2	2.1752265827569	6.86328066959184	7.04926107545407	5.35285202843376e-09	2.91880104109645e-07	10.4197812279129
merck-BE613231_s_at	1.45338092674483	9.49056219544898	7.0392826887489	5.54748314012803e-09	3.00515863635073e-07	10.3848194905518
TRIM7	2.28348443744396	6.73116708319388	7.03626938655548	5.60764014207915e-09	3.03279108695514e-07	10.374261403179
IRF6	1.6696487827888	9.27159454868367	7.03169571675622	5.70019872345433e-09	3.07782879932706e-07	10.3582358530419
GJB7	2.71007834824482	4.9136985215102	7.0259451235574	5.81874930152669e-09	3.1367316356669e-07	10.3380861723275
merck-BX648790_at	3.3468450490569	5.5465553014898	7.02424557008271	5.85425662855751e-09	3.15074951309362e-07	10.3321309833263
C12orf54	2.59575802086724	5.94482033722449	7.02179360795544	5.90586606736998e-09	3.17337403130498e-07	10.3235393189073
merck-hCT2317962_s_at	1.73649915475345	4.65863527210204	7.01673289842164	6.01383011253358e-09	3.2209452297387e-07	10.305806410119
LOC440030	3.30257973765431	6.78275794527551	7.01190282211116	6.11871673463027e-09	3.25608051208985e-07	10.2888813979885
EGFL6	1.28133444807069	10.2785963466531	7.00974228861275	6.1662244554249e-09	3.2761031950433e-07	10.2813106216431
FLJ41455	1.37104328038621	7.85753295961224	7.00805519682062	6.20357839672513e-09	3.29067575338605e-07	10.2753988111381
DGKH	1.1030731004	5.32613680403061	7.00698872410672	6.22730799660598e-09	3.29272634787046e-07	10.2716617240074
GINS2	1.26295390111724	9.53552756269388	7.00106504457032	6.36077723121487e-09	3.35560675320929e-07	10.250904024938
STARD5	1.44902633341379	8.49139287534694	6.98751028372514	6.67706162924723e-09	3.49707147226593e-07	10.2034043586257
NXPH4	2.16822057616725	6.5193315987551	6.97890591610621	6.88595641275302e-09	3.57581336710697e-07	10.1732514456537
ORC1L	1.17232120900345	7.38670567555102	6.97015101110739	7.10522311319163e-09	3.6520846801805e-07	10.1425704084164
CENPI	1.15589039735517	6.93735417976531	6.94943552966374	7.6522855044011e-09	3.89702336908463e-07	10.0699721884678
DUSP9	2.08099690103793	7.75738263308163	6.9420671015746	7.85687749165745e-09	3.98895956326064e-07	10.0441486377377
merck-AK024242_at	1.5097760967431	4.50103689173469	6.94018538505392	7.90999722657114e-09	4.00366622980936e-07	10.0375538894208
RAD54B	1.15084161711897	7.57336907572449	6.93005655017527	8.20216503851399e-09	4.13890985573599e-07	10.0020556389924
PPM1L	1.30625079918362	4.4155291212449	6.92168977120825	8.45163545991442e-09	4.25366076826588e-07	9.97273250073375
WNT2B	2.03730502237931	5.53222180397959	6.92157102748477	8.45523013388597e-09	4.25366076826588e-07	9.97231633652938
EGFL9	1.62097015913621	6.48666437853061	6.88105269951409	9.77564024226699e-09	4.82354777443743e-07	9.8303087390388
ULBP2	2.1717189987	7.27288875083673	6.85289037408608	1.08131157402069e-08	5.29523229150784e-07	9.73160553655959
ST6GALNAC2	1.91848284809483	10.8437853613673	6.85203726149111	1.08462067911141e-08	5.303603152593e-07	9.72861556544256
SS18	1.03153510661035	7.99358793408163	6.84714241688288	1.10380388703705e-08	5.38216543270671e-07	9.71146024554364
EHHADH	1.27859367510345	7.83261238832653	6.84676467457636	1.10529831574824e-08	5.38216543270671e-07	9.7101363466484
merck-BQ927793_s_at	1.50167003705	7.71270659373469	6.83518277752923	1.15211454412061e-08	5.58421834520917e-07	9.66954467528005
ERCC6L	1.35472556093449	6.8350879115102	6.8336304452531	1.15853832333006e-08	5.5989826579244e-07	9.6641041669051
KC6	1.20356145254483	3.48894050012245	6.82182434064117	1.20858074015961e-08	5.81539583142403e-07	9.62272722379353
PRKX	1.49335534408793	7.92460088936735	6.80979379702402	1.26179943829872e-08	6.01905565149894e-07	9.58056430667608
UCN2	1.28944538283276	6.99952927140816	6.80123576822528	1.3010778843731e-08	6.18861335733451e-07	9.55057181523323
THOC3	1.01071782907242	10.1217039782449	6.7966315358882	1.3227133228529e-08	6.27352142954823e-07	9.53443598679618
ARHGEF4	1.80840399790862	9.17181465102041	6.79560923874828	1.32756574052232e-08	6.28754099936233e-07	9.53085329858122
TMPRSS11D	3.68480502283965	4.61595690844898	6.77917303534602	1.40807144006557e-08	6.59549166871362e-07	9.47325283025208
KIAA0286	1.03049868934742	8.92463164826531	6.77889677403407	1.40946550597372e-08	6.59549166871362e-07	9.47228469275962
merck-AI733060_at	2.15647689417241	5.2169166585102	6.76128793217239	1.50123074703637e-08	6.91254207729122e-07	9.41057709000833
STC2	1.69432498547501	6.43512816606122	6.75513246404839	1.53469875920476e-08	7.04707312519603e-07	9.38900680218217
WASF1	1.34232489887241	5.80573935665306	6.75253925356488	1.5490207706755e-08	7.0833673367174e-07	9.37991965755926
DIRC3	1.37108917514742	4.82845360208163	6.7518170409089	1.55303321080621e-08	7.0833673367174e-07	9.37738888714107
merck-ENST00000335142_at	1.03089097093966	6.32954704118367	6.75121818012495	1.55636821819881e-08	7.08767521125622e-07	9.37529036905276
PMCH	1.07613469091207	7.1239114434898	6.7447771417857	1.59269372719129e-08	7.22333449214405e-07	9.35272001838874
FLJ38028	2.98186631702931	5.66945578128571	6.73637958968923	1.64132949408768e-08	7.39334194531097e-07	9.32329441166467
TRIP13	1.41558481097759	9.97681588293877	6.73402695798362	1.65521949994732e-08	7.43570353411296e-07	9.31505076586101
merck-AY605064_at	1.20796071706724	9.15867912712245	6.72368595613564	1.71768009789821e-08	7.67469653445006e-07	9.27881654961242
merck-ENST00000335961_s_at	1.63203669685172	4.99265921073469	6.71920249471874	1.74548779184683e-08	7.78844640149366e-07	9.26310718544569
merck-BC036210_at	1.75338991306897	4.59299523520408	6.70114552778601	1.86211355528867e-08	8.17677492695168e-07	9.19984097009046
LOC349160	2.57217378385345	4.44370589944898	6.69497894266681	1.90370100695743e-08	8.32630600048283e-07	9.17823612671257
CHAC2	1.07943591536724	6.79856881838775	6.68670764409038	1.96094414746141e-08	8.51126825626402e-07	9.14925822268404
RHCG	2.55353119702587	6.52238639316327	6.68263997298803	1.98972319320474e-08	8.6229141208257e-07	9.13500780823869
CSRP2	1.37049461228794	10.552958686898	6.67762180530803	2.02580939241328e-08	8.74500765451528e-07	9.11742784288194
KRT15	2.45153692599483	10.5340801593878	6.63995685063739	2.31838267336342e-08	9.85401804743815e-07	8.9854912098736
LOC51149	1.80212247013793	5.1361894707551	6.63483481192333	2.36130388465728e-08	9.94718013825194e-07	8.96755121889226
HIST1H3G	1.2886741286569	4.83369243206122	6.62667440679853	2.43133193275166e-08	1.01646844346174e-06	8.93897039051815
IL12RB2	1.54119348291638	3.99760932321429	6.62464465255881	2.44907005892509e-08	1.02259470608997e-06	8.93186163153556
RNF168	1.2438318550638	6.25170554404082	6.61738421239452	2.51358454522727e-08	1.04689533200904e-06	8.90643426615473
LTB4R2	1.043635307025	6.01610679820408	6.60049394472704	2.67031341872208e-08	1.10661125963616e-06	8.84728588887148
FBXO45	1.17702595650259	7.59626198242857	6.59747514395198	2.69933695773569e-08	1.11724242396768e-06	8.83671495590929
SNORD18C	1.16356127590345	6.32689330365306	6.5946274241116	2.72700448409168e-08	1.1258826856923e-06	8.82674328807265
POPDC3	2.16609958775345	6.07777643461224	6.59412894260488	2.73187662382709e-08	1.126491364549e-06	8.82499780835177
GDA	3.39735160584138	6.05927618559184	6.58404221699391	2.83235369269601e-08	1.16214136106375e-06	8.78967944512067
LOC645100	1.02863625085173	6.07291281940816	6.57781776115938	2.89619082125579e-08	1.18540017650733e-06	8.76788591739434
TMEM171	1.75758617343966	6.05740426891837	6.55767876342748	3.11274679295374e-08	1.26466782385779e-06	8.69738039716431
PSAT1	1.44716183490517	8.86871345330612	6.55706234193264	3.11962435842238e-08	1.26591072649666e-06	8.6952225044736
AMOTL1	1.02354867365518	8.20779371051701	6.55395465804767	3.15452937118975e-08	1.27562674405048e-06	8.68434365952797
LOC441356	3.58761524003621	6.73791607444898	6.54889803817436	3.21216015690316e-08	1.29238769031324e-06	8.66664286691319
CDH8	1.63097202134138	4.15650506611224	6.54848752520505	3.21688470572083e-08	1.29271974119713e-06	8.6652058888663
RPL39L	1.72380335911035	10.2266134394898	6.5378769577118	3.3414379937753e-08	1.33307694112674e-06	8.62806578771097
MAGEA10	3.04053158637759	4.45967932973469	6.53638854756347	3.35929083250633e-08	1.3369816202891e-06	8.62285616590589
DYNC1I1	2.25003697475	6.97832221667347	6.53516718586513	3.37401167087141e-08	1.33962405897485e-06	8.61858129381817
PRSS21	2.81460453992759	7.42737156173469	6.52815057075331	3.45983835629631e-08	1.36878306713952e-06	8.59402335542057
TNS4	1.75116490621811	6.90435210391837	6.51916598577467	3.57292762985653e-08	1.40181384275306e-06	8.5625796694782
ALOX12	1.201261168	6.08807517481633	6.50907215074101	3.70438751021437e-08	1.4448418720722e-06	8.52725676997065
HSP90BB	1.30203975406724	3.63357139206122	6.50778617173724	3.72147900711776e-08	1.44980250908314e-06	8.52275676966312
merck-AL577838_s_at	1.07855907362587	9.72494971104082	6.50270274902926	3.78981527991466e-08	1.4712382432671e-06	8.50496895179793
merck-BU620307_at	2.31400268144138	4.07408797814286	6.49807338643945	3.85313703453509e-08	1.49407078486482e-06	8.48877067488433
KCNG1	1.35227929767414	4.65763895102041	6.49658802658633	3.873677210423e-08	1.50028061398544e-06	8.48357350011255
FOXE1	3.8614351997069	7.25148672167347	6.49422345253445	3.90660129598304e-08	1.50950527698981e-06	8.47530015853782
merck-AK023584_at	1.16434130659828	4.48964563818367	6.49222118378018	3.93469903605509e-08	1.51682647839924e-06	8.46829461667943
ASPM	1.34119287167587	8.98422116763265	6.4790719739652	4.12430155594949e-08	1.57164332740682e-06	8.42229137605995
HMGCS1	1.12049945247414	10.2058926000714	6.47747378466457	4.14795941286777e-08	1.57884383943519e-06	8.41670041137564
TMPRSS11A	2.64132031562069	4.59752883612245	6.47221456011746	4.22677184394345e-08	1.60331998789768e-06	8.39830261007782
SHCBP1	1.15005553216552	7.88117518132653	6.46995853572262	4.26103613482186e-08	1.61262706595604e-06	8.39041088079842
FAM84A	2.12847400958448	7.30069443017007	6.4657326249026	4.32596675058019e-08	1.6353338162142e-06	8.37562882205846
FEZ1	1.46896631570259	7.37935732521429	6.46507948529057	4.33608990695265e-08	1.63729372078817e-06	8.3733442220561
FAM79B	1.98518202895776	6.61406110018367	6.45999396166356	4.41572469874999e-08	1.6635741015643e-06	8.35555620941115
merck-BC018166_s_at	1.02270526262931	10.8085345620612	6.453656229542	4.51701426345998e-08	1.69403364113675e-06	8.33338952720602
HELLS	1.17042577422673	8.3759050707551	6.45312884975579	4.52554663358475e-08	1.69531579144899e-06	8.33154504209711
S100A8	2.31683778805345	10.8698953026531	6.43444234037052	4.83848264653081e-08	1.79832079798695e-06	8.26619640412924
PHLDB2	1.24869232673104	9.3082862375102	6.42938168842553	4.92688694945436e-08	1.82708146571879e-06	8.24850101227663
CDC20	1.32870255453104	8.76084072034694	6.42861184575475	4.94047583301632e-08	1.82921830706807e-06	8.24580921713679
GJB6	4.00840624808103	8.82122397795918	6.4284303958389	4.94368414059961e-08	1.82921830706807e-06	8.24517477130035
CDK5R1	1.34912397805345	8.28563664708163	6.42094701452334	5.07782852332489e-08	1.87125785729575e-06	8.2190099697204
S100A2	2.36804112585001	11.3580486013061	6.41914478066179	5.1106737555592e-08	1.87634736454102e-06	8.21270898415183
HOXD13	1.64362192418966	3.96740230481633	6.41301227344035	5.22403333042219e-08	1.91161564021509e-06	8.19126940899396
SENP2	1.20256139489139	7.32137219642857	6.40025077746806	5.46803670287682e-08	1.98556211183434e-06	8.14665931478536
SPC24	1.03052175574311	10.069184574	6.38638497278481	5.74606073306227e-08	2.06391280046819e-06	8.09819642298633
C10orf99	2.1568321898569	4.92679442312245	6.37810347224273	5.9187952332641e-08	2.11906931283374e-06	8.06925527267319
GJB3	1.98356818830345	7.98761322659184	6.36346490565068	6.23689179502545e-08	2.21172302185548e-06	8.01810544752333
NGFR	2.12593446824138	6.50616069614286	6.357879048473	6.36271890801705e-08	2.25126168577897e-06	7.99858991849192
SOSTDC1	3.33271102158276	5.70501976440816	6.3559238256335	6.40735797707346e-08	2.25982062780762e-06	7.99175920786479
TROAP	1.1692771365638	8.28777578669388	6.35530095781693	6.42164397826811e-08	2.26005056063188e-06	7.98958321063185
EDARADD	1.66687109336034	7.420922965	6.35347323593509	6.46374799243074e-08	2.2700491228078e-06	7.98319813988619
GPR109A	2.12826385417241	7.69721752497959	6.35239821626892	6.48864099927112e-08	2.27638005342683e-06	7.9794426734651
LOC221362	1.62557076396207	6.83828806414286	6.33491949519698	6.90705694483857e-08	2.40031088985569e-06	7.91839003749707
STAR	1.69120476100173	5.480795842	6.33366930846195	6.93799587043958e-08	2.4085379800281e-06	7.91402371602096
ASF1B	1.1573215460207	8.00933284061224	6.32224330906646	7.22724210048755e-08	2.49069394342478e-06	7.87412143326316
IL1A	2.2481115628069	7.68941362904082	6.31027959575125	7.54299511171053e-08	2.58606946161881e-06	7.83234805473085
CLDN1	2.11998611307328	8.21721197986735	6.30446114236485	7.70149399591954e-08	2.62953275434316e-06	7.81203445261882
DQX1	2.17700680105517	6.97315809185714	6.30068552920051	7.80611669719723e-08	2.65977581564419e-06	7.79885379130203
C21orf91	1.02748914960862	7.25810006261224	6.28485175624722	8.26052840440069e-08	2.79478554044485e-06	7.74358595524428
TP53TG3	2.16434904606724	5.32114895138776	6.28254424519265	8.32891754836816e-08	2.80903970987843e-06	7.73553265334212
VANGL2	1.77595529296552	10.505690728449	6.27563679385894	8.53703038347726e-08	2.86465757392127e-06	7.71142704126845
merck-AF086453_at	2.17343498593449	4.6106842347551	6.26091913839799	8.99790564695248e-08	3.00713272090137e-06	7.66007380426621
FOXD1	2.79944599280862	6.00567801771429	6.2530931693225	9.25298745601592e-08	3.07379051231759e-06	7.63277197217557
GPR92	1.31210239011725	8.82943307944898	6.2523421644229	9.27784175743983e-08	3.07521149597606e-06	7.63015217731586
GSTA4	1.14889184949138	9.08608711153061	6.2515646316456	9.30364410600546e-08	3.07521149597606e-06	7.62743987561057
DKFZp451M2119	1.49684649045345	6.55910320310204	6.22878917745244	1.00920188592143e-07	3.29696056187453e-06	7.54800620173761
merck-ENST00000370306_at	1.66716398748276	5.38150090344898	6.22873829571681	1.00938526537648e-07	3.29696056187453e-06	7.54782877493582
merck-AL517280_at	1.22741101744829	6.46596851330612	6.22110148475519	1.03728850782691e-07	3.37811649312235e-06	7.52120057459587
LOC285812	1.03448102602414	6.3938024447551	6.21933378206366	1.04385609598731e-07	3.39616890581623e-06	7.51503739063068
AADAC	2.80447916191724	7.46194646869388	6.20105356006556	1.11425110081653e-07	3.59345980013331e-06	7.45131324648358
PCYT1B	1.91840316375345	5.49501896838776	6.19983564681884	1.11910579168286e-07	3.60210818559825e-06	7.44706835423602
KIF2C	1.24330671539656	7.84242795883673	6.19378913221149	1.14352146475233e-07	3.66645716836887e-06	7.42599526917403
ZNF385	1.0786936810069	8.53423279689796	6.184957570735	1.18013989354231e-07	3.7620363356354e-06	7.39521984246273
BRIP1	1.25731372067673	5.49061416369388	6.17117383272033	1.23963967645142e-07	3.93280135821951e-06	7.34719715685257
C6orf114	1.17855379584656	6.4379759387551	6.12590364166284	1.45688842712595e-07	4.53949455117545e-06	7.18956109399929
merck-ENST00000344488_a_at	1.30093446489655	5.6091773502449	6.12240082000009	1.47519972377224e-07	4.58362665812757e-06	7.17736952543559
GPX7	1.15732650582587	9.63730689536735	6.11482072890437	1.5156136582012e-07	4.69599435610695e-06	7.15098988980186
merck-hsa-mir-492_x_at	1.04137629508276	9.44497719553061	6.10158198621681	1.58885890495402e-07	4.89548692155581e-06	7.10492698199273
SCNN1A	1.81353724896724	4.53079041577551	6.09407002487804	1.63197626153636e-07	4.98662755748526e-06	7.07879531048604
KCNMB2	1.08477922245448	4.24550998613878	6.09102925301275	1.64975920654545e-07	5.02812816756263e-06	7.06821859135457
P53AIP1	2.7321996337931	6.46160579120408	6.08931699739464	1.65985753029915e-07	5.04855566073466e-06	7.06226314160883
NUDT2	1.01581648829139	9.15610184157143	6.07268119564063	1.76123043313109e-07	5.32756136401415e-06	7.00441264232147
UHRF1	1.23182586808104	8.63753662767347	6.06559580421129	1.80625621163875e-07	5.44797062674293e-06	6.9797795407954
SDK2	1.65824552655948	6.04957881276531	6.03865485645127	1.98816824081764e-07	5.87466503456571e-06	6.88615080504799
merck-ENST00000369061_a_at	1.72335030526724	8.73071518034694	6.03836765837271	1.99020257678042e-07	5.87543953944802e-06	6.88515299356051
C3orf59	1.22794440686725	9.43700892820408	6.03788934308326	1.99359526950735e-07	5.88021921441079e-06	6.88349119817284
KIAA0101	1.01302594813104	10.969184894898	6.03260815674635	2.03143952100939e-07	5.96965076606764e-06	6.86514411696995
WFDC5	2.32659966313449	4.58486172453061	6.03240371546713	2.03291880520326e-07	5.96965076606764e-06	6.86443392209355
TMEM45A	1.01018817227414	10.9486488252449	6.03156027165172	2.03903308898535e-07	5.98230654859568e-06	6.86150397338954
PRDM13	1.65443136690172	5.08999989238775	6.02578146285822	2.0814198396762e-07	6.08956698599687e-06	6.84143108182443
DEFB4	3.11905220009483	8.08250477030612	6.02557647525259	2.08293939074004e-07	6.08956698599687e-06	6.84071909823133
merck-ENST00000376255_a_at	1.04801229947414	8.2493208745102	6.00699447522733	2.22537178504649e-07	6.44910409000405e-06	6.7761920178124
KIFC1	1.2437570231569	7.56165672961224	6.00469676783574	2.24364398597425e-07	6.49070934267054e-06	6.76821500847896
SPRR1B	4.53838907627414	7.29624070087755	6.00055027163659	2.27699697780839e-07	6.57572132450188e-06	6.75382058991509
merck-ENST00000294979_at	1.34130240799828	4.77883862016327	5.99300146498276	2.3389884274203e-07	6.73714016805083e-06	6.72761875206909
merck-BQ575309_at	1.5933679911569	4.04319438189796	5.99183216549562	2.34873985188157e-07	6.75935523519354e-06	6.72356054062997
NRG1	1.3140944773523	5.88656189439456	5.99060103043111	2.35905066792296e-07	6.78246253979191e-06	6.71928784168638
TRIM59	1.11956834463104	9.52897421034694	5.97955593213099	2.4535913575676e-07	6.98231023840674e-06	6.68096102102622
LYPD3	2.52282449753104	8.69635952377551	5.97912908812946	2.45731961755025e-07	6.98692257981504e-06	6.67948006276029
merck-AX747684_s_at	1.95973242762586	5.8162485445102	5.97882195649005	2.4600057380895e-07	6.98856642972418e-06	6.678414462387
RAG1	1.77919246957414	7.31908605826531	5.9626151189744	2.60596959075825e-07	7.34033218712048e-06	6.62219570666004
C5orf39	2.72544921452759	4.552667756	5.96197274653749	2.61192918558493e-07	7.34208454303256e-06	6.61996788434592
DMRT2	2.72139282835517	4.88620078534694	5.95126479431825	2.71329192055726e-07	7.58463465786127e-06	6.58283666679141
MN1	1.75943088942931	9.18229222153061	5.9487243360026	2.73790874244305e-07	7.6405630082672e-06	6.57402874731904
SOX21	3.29298511479828	6.33817895961224	5.9465186951332	2.75946126060616e-07	7.69423205827386e-06	6.56638211382656
MT1X	1.28041097379483	10.5284061936531	5.94078381720582	2.81629277463771e-07	7.82636666869775e-06	6.54650211696799
SFN	1.27836532389656	10.9694234409592	5.92912230581875	2.93547046942401e-07	8.09112072004991e-06	6.5060863137085
AKR1C2	2.79999689917586	8.54199007043878	5.92409508134204	2.98838188261342e-07	8.21507666287585e-06	6.48866696564203
B3GALNT1	1.31393516294052	7.53372179354082	5.92366566673572	2.99294517881076e-07	8.22080459926372e-06	6.48717914739
C3orf34	1.36755923699655	5.82670945177551	5.91398578715629	3.09766956643887e-07	8.47335306403861e-06	6.45364509315361
C14orf30	1.13359022270517	6.03828660216327	5.91193516974481	3.12031808541482e-07	8.52826920739962e-06	6.4465422159187
MYBL2	1.06622471433966	7.66734841426531	5.9095961239302	3.14635327090764e-07	8.58527160414823e-06	6.43844075416011
GZMB	1.40999354557069	9.390047872	5.90792907008115	3.16504042314079e-07	8.62288858551442e-06	6.43266709152448
C15orf33	1.32410445393793	5.99981370538775	5.90389257618317	3.21074654563884e-07	8.72507214980035e-06	6.41868817900968
merck-ENST00000319685_a_at	1.96696903464655	6.70431800504082	5.8990970696952	3.26590065096737e-07	8.81713389914668e-06	6.40208264953264
NPL	1.15990783786035	8.8825975462449	5.89863582741442	3.27125488661561e-07	8.81722871999734e-06	6.40048560517983
merck-ENST00000295628_s_at	1.04693481429138	7.37690000112245	5.88604353481021	3.42084909251165e-07	9.11667282669123e-06	6.35689261315932
MKI67	1.0835242835638	8.12923019753741	5.87668201857169	3.53645090130348e-07	9.38702615940067e-06	6.32449380306463
CENTG2	2.30258665950863	7.34325266783673	5.86563991929981	3.67780523026084e-07	9.7078245858947e-06	6.28628943835144
LOC440742	1.93990215512241	3.84606885683673	5.86097303305777	3.73922296973322e-07	9.83860786631472e-06	6.27014607505473
GPX2	1.59612824190402	6.10884866444218	5.85296468396824	3.84699967613027e-07	1.00742164504539e-05	6.24244907103666
SERF2	1.57746072259828	9.49944956297959	5.84071653730587	4.01783535110137e-07	1.04391297331555e-05	6.20010078194583
MGC14376	1.52503532437069	7.15055798308163	5.83645529585657	4.07902105026591e-07	1.05622109310185e-05	6.18537089812867
SPRR3	3.85039438900689	6.91591544232653	5.83416461271798	4.11229385012667e-07	1.06262570548129e-05	6.17745341238547
TMEM158	1.64437933701897	8.36672741953061	5.83381006388909	4.11746781151158e-07	1.06313403703305e-05	6.17622800141178
BRCA2	1.07349063516638	6.17676202968367	5.82973335604588	4.17742629992208e-07	1.07526563758786e-05	6.16213876415118
C6orf167	1.03626025007242	7.90828985770408	5.82019326319654	4.32114945998892e-07	1.10284117049278e-05	6.12917441186381
GNAI1	1.29418829334569	8.90612418011225	5.80675781258357	4.53192338028311e-07	1.1486762677869e-05	6.08276590312852
PAMCI	1.90379037202759	7.70033499487755	5.79154067836706	4.78300320269829e-07	1.20586239679891e-05	6.03022558184328
MCM8	1.04876408822759	8.53973279095918	5.78906788353135	4.82508891021345e-07	1.21554842431844e-05	6.02169002204506
HIST1H2BH	1.4552993612138	6.22083399685714	5.77982106288541	4.98574970248897e-07	1.24937686989128e-05	5.98977767382879
MGC27121	1.12082785279655	4.69993660134694	5.77723966958666	5.031541603267e-07	1.25989953756126e-05	5.98087046241448
LYPD6	1.69700456160345	6.45140761	5.76484658751481	5.25726754288515e-07	1.30753331469821e-05	5.93811749151442
CKMT1B	1.52836118457414	6.14145660043878	5.76204788838407	5.30961844258226e-07	1.31956356991701e-05	5.92846497785498
LAMA1	2.27862781932242	7.14889828097959	5.75445477853652	5.4542724611892e-07	1.34365330371898e-05	5.90228115828138
FETUB	1.67958068672931	4.95168797406122	5.7498299590368	5.54428882660684e-07	1.36054631730938e-05	5.88633616723482
FAM54A	1.13641580024484	8.46270811642857	5.74881674113979	5.56420596505535e-07	1.36187992269691e-05	5.88284320836544
SCN2A	2.60383729404655	4.25560299236735	5.74793036263739	5.58168802392336e-07	1.36354365964289e-05	5.87978760693379
merck-ENST00000255531_a_at	2.34535361507242	5.69256596565306	5.74319212268454	5.67606940305319e-07	1.38265046965042e-05	5.86345499772139
ZIC5	1.40147112902586	4.95955496497959	5.73966746657854	5.7473033391377e-07	1.3969233695193e-05	5.85130719232306
GJB4	1.2582778352431	5.59853392410204	5.73566234991658	5.82932513460994e-07	1.41478489156459e-05	5.83750514026481
merck-ENST00000257414_a_at	1.84008508758448	6.3841849357551	5.71857082369259	6.19260616439675e-07	1.4887851498785e-05	5.77862610781263
PCDH19	2.07650267705345	6.08742287397959	5.71654538316583	6.23711947182734e-07	1.49731514735331e-05	5.77165079903796
LOC400125	1.23139167677241	3.3466542214898	5.71575724117661	6.2545262474057e-07	1.4993225501102e-05	5.76893668391784
C14orf162	1.2811309302069	4.62853915155102	5.71069305114032	6.36752903675685e-07	1.5253084548815e-05	5.75149888056934
TMEFF1	1.01101358542242	7.86690508812245	5.71033866089086	6.37551236769286e-07	1.52611813376261e-05	5.75027869873936
SPRR2D	3.77380551226724	6.926367456	5.70892514016759	6.40745362300058e-07	1.53265735904285e-05	5.74541202518336
HDGFRP3	1.09860536708966	8.48700669272449	5.70030565723983	6.60569328824126e-07	1.57414393469387e-05	5.71574058661496
LOC344887	3.02543088919827	7.2204986812449	5.68819992523521	6.89442955823154e-07	1.63381717758435e-05	5.67408270586692
LOC643416	1.09826255291379	3.95768014034694	5.67939485720997	7.11227483604576e-07	1.67347940127342e-05	5.64379373077653
PIR	1.2856002816569	6.23548545763265	5.67569273096324	7.20589556132516e-07	1.68831841374285e-05	5.63106133849684
LOC440173	2.64206689339828	5.37765123591837	5.67450994069616	7.23606332990172e-07	1.69418931904119e-05	5.62699381567329
merck-AL136790_at	1.37319571197241	5.23142089353061	5.66648603406249	7.44405236903931e-07	1.73553212511083e-05	5.59940462496595
FLJ30428	2.32080406123793	5.62484645863265	5.66389183256518	7.51255753897817e-07	1.74781628133153e-05	5.59048643539346
COPZ2	1.27491745505862	10.2653083976939	5.65709798609611	7.69494066432628e-07	1.77777259821888e-05	5.56713479104233
merck-AK055040_at	1.4806602737138	7.99702607571429	5.64613239674103	7.99862449646879e-07	1.84151665230159e-05	5.52945591334208
ME1	1.37919213791207	9.55123135363265	5.64148659347117	8.13084421195941e-07	1.8616151806567e-05	5.51349688243751
PSMAL	1.51292310752241	4.43536109155102	5.63655670385624	8.27352011393152e-07	1.88516846967128e-05	5.49656486951754
GZMA	1.1725521128138	9.57301794069388	5.6266706346223	8.56715693056407e-07	1.94405854701568e-05	5.46261959692197
LOC388323	1.70413893771207	6.6618326464898	5.62426906126186	8.64003492763933e-07	1.95657840133898e-05	5.45437527496807
merck-BC035180_at	1.07201562204483	6.50054135440816	5.61768450866551	8.84301791318048e-07	1.99844971285394e-05	5.43177497107454
CALB1	4.13422394462759	5.03062528391837	5.61126089998006	9.04559437578933e-07	2.0372866191613e-05	5.40973232908222
merck-ENST00000371372_at	1.85925678182586	4.46874643383673	5.60813100632195	9.1459599804592e-07	2.05849294794409e-05	5.39899397388654
FXYD3	1.55080841936724	11.4512838007959	5.60050109106259	9.39527705091548e-07	2.10745345107578e-05	5.37282170567818
merck-AV720425_at	1.30995781963621	4.0685430474898	5.59084548642013	9.72046540937401e-07	2.17274991231735e-05	5.33971155651807
CSAG3A	1.81746765011207	5.77783890179592	5.58885709075194	9.78880482967863e-07	2.18537539742987e-05	5.3328946152238
PI15	1.30732555994828	7.90778252491837	5.58359597486892	9.97193063096081e-07	2.21878802824325e-05	5.31486007048814
MAP6D1	1.07223227361207	6.69252372610204	5.57308109437799	1.03481626638968e-06	2.28715091197446e-05	5.27882697640233
SIKE	1.12772798835345	6.68412001	5.56832719619424	1.05228476522979e-06	2.32111755300487e-05	5.26254075625524
LOC440995	1.4262934802	8.07088205216326	5.56625336831774	1.05999643733002e-06	2.33657326375015e-05	5.25543703177773
LAMA3	2.26743680577931	9.47798723414286	5.56312353822165	1.07174110429491e-06	2.35463438241811e-05	5.24471713609181
FGF12	1.60282455390603	5.05558496070408	5.55579661267482	1.09974208586396e-06	2.4002468316424e-05	5.21962696691916
merck-ENST00000306222_a_at	1.10816893125518	7.72715513383673	5.5454369905104	1.14057424808339e-06	2.47632338223369e-05	5.18416393361583
ZNF488	1.40717374373793	4.73937899695918	5.54443636241252	1.14459687166411e-06	2.48261837931102e-05	5.18073934971174
PTPRZ1	2.06489573712845	6.62164686697959	5.54211055112501	1.15400125540904e-06	2.49892904118719e-05	5.17277993549401
merck-ENST00000284579_at	1.73364123828103	4.4582712587551	5.52458836780364	1.22735653649531e-06	2.61507398807385e-05	5.11283896984339
C3orf57	1.54850638703966	7.18756222059184	5.52304405456029	1.23403900390802e-06	2.62425241158194e-05	5.10755810121175
NKX2-5	1.03960080612759	4.61121212281633	5.52244244626741	1.23665199494587e-06	2.6269486254986e-05	5.10550095560893
DLX2	2.09941998779483	5.54566732912245	5.52220518777097	1.23768399632878e-06	2.6269486254986e-05	5.10468968516167
TFAP2A	1.47204554904656	6.61911776208163	5.51647795177053	1.2628562163862e-06	2.67352951097394e-05	5.08510860278142
FGF2	1.30285171706437	6.30291256378231	5.50918637766742	1.29563901452851e-06	2.74118189206534e-05	5.06018571662972
BLID	1.34719311384311	6.43925453855102	5.50860220303665	1.29830163766854e-06	2.74506340520569e-05	5.05818930489824
OR7A5	1.76727933345517	4.09380206779592	5.5063198430769	1.3087565146677e-06	2.76188445135445e-05	5.0503898161002
CRYAB	1.44485847192241	8.99644860463265	5.50525519032178	1.31366188297283e-06	2.77047279937647e-05	5.04675183648915
NUF2	1.07172374697415	8.96631950634694	5.49973668572245	1.33938162006172e-06	2.81933453015277e-05	5.02789733452069
RNASE7	2.08703513962586	4.55114833112245	5.488168026722	1.39492861160641e-06	2.91957501645121e-05	4.98838582420678
KIAA1815	1.24918347167242	9.15470843259184	5.48303280734009	1.42031080066455e-06	2.96708027564158e-05	4.9708531190913
GAP43	1.10231438915432	4.34872725309184	5.46604007512787	1.50760695277494e-06	3.11718317458636e-05	4.91286334862809
ABCC1	1.16001059141207	8.03344607291837	5.45267349681377	1.57998956060001e-06	3.24745157486497e-05	4.86727766333902
SEMA6D	1.1833217065819	6.75818487745918	5.44932880973996	1.59863339442702e-06	3.27961265292397e-05	4.8558749554197
merck-CR605149_at	1.44368265390518	6.70902326942857	5.44889085160251	1.6010907147016e-06	3.28065268631039e-05	4.85438199027265
NTS	3.81397520018965	5.39840453181633	5.44360438790499	1.63104891073422e-06	3.3276408946198e-05	4.83636307920784
FABP5	1.02702811360346	11.6052825853061	5.43329731885495	1.69106317557042e-06	3.43107817990736e-05	4.80124334368064
RDH12	1.41707012908276	4.66372788157143	5.43153337276862	1.70155079374105e-06	3.4460301444653e-05	4.7952345573531
merck-ENST00000222607_at	2.2671934090707	7.76281871330612	5.42016740821884	1.77068838540025e-06	3.55348862234712e-05	4.75652820893184
DSC2	1.12813244805345	7.98889214159184	5.41917593279243	1.77684961108548e-06	3.56369601671608e-05	4.75315270069534
NELL2	2.14632066881724	8.66889890606122	5.41547472418678	1.80003765865445e-06	3.60366234887506e-05	4.74055313751565
ASB2	1.08315209698621	7.19953765614286	5.40973891225176	1.83656539854705e-06	3.65525082536399e-05	4.7210315355344
TBX3	1.02538711273276	7.54831045615306	5.3735417006674	2.08460421187387e-06	4.05818458228152e-05	4.59795252897687
merck-BM700951_at	1.44373066413104	6.51338684216327	5.36857529786104	2.12112543031589e-06	4.11719387536667e-05	4.58108153042497
merck-AK123295_at	1.3317816453569	6.40650792583673	5.36719762603245	2.13136800057084e-06	4.1339124383503e-05	4.57640223326046
APOBEC3B	1.90580768081035	8.72077533073469	5.35824110664278	2.19916009497752e-06	4.23888108306916e-05	4.54598852378408
HAX1	1.03493446209828	7.34845648797959	5.34675841686364	2.28920026368912e-06	4.37933389163794e-05	4.50701539572378
PLK4	1.0598351672138	7.28746599512245	5.34522654208886	2.3014846419642e-06	4.39269547121699e-05	4.50181769507251
C16orf75	1.09651960913621	10.254067662551	5.33529398576928	2.38273224931014e-06	4.50625911359835e-05	4.46812540570798
MSI1	1.76516615740518	7.61707386695918	5.33391987991757	2.39419338179716e-06	4.52277454055391e-05	4.46346555139439
RHOV	1.55902232286724	4.93076541046939	5.31524397722593	2.55547738820853e-06	4.7765226449749e-05	4.40016261544984
HS3ST3A1	1.41087489562586	7.69561011706122	5.31320450120822	2.57372787815946e-06	4.80443695634125e-05	4.39325318031289
GPR103	2.12540171023966	3.43505890244898	5.28912244871475	2.79921883725849e-06	5.17005582794601e-05	4.31171921423394
merck-AI695424_a_at	1.83576980487069	6.56400514428571	5.28509107244021	2.83882876028145e-06	5.22574624595285e-05	4.29807980471378
merck-ENST00000369439_a_at	1.04921293076035	6.9067738965102	5.28374140240036	2.85221317987597e-06	5.2445603745107e-05	4.29351406253123
AADACL2	2.6576233962569	3.65119380416326	5.27920294402127	2.89767922334242e-06	5.29830438972239e-05	4.27816336953849
ERC2	1.56676902745	6.80048366122449	5.27907008294164	2.89902095223854e-06	5.29830438972239e-05	4.27771403849439
GCET2	1.36511576564742	4.7702910787551	5.27527146344985	2.93764296395774e-06	5.35707795292029e-05	4.26486852618771
CDK6	1.05099008683162	6.62854810119728	5.26535541472487	3.04087529692083e-06	5.51801525554549e-05	4.23134778196042
KIF14	1.11665283968276	6.10337549177551	5.26439244901768	3.05108929195577e-06	5.53228044268078e-05	4.22809342027858
CCL26	1.87342548033621	6.88082334577551	5.26422092169431	3.05291220287223e-06	5.53228044268078e-05	4.22751375704753
merck-AK056784_at	2.01831365541207	6.11277991014286	5.26231460898617	3.07324416003441e-06	5.55849774345994e-05	4.22107186305585
DPP6	1.54214303449483	7.48812140218367	5.26178666238711	3.07889863930247e-06	5.56568847267147e-05	4.21928791400216
DNM2	1.92954076100517	4.52670846689796	5.25523345474777	3.14994701810706e-06	5.67247112934836e-05	4.19714841967378
LOC645074	1.09438842449828	8.03365030840816	5.25282113441765	3.17650664421553e-06	5.69863229305613e-05	4.18900046040439
FOXL2	1.49192255478276	4.31197570306122	5.24700818511298	3.24141936147057e-06	5.79002026351475e-05	4.16937054736548
AKR1B10	4.25630851680172	7.61269028881633	5.23954186638549	3.32672050335598e-06	5.92099921498374e-05	4.14416598751016
merck-ENST00000381492_a_at	1.11224407434828	6.5199070677551	5.21882608542648	3.57517606673848e-06	6.32148331416432e-05	4.07428579330444
IL1B	1.09722358897759	7.67073354702041	5.21783206772912	3.58754788936883e-06	6.33659963645417e-05	4.07093460771118
ITGB8	1.48376799808966	9.74021586336735	5.21135189515871	3.66924441569438e-06	6.46368013355557e-05	4.04909198746758
merck-ENST00000381244_a_at	1.67976690016035	5.62485983161225	5.1886499206547	3.97020632690745e-06	6.91072142683563e-05	3.97263056184616
DDX19B	2.42643796862586	6.41723521706122	5.17921964857538	4.10227235102327e-06	7.09823987332544e-05	3.94089653626809
LOC653060	1.64001105866724	6.54566133732653	5.17703515625404	4.13347823654545e-06	7.14479687050007e-05	3.93354778419952
GNB4	1.05825641327845	9.38866039357143	5.17296325888843	4.19227268253209e-06	7.22007357111617e-05	3.91985205027454
S100A7A	2.70268522838276	4.47180646142857	5.16893279796021	4.25128140530123e-06	7.29895041066554e-05	3.90629871023957
LY6G6C	1.29052772532156	5.21846437543878	5.16120818351175	4.36667503512106e-06	7.48156989350742e-05	3.88033138129053
COL17A1	2.34721816073966	7.13183634218367	5.15427165118987	4.47292643792872e-06	7.64880735403086e-05	3.85702279557239
FGFBP1	2.52097147507069	9.64981098138776	5.15084671045163	4.52632517633927e-06	7.73113130196681e-05	3.84551741779097
EPHB3	1.14740958428449	7.98113686253061	5.14269239700167	4.65600469568063e-06	7.91186692341876e-05	3.8181335962311
IFNG	1.63228785789483	7.10020018465306	5.14137005929408	4.67737667679017e-06	7.94004449388758e-05	3.813694106166
ABCA13	1.2470314295931	4.96054142944898	5.13397507568861	4.79869245493514e-06	8.12103373958472e-05	3.78887302025696
SAC	1.40811366424311	4.08242917932653	5.13071924933637	4.85308393690171e-06	8.19634700764657e-05	3.77794822129503
PPP2R2C	1.19918350029052	5.12649008221429	5.13042230025578	4.85807489218207e-06	8.20059862018902e-05	3.77695192099134
CCND2	1.07242164450173	8.33667362615306	5.12736192598804	4.90980783685319e-06	8.27430348517042e-05	3.76668497633119
IGFL1	2.02362986710345	5.69439221522449	5.12367437894745	4.97286480756135e-06	8.36455540157693e-05	3.7543163782075
merck-ENST00000368213_a_at	1.20338280396552	8.35988086171428	5.12197104017448	5.0022609068054e-06	8.40121356855721e-05	3.74860400117705
GABRR1	1.61755990574224	4.44860537993878	5.09993587682465	5.39834773830988e-06	8.96650413668274e-05	3.67475671132494
SEMA3D	1.04445683765948	4.51753041479592	5.09924423344431	5.41126827351125e-06	8.98346404966041e-05	3.67244031052446
PHGDH	1.40785343127932	10.2507868752041	5.09894071938857	5.41694781723718e-06	8.9883919411844e-05	3.67142383329477
EFS	1.45341746174828	9.47017392159184	5.08384757563242	5.70691733560439e-06	9.40832572985044e-05	3.6208993088553
FOXRED2	1.01754033211035	6.77681936422449	5.08159914275801	5.75140403536794e-06	9.4675421044962e-05	3.61337649605879
KRT34	1.02619073804311	4.54715619517347	5.07969481256503	5.78934968956143e-06	9.51111547363875e-05	3.60700576750565
merck-BU679318_at	1.69769700743276	6.08712097857143	5.06496528727626	6.0913063504415e-06	9.92846998211342e-05	3.5577541707813
FLJ35934	1.36210254172241	6.74115788993878	5.05310999831986	6.34557035644118e-06	0.000102621801964436	3.51814488696638
F12	1.01424363287587	7.81637206873469	5.05226399857391	6.3641094413468e-06	0.000102771222751569	3.51531943314503
A2ML1	2.47821879471293	5.4044746712551	5.03498575701483	6.7546340998322e-06	0.000107973184335457	3.45764576794296
MGC33212	1.09177484115863	8.02707384838775	5.03477967435957	6.75943165254725e-06	0.000107997801241879	3.45695824563563
merck-CR603521_at	1.4408703399431	4.44747959404082	5.03064130933465	6.8564854392183e-06	0.000109285125849233	3.44315389397604
PADI3	2.62813019844483	5.59741483410204	5.02510214685612	6.98854241669801e-06	0.00011117617405988	3.42468242265211
LOC63928	2.43578845629311	5.61916188112245	5.01867061903248	7.14501959197745e-06	0.000113176700684581	3.40324313949575
CA9	1.94945373292759	8.25999967336735	5.0153299313032	7.22765422354021e-06	0.000114158370878051	3.39211045760587
ALDOC	1.13390227286552	10.1213221432653	4.99726200503057	7.69115930863382e-06	0.000120503310283146	3.33194038354645
DEFB107B	1.12560512997414	10.7063344065714	4.99224326792655	7.82502141611737e-06	0.000122253975027587	3.31523909716291
merck-ENST00000379284_at	1.07768457150518	8.27328029002041	4.98624769785812	7.98794782391791e-06	0.00012415585288624	3.29529411255617
NDC80	1.13783484835518	9.40388040642857	4.95650067342672	8.8470153342571e-06	0.000135350761133653	3.19645075256955
DDX19-DDX19L	1.44261374455517	7.11796692689796	4.94968664416999	9.05625171899593e-06	0.000137978820422735	3.17383601621216
WNT7B	1.12677314290345	6.95434968266327	4.945253852953	9.19497473310208e-06	0.000139835319874557	3.1591296867646
HES2	1.95224063822069	8.22514588393878	4.93990846694368	9.36504035538294e-06	0.000142095735881927	3.14140143391707
ICEBERG	1.60943140981897	5.49301842444898	4.93416348251827	9.55127057908701e-06	0.000144654135325761	3.12235489217758
UPK1B	3.58185477736724	5.02535010626531	4.92953777788706	9.70386192646998e-06	0.000146690498113835	3.10702442658882
GRHL3	1.55872296116207	7.32971763867347	4.92942273979177	9.70768717346101e-06	0.000146690498113835	3.10664322872935
FLJ12684	2.18269928962241	7.91601276606122	4.92321977225252	9.91615967562163e-06	0.000149432018966311	3.08609300729932
ADAMDEC1	1.52867410831207	8.42470646777551	4.92025180978845	1.00174601544612e-05	0.000150616261451634	3.07626327102392
CYP2S1	1.87140053272759	9.04202951530612	4.92008400056067	1.00232180121328e-05	0.000150634518021868	3.07570755421407
SYT14	1.14562625215345	3.09855893679592	4.91693833802847	1.01317562260169e-05	0.000152127769094718	3.06529154420322
merck-CR626620_at	1.00026611877241	4.98697845204082	4.91641874575801	1.0149795195638e-05	0.000152261284555942	3.06357126749588
merck-ENST00000340797_at	1.34747962035517	4.54744435012245	4.91553753060955	1.01804610759414e-05	0.000152582651921648	3.06065386022579
merck-ENST00000269518_a_at	1.35106774426725	9.13405100463265	4.90920775452328	1.04034287666703e-05	0.000155292604187942	3.03970320471521
merck-hCT1970843_a_at	1.02453900298104	7.30656174195918	4.90492520158884	1.0556999550654e-05	0.000157300145063061	3.0255336635034
MAGEA9	2.53360979633621	3.99920413089796	4.90427192798095	1.05806208635908e-05	0.000157300145063061	3.02337256134761
merck-ENST00000377872_s_at	1.03167409349828	6.13054020728571	4.90123851308312	1.06909870366072e-05	0.00015865635327871	3.01333894557085
SLC13A5	1.93597180309138	5.32118239244898	4.90062495360142	1.07134477320896e-05	0.000158918538103788	3.0113097293842
HSPA4L	1.1875247678	7.01120425135714	4.88987752909839	1.11144908223771e-05	0.00016398696672642	2.97577874695024
CNTNAP2	1.23914409387285	4.91032955022959	4.87874829440439	1.15453356830106e-05	0.000169139422845272	2.93901318989747
merck-AK023033_at	1.78792710523103	4.09724219446939	4.87586160949874	1.16597433960609e-05	0.000170514103577242	2.92948161994679
LHFPL1	1.04796303149655	4.18596416095918	4.8604725023423	1.22887248057947e-05	0.000177985187193757	2.87870057517701
APOL1	1.27587754799138	10.9014019038776	4.85828746535841	1.23806934999974e-05	0.00017900441849342	2.87149482204921
ADM	1.48703053679483	8.97432706666327	4.85490259862	1.2524500563383e-05	0.000180689628885047	2.86033449537481
GHR	1.26781197996896	4.96015927946939	4.85161358485104	1.26658073887523e-05	0.000182410735169116	2.84949276394092
merck-AK096932_at	2.20112006099655	4.80911961453061	4.85050925038882	1.2713603669699e-05	0.000182940148637817	2.84585306005099
CNGA4	1.26518754696724	9.43385234287755	4.84358711167187	1.30172613327785e-05	0.000186355518818411	2.82304533238674
DSG2	1.01724924531294	7.97066193195918	4.84059164054499	1.31508643955693e-05	0.000187684290704395	2.81317904917494
merck-AB075514_at	1.16428238978276	6.60366986046939	4.83956954535612	1.31967591532265e-05	0.000188258242774061	2.80981302273168
KIAA1622	1.20539627256725	4.45643066658163	4.83908799161557	1.32184366859772e-05	0.000188486379118367	2.80822722565755
LOC130576	1.01054748298362	5.47020175914286	4.83340145658308	1.34770817708885e-05	0.000191351474068637	2.78950511917319
NDUFA4L2	1.76177448625518	8.18126903638776	4.82421793398985	1.39053190637352e-05	0.000196673653122872	2.75928582524516
SLC9A2	1.82561085083621	5.92900824046939	4.82405962757766	1.39128170405966e-05	0.000196695788207632	2.75876507769755
GLT25D2	1.50720301665517	6.34548916460204	4.81529049701055	1.4334417591441e-05	0.00020162449996141	2.72992842435407
LY6D	2.52435707110172	8.46636906238776	4.80619103082672	1.47851645732634e-05	0.000206736634794348	2.70002492969138
SUHW1	1.57464571502931	4.12829582036735	4.80226803696507	1.49837598766823e-05	0.000208879359286196	2.68713896848847
SERPINE1	1.15510767372414	8.42315728516327	4.79991586854824	1.51040884496031e-05	0.000210018781291528	2.67941451856496
S100A3	1.17428666932931	5.91446787497959	4.79731989743249	1.52379908107504e-05	0.000211551553328647	2.67089097968182
LOC390940	1.35972119181035	7.6167765862449	4.79330598565691	1.54473295874132e-05	0.000213935013008218	2.65771502550105
LOC729936	1.16774540574483	4.3313488465102	4.78953515950421	1.56465618930796e-05	0.000215940569893735	2.64534057857535
merck-AV695345_at	1.40644714185518	6.8894959892449	4.78929011341587	1.5659595900717e-05	0.000215957813184887	2.64453654817864
merck-AL109688_s_at	1.40985876769483	3.43060226989796	4.78801213163398	1.57277447575966e-05	0.000216627304507105	2.64034354850876
KREMEN2	1.77906916528793	7.22166591457143	4.78298221939385	1.59988065131968e-05	0.000219844143499526	2.62384450281943
merck-ENST00000265783_a_at	1.32349409642242	4.57500959783673	4.77304815356691	1.65476953217745e-05	0.000226042745365798	2.59127710009472
SH3RF2	1.4070111824638	7.60827298847619	4.77276146188105	1.65638073464403e-05	0.000226079604828193	2.59033758222257
LOC389172	1.10753842291724	5.99201461363265	4.75883134398936	1.7365507709135e-05	0.000234987215135082	2.54471159075114
NDRG4	1.51166128276552	8.6402312982449	4.75751420471158	1.74432530985323e-05	0.000235942949806463	2.54039998568768
PPP1R14C	1.47961951749483	9.96841441832653	4.75557467512071	1.75583578849842e-05	0.000237209551328803	2.53405179427326
GCLM	1.11495797942471	8.20285491931973	4.74329648428007	1.8304517767948e-05	0.000245881421403079	2.49388632794734
IGFBP2	1.80898259641897	10.0480705653673	4.74163443234105	1.84078840650084e-05	0.000246822654899729	2.48845217908343
ICHTHYIN	1.83600943775862	5.3121629184898	4.7314727744135	1.90524267795244e-05	0.000253322539507757	2.45524331294269
merck-AK057907_at	1.39080319926207	3.48709730434694	4.73140670501303	1.90566890939687e-05	0.000253322539507757	2.45502747960632
SLC7A8	1.27257596246724	9.99681064867347	4.72943912547413	1.91840525563113e-05	0.000254811255768986	2.44860036129781
LRRC4	1.66910303202414	6.34684337745918	4.72508958858744	1.94685731529766e-05	0.000257970266083386	2.43439603182928
MYC	1.09800687641725	10.6709681404898	4.70831185634422	2.06053658391474e-05	0.000269054625311246	2.37964988093754
INHBE	1.4998603764569	4.80395027055102	4.69222683141196	2.17562284542651e-05	0.000281685346791971	2.32723179537146
CA12	1.93569857325115	7.06834801393878	4.69161044981547	2.18015612837687e-05	0.000282118329914436	2.3252244518176
RGMA	1.06496279576207	5.73158560878571	4.69001186092014	2.191956420138e-05	0.000283534651567831	2.3200188545887
merck-AK056897_at	1.10197244633276	4.6757865074898	4.68284290147159	2.24565010348103e-05	0.000289238686405232	2.29668222877274
MGC4473	2.09216798537758	5.47974229465306	4.6769838922196	2.29048824747016e-05	0.000293985895735107	2.27761973487846
PDPN	1.23286995739225	9.1912820439898	4.67663876668	2.2931566381071e-05	0.000294214481513795	2.27649713634667
H2BFWT	1.25574249070862	4.11981791163265	4.67435522182679	2.31088915008061e-05	0.00029591698722527	2.26907017780237
POMC	1.05233257137759	5.50191552069388	4.674233558243	2.31183767143381e-05	0.000295924147957704	2.26867451974381
merck-BC040293_at	1.53583896699138	4.3150939145102	4.67406220321082	2.31317424765606e-05	0.000295980956513089	2.26811726836927
merck-ENST00000333554_s_at	1.44157094048966	3.81892418155102	4.67378289066311	2.31535452053538e-05	0.000296145634333755	2.26720895261191
KLF4	1.2904270554069	9.35044179436735	4.67287803936458	2.32243149831865e-05	0.000296551644612341	2.26426654459357
SMO	1.09779955599656	7.95192958853061	4.67280530298504	2.32300130020888e-05	0.000296551644612341	2.26403002874344
CYP4F3	2.40427121400948	5.06816012185714	4.66545653672777	2.38128183258412e-05	0.000303058105933441	2.24014131024696
merck-ENST00000314747_a_at	1.21357265560172	6.7549012062449	4.65035374701356	2.50559105450511e-05	0.00031596751704073	2.19109122528606
merck-ENST00000375031_at	1.30589067937414	5.23641954610204	4.64484786122292	2.55247280958758e-05	0.000321268530965288	2.17322453921137
SIM2	1.47806946427673	5.57431982583674	4.64235071085883	2.57401790382449e-05	0.000323611738966603	2.1651239111619
CLCA4	2.46170382977241	4.14792013620408	4.61555083306564	2.81675614912976e-05	0.000348603310731861	2.07829190477561
CDH3	1.02940537929311	10.9968573641429	4.60897951270273	2.87961669892336e-05	0.000355031358941637	2.057030391731
HPDL	1.2549709477138	5.74365638646939	4.60747740831461	2.89417740730612e-05	0.000356561365977034	2.05217198379648
SERPINB2	2.33722042206379	5.73692824579592	4.60120383671729	2.9557736837765e-05	0.0003628017954026	2.03188740296914
ARHGAP25	1.46480271474483	3.52971469773469	4.59883106882985	2.97940336473284e-05	0.000365161403885352	2.02421825017356
SYNGR1	1.02012638523018	6.31426257076531	4.59269811340979	3.04133967202554e-05	0.000371653277355926	2.00440275381264
CXCL10	1.62661868119483	10.1909831579796	4.58835567265849	3.08595401103897e-05	0.000376411454481145	1.99037864977648
OCC-1	1.32475688581725	9.41486642073469	4.57881961917284	3.18618743176681e-05	0.000386902395383163	1.95959984168773
FLJ36644	1.22840385415	4.54214133722449	4.57778922985016	3.19720672327297e-05	0.000387983142374336	1.95627564078314
THAP10	1.15844096578966	7.26905817457143	4.57470734139586	3.23038842656501e-05	0.000391436650240898	1.94633473760245
merck-AF085831_at	1.92380127482587	6.78378636885714	4.56793107765052	3.30453576053354e-05	0.000398238000977711	1.92448661047665
GCLC	1.32892755665001	10.5381422758776	4.55928272999987	3.40159038102869e-05	0.000408449568642681	1.89662114346344
IL1RN	1.18864279832328	8.23437542189796	4.55536196448561	3.44650402313123e-05	0.000412646976810652	1.88399513479433
AKR1C1	1.19675433742988	7.3064747332381	4.54173572178937	3.60715433218856e-05	0.000428477203780177	1.84014841156725
merck-AI091059_a_at	1.07645077517242	7.48987225016327	4.53619267849419	3.67458101713963e-05	0.000434462854711947	1.82232699503247
AMTN	1.49337825058966	5.67148913440816	4.52767093837909	3.78065185845082e-05	0.000445282731920773	1.79494587434869
merck-ENST00000383165_at	1.58368668836724	4.83254256342857	4.52667747296137	3.79321078990162e-05	0.000446419301801947	1.79175513232642
merck-BC036236_at	1.68400945992759	4.26925596414286	4.52219543872168	3.85037959556651e-05	0.000452554382830363	1.77736357148638
PPP2R2B	1.35047507863794	6.31275268867347	4.52092911245923	3.86668377196032e-05	0.000454050459516851	1.77329851427637
HOXA13	1.36955971128621	3.60332895320408	4.51869128945849	3.89566133213229e-05	0.000456267609435054	1.76611596555542
HEPN1	1.17680232398966	9.7796752934898	4.51772710264539	3.90821192755586e-05	0.000456872179246331	1.76302174227153
merck-AK021516_at	1.14334812879482	6.51612837628572	4.50694276411955	4.0513108095132e-05	0.000469954888970577	1.72843143927135
BCL11B	1.14275892431666	7.8366268410068	4.49267639842784	4.2485046192047e-05	0.000489234712193447	1.68272454656155
RPS15	1.18272488486207	6.59331774210204	4.48187811534161	4.40396817657372e-05	0.000503117701440208	1.64816832721391
HAS2	1.20043811607759	6.75195071342857	4.47659216237532	4.48208320265473e-05	0.000510809571734659	1.63126493828768
DSG1	1.61892079576896	3.27673650620408	4.47375045445168	4.52463531217698e-05	0.000514774311958145	1.62218114970794
CNTN1	1.62792220870115	5.87544929333333	4.46544492682917	4.65127823980474e-05	0.000525038568213301	1.59564544926841
EN1	1.99742972302931	5.18106435159184	4.46051227152141	4.72812332263931e-05	0.000532082391430621	1.57989558565079
SULF2	1.10105602332069	9.79714600814286	4.45411268096063	4.8296715916156e-05	0.000541305281530873	1.55947263923565
SOX7	1.11430653571897	8.12636887510204	4.45255715784967	4.85467448974008e-05	0.000543372799994439	1.55451036377068
XCL2	1.27272532163966	8.68987172042857	4.45220103785709	4.86041638621927e-05	0.000543831874628172	1.55337440700562
S100A12	1.77465703282759	5.8982525084898	4.45016369155249	4.89339323164838e-05	0.000546316197874207	1.5468763803655
PAX9	1.18225360103104	6.06945479628571	4.44911473076963	4.91045699349998e-05	0.000547582847983534	1.54353125123188
RTP4	1.27829626670345	8.15456303214286	4.44847103438522	4.92095694908275e-05	0.000548016411598725	1.54147867106768
CSAG2	1.12860370337931	3.12578103142857	4.44726034034994	4.94076517886902e-05	0.000549852930429824	1.53761841997817
merck-ENST00000359455_at	1.0204234267069	2.74467534463265	4.43900471531634	5.0779265500979e-05	0.000562662095305466	1.51130743081267
RPS28	1.88523446093794	9.54444243930612	4.4351804955749	5.14271640591855e-05	0.000568890480498558	1.49912646240026
merck-G30725_at	1.55265461071552	7.59735045383673	4.4196298633905	5.41458817656167e-05	0.000593946835736807	1.44963999433338
TMPRSS11F	1.0506084651569	3.7455261714898	4.41770697707038	5.4491653549158e-05	0.00059701314941019	1.44352594464703
UGT1A6	3.04319923397758	8.4498092704898	4.41683210752797	5.46496841881273e-05	0.000597954118775243	1.44074456489655
EPHA7	1.58416991852758	4.32207625841837	4.41172917819289	5.55803947350594e-05	0.000606137114030074	1.42452602958943
merck-BC071787_at	1.14189247697414	7.38972025930612	4.4114598075549	5.56299520003258e-05	0.000606407325064526	1.42367011603402
C9orf48	1.0226121397569	6.17175746689796	4.37687315878548	6.23643406300622e-05	0.000667818147580249	1.31395855080382
EYA2	1.12415833211897	6.1946587799898	4.37261017697135	6.32475237136925e-05	0.000675965555667327	1.30046178212604
BVES	1.09664729763966	5.41885117820408	4.36819959403754	6.41741197940684e-05	0.000684324410914361	1.28650369781497
ALDH1A1	1.66421386577414	9.61214094289796	4.36531399903762	6.47874874608723e-05	0.000689534372966389	1.27737501925859
C10orf65	1.65580633170345	5.41646282795918	4.36452589505028	6.4955999650745e-05	0.000691105987298187	1.27488228073471
CORO1B	1.95702703592242	8.19850267310204	4.35939841314005	6.60628368907934e-05	0.000701082340409883	1.25866905822504
merck-ENST00000369705_at	1.14115119260345	7.66362901887755	4.35503672491915	6.70188211413953e-05	0.000708732050175654	1.24488382766333
merck-ENST00000278550_at	1.1143681037931	8.51618028620408	4.35098392551559	6.79191815641201e-05	0.000715969674529499	1.23208024541301
HOXD8	1.30853494389655	5.77440186657143	4.35030812026721	6.80704593341554e-05	0.000716880539487056	1.22994575168025
merck-DB370515_s_at	1.37680773822241	3.90175438995918	4.34850271092231	6.84762092800459e-05	0.00071955365016208	1.22424417651496
KRTDAP	2.39643425112069	5.63812420840816	4.34419825921169	6.94531300280988e-05	0.000727053874272674	1.21065467724094
merck-BE156543_at	1.5672714099431	4.8354933785102	4.33502437098517	7.15807332897121e-05	0.000741968395089603	1.18171168322722
FOSL1	1.23844820634655	7.62100927091837	4.32610712344151	7.37096189463677e-05	0.00075943158023903	1.15360419172175
merck-AK095285_at	1.35555248269828	4.22745604518367	4.32349383792712	7.4345111444845e-05	0.000764274474892837	1.14537186092264
EPHB6	1.07040734221379	6.88777558659184	4.32187706007121	7.47409447747359e-05	0.000767846923928637	1.14027981425727
CLCA3	1.73822129206035	4.16804524808163	4.32003329513031	7.51948568381102e-05	0.000771090346042025	1.13447389981186
CNNM1	1.06972203091552	4.88715893164286	4.31155395448677	7.73171693988672e-05	0.000789316012679826	1.10778706640484
DGKB	1.2055276038569	3.468167217	4.28649513470469	8.39358363080014e-05	0.000840194680289604	1.02905671012551
TMPRSS11B	1.11774590715862	3.0653665134898	4.28067488939452	8.55502988723224e-05	0.000854291885094609	1.01079997682613
CD274	1.22953066326638	7.27449036857143	4.28028399733422	8.56598039584542e-05	0.00085512781711371	1.00957424087961
merck-ENST00000368966_at	1.05054323366035	6.04515060928571	4.27621516956893	8.68077828944202e-05	0.000866066333523537	0.996818449405874
merck-AW295767_at	1.09012266336034	3.70122129955102	4.27538172129937	8.7044772841877e-05	0.000867908377150902	0.994206260802257
merck-ENST00000329869_s_at	1.02379102635518	4.68389432665306	4.25443631084514	9.32116435407466e-05	0.000916171247644937	0.928635006691294
COCH	1.08840390728104	4.86348474683673	4.24498722961454	9.61309117943127e-05	0.000938465288196952	0.899101862646898
PTN	1.45059135281552	7.03383145222449	4.24090630446431	9.74190246848821e-05	0.000948248069694039	0.88635618912356
merck-hCT1817915_at	1.98025177344828	4.91670407653061	4.23892838335626	9.80493648699248e-05	0.000952984636040052	0.880180702649646
LOC728342	1.04920429569655	6.47193539940816	4.23819276133603	9.82848094162319e-05	0.000954433593021774	0.877884272378819
merck-AL832136_at	2.26457263052241	5.25854060422449	4.23669826171759	9.87648361400832e-05	0.000958253032646233	0.873219376241911
UGT2B17	1.53571861821724	3.20720160628571	4.22211062379966	0.000103571659150366	0.000999043123599676	0.827725583467374
merck-AA102553_at	2.0495069899569	5.94008923208163	4.21873867816415	0.000104714709533672	0.0010086016168419	0.817219940971388
SLC4A11	1.13717888206207	7.37510801187755	4.18863859321676	0.000115476556845479	0.00109630224154139	0.723612685418635
merck-ENST00000328242_a_at	1.25232492621897	6.28523352604082	4.18015575360916	0.000118698728403779	0.00112242411373944	0.697288688169746
TAAR2	1.16307275588448	7.15485574179592	4.17984266089546	0.000118819311380241	0.0011232439778127	0.696317575761404
TBX18	1.22092360374828	3.20426770134694	4.17386589231731	0.000121144120190978	0.00114391655274608	0.677786123201378
merck-AW973537_at	1.06134359972414	4.05244522755102	4.16162159887938	0.000126045594893438	0.00118503966035245	0.639860715611539
CHST3	1.30471851451552	7.62494709922449	4.16155912412798	0.000126071091064552	0.00118503966035245	0.639667341529503
DMRT3	1.76972810255	5.15661822604082	4.14494489268497	0.000133032156319107	0.001240972166136	0.588291228732372
IL20RB	1.80541821436897	8.11319869155102	4.14338155047323	0.000133706050159225	0.00124585629031163	0.583461938952437
merck-CB119247_a_at	2.00775636670345	6.73748439646939	4.14304542533188	0.000133851372325453	0.00124685994568861	0.582423734657141
ALDH3A1	2.26197167322414	7.72909687244898	4.13480967918948	0.000137460335082736	0.00127617543797198	0.556998177344395
CYP2C18	1.64922164814311	6.09090802732653	4.11757548843089	0.000145320574581147	0.00134051558405364	0.503870822427371
SLC47A2	1.02536709658103	5.63827667134694	4.11441899335538	0.000146806692859651	0.0013530948813945	0.494151933364851
ZNF711	1.29258061952414	7.29185572461224	4.0989263127111	0.000154317186189543	0.00140744915371167	0.446501937552449
C6orf142	1.65468994197931	4.12721611440816	4.09421515106538	0.000156674006818613	0.0014250242381502	0.43202932909373
OXCT1	1.15771647368535	8.84631259988775	4.08531622089102	0.000161221385598468	0.00145758729117699	0.404714033227379
IL1RAP	1.05443327332759	8.45158952306122	4.0835997973424	0.000162113082278081	0.00146405203398672	0.399448793766444
merck-AF038185_at	1.29893683936897	5.95157151471428	4.08165310094482	0.000163130193416246	0.00147083364218896	0.393478482977994
merck-ENST00000379613_at	1.37511003267587	9.22362177181633	4.08010726283105	0.000163942267102883	0.00147654930216297	0.388738551129355
LOC285084	1.6183182284	3.56384766940816	4.07814639967104	0.000164978004156767	0.00148386211931886	0.382727308262838
PTHR2	2.07887635841379	5.55487040920408	4.07449774740949	0.000166922143163901	0.00149850252161191	0.371545719461851
DSP	1.02966917482328	10.1610668751327	4.06464985647642	0.000172280949274761	0.00153910814101486	0.341390534228706
merck-AV702712_s_at	1.25716101492069	4.2644916012449	4.05367297053287	0.000178450573247022	0.0015855608406753	0.307820518463034
CALB2	1.56399389083621	5.54923088681633	4.03548298022789	0.000189148414800524	0.00166097493475487	0.252289790172047
merck-AL049270_at	1.06252100031724	3.25486914842857	4.03541481193501	0.000189189650461544	0.00166097493475487	0.252081917555539
merck-BC066346_s_at	1.65043265469138	5.21075541026531	4.03287613276982	0.000190731535132799	0.00167106833622032	0.244341702982179
TMPRSS4	1.52798794006035	9.10772400865306	4.02687736186776	0.000194423423606316	0.00169758223935217	0.226061591632019
merck-ENST00000262096_a_at	1.01045050198276	9.53097922983673	4.0260246962126	0.000194953772019723	0.00170131676856275	0.223464355223203
VCX3A	1.90810018676035	5.04900571844898	4.01473040959375	0.000202112180804588	0.00175040338828575	0.189087639310952
SERPINB11	1.05857921996897	4.01753133693878	4.01300175649746	0.000203230022142393	0.00175597730625143	0.183830353167197
LHX2	1.47552752241379	4.31061470018367	4.00382151005627	0.000209267447973619	0.00179597300094988	0.155929846597323
MRGPRX3	1.18349641057414	3.87436351169388	3.99604530780791	0.000214516925935987	0.00183169481264721	0.132321621560397
merck-ENST00000366693_at	1.01882576036552	4.13825044216326	3.97415660805254	0.000229986309808806	0.00194099800490378	0.0659929751174317
SPRR2C	1.99027013942759	4.99933108712245	3.97097274024953	0.000232324429400769	0.0019568729186798	0.0563603927370453
UBD	1.25681293067069	10.5497817160408	3.96261486993433	0.000238572010227247	0.00200136079328541	0.0310929105919362
IRX4	1.79791963313794	4.73818573208163	3.95204972204143	0.000246702223980564	0.00205693968314355	-0.000808698924211981
C6orf190	1.01894074302242	5.87549948565306	3.9482456930507	0.000249694587215649	0.00207575843780351	-0.0122843399509787
LOC400019	1.58758359870518	5.03443327593878	3.94728737531849	0.000250453941155174	0.00208102744639536	-0.0151744101035822
KRT9	1.1768370041	5.12695285732653	3.93111379557579	0.000263611207829764	0.00216789053977358	-0.0638958342573623
OCA2	1.71753329362586	5.26589344212245	3.92401381728812	0.000269595665789669	0.00220798051085101	-0.0852512698672721
LOC151438	1.13416866290862	4.52167679210204	3.92184485972184	0.000271449858849018	0.0022205760846666	-0.0917711150452822
LOC284293	1.0499577796069	4.86915964555102	3.92014819900959	0.000272908873388984	0.00223070707087401	-0.0968699433699891
LOC389832	1.22336662745172	7.10011037177551	3.91342587005268	0.000278764408106736	0.00227225931109217	-0.117060729631453
CXCL1	1.27302985960691	9.40237773812245	3.9061007654177	0.000285283058824891	0.00231529724583149	-0.139041470452299
ZNF695	1.13735901146897	6.54735571687755	3.90385225648638	0.000287313361981097	0.00232778589681313	-0.145784361836057
AFF2	1.11406549691494	4.31570709287075	3.90288040042272	0.000288195214557843	0.00233436011439926	-0.14869816451673
HIST1H2AG	1.47919958341552	6.90543078504082	3.89483777810695	0.000295593947472932	0.00238148873403891	-0.17279688342553
SERPINA3	1.78798071936897	9.61458839965306	3.88918757940164	0.000300901048807567	0.00241427213725006	-0.189711452006712
MUCL1	1.76045587202414	6.09909366642857	3.88203182116982	0.000307754329571325	0.00245559068309943	-0.211114619351919
merck-ENST00000295549_s_at	1.74848803627069	7.31784024461225	3.86791803744637	0.000321715496593726	0.00254008903514451	-0.253268726896658
merck-ENST00000359488_x_at	1.64147732549483	9.0033379487551	3.86662982150041	0.000323019771977529	0.00254856604006926	-0.257112251261203
MMP10	2.03267742383707	7.66321596126531	3.86410614840743	0.00032558969924156	0.00256190990676399	-0.264639927671191
merck-AW241867_a_at	1.15483045424828	3.75124052863265	3.85744167038004	0.000332471442788881	0.00260392765007791	-0.284506399093138
merck-ENST00000315765_at	1.89305886827931	3.67449537971429	3.85735174615851	0.000332565250525081	0.00260404717776524	-0.284774334437128
ZIC2	1.24777920786725	6.16849632234694	3.83360007544981	0.000358256697904847	0.0027705351774293	-0.355427693728257
merck-ENST00000371497_at	1.12562824105518	6.55251475373469	3.83319637574731	0.000358709477754605	0.00277338976585784	-0.356626555235966
GDPD2	1.28288492169311	5.02409576085714	3.83022610755773	0.000362057849390449	0.00279471568820525	-0.365445244148524
TRPA1	1.06739284253363	6.47460953071429	3.82639116370766	0.000366425518647737	0.00282251515328262	-0.376825731703456
TTLL7	1.07287552135517	5.40829599740816	3.81122793416954	0.000384197376801693	0.00293892377321332	-0.421763816642177
merck-BC041486_at	1.03192738071207	3.21484970840816	3.80819720979955	0.000387847677303195	0.00296109468401014	-0.430734223620112
merck-ENST00000366692_at	1.23976474389311	5.99313153428571	3.80417266462224	0.000392746604644689	0.00298846182781395	-0.442640213692506
HIST1H2AE	1.84710093880345	8.29834657442857	3.80169781816283	0.000395788660960518	0.00300746767747514	-0.449958285650496
MAGEA2	2.79641429202931	3.89091462120408	3.79075569120387	0.000409512555364669	0.00308909436814673	-0.482283042621037
HIST1H2BG	1.46490358621207	7.4022618022449	3.78895732802957	0.000411811484432142	0.003102905941677	-0.487590855924553
merck-ENST00000370385_s_at	1.68262562937241	5.544144889	3.78118789870106	0.000421886995876246	0.00316587133867931	-0.510506355310253
merck-ENST00000377561_s_at	1.25409597655345	5.62913858769388	3.77629695263104	0.000428350832593094	0.00320856646022568	-0.524918795315746
CXorf57	1.10574890495	6.81726661265306	3.77129459004198	0.000435060407453328	0.00325588209668176	-0.53964902760235
merck-BC070495_at	1.5619073598569	4.70789777089796	3.74847542079269	0.000466970691306151	0.00345568735019483	-0.606707904116797
CXCL13	1.43001626136034	8.94067028636735	3.7392662384413	0.000480475909439467	0.00353197734493274	-0.633707593722764
LCE3D	1.99784505892414	4.40037316910204	3.73166013566711	0.000491912464949397	0.00360087744545537	-0.655979675253572
TMSL8	1.26850780082069	6.46511154542857	3.72872915161655	0.000496388930592418	0.00363043949171198	-0.664555440841474
SBSN	1.41498080402069	5.58517752969388	3.72565662051921	0.000501123581532746	0.00365861045993287	-0.673541348865431
MAGEA3	3.42901961819655	5.74202075526531	3.71617111688123	0.000516015589011234	0.00375493082144193	-0.701256645146589
merck-DB216027_a_at	1.11902709628449	6.42722443355102	3.70171864968385	0.000539525478571798	0.00387665543803442	-0.743409006379817
merck-CR603855_at	1.00246045871724	8.03700326565306	3.69746619457084	0.000546636499531364	0.00391543391855883	-0.755794325253618
NRN1	1.37037108586724	8.96304027657143	3.69123863673807	0.000557212850475877	0.00397788062700834	-0.773917755388283
C11orf41	1.17560498293276	5.51396017706122	3.67373467802044	0.000588001995358284	0.00416628128918854	-0.824765739993457
OTX2	1.56754661653448	3.5013134114898	3.66616331442902	0.000601819587307416	0.00424513293148995	-0.846717860195169
HOXD9	1.27005049487242	7.12039632091837	3.66238986242398	0.000608821790558294	0.00428355766136051	-0.857648893351062
merck-AU252473_s_at	1.53390633099655	3.41686487083673	3.65856088233138	0.000616006841455852	0.00432313184055585	-0.868734260588663
GNLY	1.10979740640863	8.93093067246939	3.65495880009478	0.000622840271896294	0.00436369897171974	-0.87915672425036
HOXA10	1.2776156692	6.88097851434694	3.64737737200434	0.000637461001967801	0.0044417285830682	-0.901074178586361
VCX	1.86186855217069	4.95721220420408	3.63642260872398	0.000659169409387158	0.00456611856026169	-0.932697924592422
merck-DB515973_at	1.01889731176552	3.99981403081633	3.63588463787459	0.000660253516653835	0.00457267283008661	-0.934249516994658
SAGE1	1.64091535972414	3.45082159759184	3.63352717876941	0.000665024392055475	0.00459949694845151	-0.941047251502156
merck-BC042959_at	1.0123538297569	7.23127572959184	3.62519332570578	0.000682156002215074	0.00469493833120954	-0.965057684524385
merck-ENST00000381172_a_at	1.4274946770431	5.58564930079592	3.61529473681214	0.000703053495729337	0.00481080135065319	-0.993535119896358
EDAR	1.17865777563793	5.1561726802449	3.61109212506577	0.000712110007978263	0.00485781569043596	-1.00561214681781
SHOX2	1.57320422394138	8.65918313779592	3.59826949489897	0.000740437709017813	0.00501695261004001	-1.04241038666503
DUOX1	1.17049458417414	8.99228808077551	3.59413681938858	0.000749795135803776	0.00506994863089998	-1.05425416295904
LOC339400	1.30430073676725	5.80458633414286	3.57442702010715	0.000796001232339764	0.00532482422432611	-1.11063144445353
HSPB3	1.40865038688621	4.963972507	3.57202491419399	0.000801815231979331	0.00535939120681668	-1.11749001237408
CAMK2N2	1.04880586532242	6.7891997534898	3.57100073321795	0.000804306461079319	0.00537171073814719	-1.12041346796655
FLG	1.26293876514655	3.44146633436735	3.55680137442269	0.000839616730012626	0.00556178831235153	-1.16089406541633
NTF5	1.12905795386724	7.68564045965306	3.54660026824121	0.000865893623794285	0.00570261646993483	-1.18991776165403
KRTAP19-1	1.00139572999828	6.01190184257143	3.54552043784537	0.000868720681321459	0.00571782742661313	-1.19298717540006
HOXA7	1.20955659463621	6.90256093065306	3.5420068956626	0.00087798047828765	0.00577189902769591	-1.20297059806192
merck-CB161019_at	1.47456053908966	4.17558977883674	3.53532027559198	0.000895863841861579	0.00587771354985776	-1.22195392709504
MAGEA1	1.4209560837931	4.07023490822449	3.51634443201303	0.000948528510933768	0.00614662503168577	-1.27571083523013
GPR158	1.68967958270345	6.13661049469388	3.49017863759293	0.00102601257856165	0.00654975152997432	-1.34955388138347
FLJ43879	1.17999156773104	5.04706352138776	3.47859356383726	0.00106221429635643	0.00673595840992822	-1.38214296883203
GAL	1.28838527954483	6.08632409232653	3.47091668708869	0.00108687067191281	0.00685559805668294	-1.40370234035383
KRT23	2.14618793417931	6.65573968779592	3.46461799691335	0.00110750696708383	0.00695006217674242	-1.42136985165309
merck-ENST00000316073_at	1.05360986442931	2.8308050252449	3.45969459663807	0.00112389678655727	0.00703959005568356	-1.43516625883759
merck-BM463821_s_at	1.06656098269828	4.90101854489796	3.45904287237784	0.00112608359004184	0.00704530086066372	-1.43699163956746
merck-HSS00186453_at	1.84125205257413	5.54631602730612	3.45050491938595	0.00115510886255168	0.0071970163728953	-1.46088593073811
MLLT11	1.02889456758449	9.97878567232653	3.43237056870287	0.00121913842963024	0.00752511755403209	-1.51151774055695
LAMC2	1.15822546830805	9.44077250053061	3.43092918588652	0.00122437010522591	0.00754910583941875	-1.51553517197804
LOC389722	1.43267458927759	4.76467866465306	3.42201983493111	0.00125718484529824	0.00769987976651996	-1.54034451740053
LOR	1.0763074137069	3.5288547802449	3.41185972314578	0.00129562717523738	0.00789884658709909	-1.56858862941156
FLJ25758	1.21833076485862	3.26198821844898	3.40273208199865	0.00133111386485948	0.00806035031263675	-1.59391864844279
HOXA9	1.33911147921724	5.04392394944898	3.39133909942132	0.0013767050026887	0.00827595665532881	-1.62547661274918
KLRC1	1.00259326908621	7.30586827289796	3.38851077025835	0.00138825086718229	0.00832272712471874	-1.63330082557169
IGLV3-25	1.25207405364483	8.69527075079592	3.38585990581183	0.0013991557542278	0.00838204024573802	-1.64063044537064
SPOCK3	1.44546842256293	4.62330237611225	3.37374314376537	0.0014500448896374	0.00862321780945859	-1.67408800784738
LTF	1.43101312585691	11.0441794199388	3.36629079786997	0.00148221174323514	0.00877966159075838	-1.69462894864606
NOS2A	1.5541599074431	4.28460883283673	3.34992931878033	0.00155522553905247	0.00910960994632623	-1.73962699510098
IL1F5	1.55075479813966	5.82426926840816	3.34374201397361	0.00158371577531071	0.00924337299917696	-1.75660792744533
IGF2BP3	1.33195215337415	9.85936074092857	3.32747989707953	0.00166097573545868	0.00960850262740561	-1.8011451727365
ZNF215	1.02052310438966	6.76520869191837	3.31471929656778	0.00172408809926704	0.0098890471894464	-1.83599716454923
NPR3	1.26266851362587	6.6636776052449	3.31128338671636	0.00174146607090968	0.00996630841513356	-1.84536695665449
IL1R2	1.16149579806724	7.89219723506123	3.30915832036443	0.00175229704051245	0.0100196453577284	-1.85115898172357
HIST1H3C	1.03195099121897	7.40494400914286	3.30484168261319	0.00177449470171533	0.0101151689900221	-1.86291705911833
KRT1	1.54590177750862	4.57863209559184	3.3033928097721	0.00178200482347268	0.0101492537214551	-1.86686146332497
CXCL6	1.84295681858794	6.5420150347551	3.289290263088	0.00185669354414983	0.0104863647477341	-1.90519687410389
LOC644919	1.10164107345862	4.10956010097959	3.27958926196693	0.00190978103279077	0.0107258970997988	-1.93150689464455
SOST	1.74524363491207	5.45653945991837	3.27297343302577	0.00194680558913308	0.0108950786118381	-1.94942123149852
POF1B	1.39039748602069	6.44744026234694	3.26584682095799	0.0019874478383096	0.0110757872219664	-1.9686928128075
NUDT10	1.16489907805173	5.03024576889796	3.2423824792365	0.00212700521322446	0.0117012953099073	-2.03195400104897
LOC727982	1.20069284791552	3.09198933346939	3.23664948212061	0.00216248396523185	0.0118422251237746	-2.04736586811488
PCSK9	1.12351530538449	6.04692924363265	3.21991312803464	0.00226928185872112	0.0123192240809205	-2.09225693584629
ELOVL2	1.12066273863966	6.48808337402041	3.21491059897882	0.00230215823384123	0.0124569041825589	-2.10564569900616
OLFM1	1.31855866098449	6.96921783403061	3.17952412841559	0.00254787358608063	0.013502657191104	-2.19996654544203
NRG4	1.09798123051035	5.20018922897959	3.17951182253567	0.00254796318244341	0.013502657191104	-2.19999922743182
AIM2	1.23819062789138	8.9653163505102	3.12665343032426	0.00296144257365714	0.0152076681605414	-2.33961047463892
merck-BC040975_at	1.16972162414311	4.83513365381633	3.10771276700727	0.00312438488085124	0.0158966746400953	-2.38925892849341
KLK13	1.34911776306897	4.08357774338776	3.10403483921323	0.00315698636045956	0.016030566519883	-2.39887638639203
CTAG2	1.07661259126207	4.38099349085714	3.10240810122634	0.00317150758101063	0.0160919790072307	-2.40312773306313
GSTA1	1.07259737660518	7.13904160627211	3.10163147369095	0.00317846231533527	0.0161223318758125	-2.40515685955668
FAM112B	1.37534162524828	7.04554737722449	3.10094648594767	0.00318460829517685	0.0161411586622838	-2.40694627274475
merck-ENST00000356405_x_at	1.04905633137759	8.48566626987755	3.06708751272314	0.00350269242634688	0.0174274613537297	-2.49506582609661
IGLV3-19	1.27760434739138	7.85919226895918	3.06098996095143	0.00356305062270156	0.0176629634801941	-2.51086564663562
CRCT1	1.0259304227638	5.77761464791837	3.06030734101891	0.00356986806253433	0.0176882134026604	-2.51263311011319
ANKRD7	1.18510567432587	4.8394028064898	3.04646992808115	0.00371072813265627	0.0182470735363324	-2.54840380848131
PAX1	1.13577767772241	4.55412190442857	3.03969786285193	0.00378154738167975	0.0185251291746414	-2.56586995168636
CXCL9	1.1720561742207	10.1672146475714	3.03230952199155	0.00386025389726015	0.0188404416150043	-2.58489537625645
merck-AK090603_at	1.0016389503569	3.67783050242857	3.02414387910089	0.00394902340760042	0.019202401442091	-2.6058856590169
CYP2C9	1.27702990837759	3.54127693546939	2.99739931137933	0.00425331810359864	0.0203742602353137	-2.67436271699458
HRASLS	1.35480544970517	5.90524133655102	2.98197823858577	0.00443859680192366	0.0210820630048961	-2.7136567604286
merck-AJ004955_at	1.1099648992138	6.70759869222449	2.97811852029289	0.00448613504939406	0.0212530487700145	-2.72346971896781
merck-BC001131_at	1.34431127954828	6.548137734	2.96593930633811	0.00463927478866513	0.0217947962404159	-2.75437650674838
INDO	1.00242771916034	10.4339031387755	2.96334792524452	0.0046724815969837	0.021910435980877	-2.76094124151476
LY6K	1.05687949555086	7.10976466566327	2.96200350561633	0.00468979666059344	0.0219791954606523	-2.76434548518058
CCNA1	1.43195643889311	6.27385027408163	2.96074371215232	0.00470607610873464	0.0220430264527945	-2.76753447114759
LOC645553	1.1010525930431	5.28604696585714	2.95892149987874	0.00472971658624735	0.0221287459757068	-2.77214547237071
PRAME	1.91727700838621	7.98217725565306	2.95186900511912	0.00482225989444647	0.0224752007365522	-2.78997279529197
GAGE3	1.93594560686035	4.01020800204082	2.93895085545972	0.00499616505296472	0.0230597048588249	-2.82255047274293
NLRP7	1.18779353290518	5.3950135262449	2.93707274690287	0.00502192947440386	0.0231592749846865	-2.82727848533369
C1orf110	1.16483573191035	4.91276591457143	2.93684651148125	0.0050250413748424	0.0231671807398345	-2.82784787539275
DMRT1	1.06113839852586	4.67420854040816	2.93477899397349	0.00505356371069185	0.0232598636263455	-2.83304999038812
merck-DV459561_at	1.07097489526896	7.9316213822449	2.93401313556201	0.00506416729559686	0.023302111564996	-2.83497632945694
XG	1.38557714249828	4.15759375936735	2.92611371701746	0.00517475332192354	0.0237123147037638	-2.85482495505613
IL1F9	1.20707336832587	6.11685547320408	2.924500259448	0.00519761530315173	0.023784201538356	-2.85887443160232
merck-AK091686_at	1.33785457482069	3.99241369914286	2.9241680464498	0.00520233427358974	0.0237992256343757	-2.85970802974968
merck-ENST00000378009_s_at	1.07537489662414	5.7914511195102	2.91163679706707	0.00538327638933836	0.0244884415663741	-2.89110325250224
GLYATL2	1.68821045319483	4.8808701087551	2.90986797637342	0.00540928341686296	0.0245730300245626	-2.89552714589757
HOXC8	1.05515756707069	5.56890950336735	2.90232230998446	0.00552154576384377	0.0249666948593443	-2.91437791414451
DHRS9	1.02876601216552	7.69395120179592	2.89904035482953	0.00557104669521346	0.0251356710787169	-2.92256621283179
DUOX2	1.23229654847414	6.40026092932653	2.89501563167348	0.00563231380473778	0.0253396796808891	-2.93259875573463
S100A9	1.31834633858276	10.6014558868776	2.882694526094	0.00582378927045611	0.0259755261245031	-2.96325069130064
GAGE7B	2.04317952172931	3.72420826481633	2.8761082032919	0.00592860695887098	0.0263473333119906	-2.97959790631344
merck-ENST00000333289_x_at	1.13124181112414	8.1173670527551	2.87328246504236	0.00597411181611357	0.0265246724306433	-2.98660324352965
CTCFL	1.63260256578966	3.9984178925102	2.85244215400949	0.00631986489779444	0.0276885745990868	-3.0381175551985
GAGE7	2.00341774061379	3.67110308636735	2.84757458936105	0.00640325091747726	0.027961930672698	-3.05011098385841
C11orf69	1.0148591944431	5.70147478683673	2.84408460579979	0.00646366426579005	0.0281663855683146	-3.05870111846614
PLA2G3	1.01477580153621	6.15096370412245	2.83279016517618	0.00666281699054084	0.0288295969312713	-3.08644922632712
GAGE5	2.02604770242759	3.68468580106122	2.83209283551532	0.00667529729097017	0.0288722936839575	-3.08815982918957
CHODL	1.39842052458793	5.79150471644898	2.8271748905585	0.00676393183685847	0.0291564615873622	-3.10021534676166
merck-ENST00000379910_x_at	1.03606653960345	12.1141205797755	2.81967315755659	0.0069012342902023	0.0295908717567352	-3.11857560879846
FSTL5	1.26697113709655	3.27909108646939	2.8116888856011	0.00705019945576322	0.0300856303973379	-3.13807832366712
INA	1.43085616796724	5.01466921118367	2.80963073828266	0.0070890783816348	0.0301998269852644	-3.14309918361935
GAGE6	1.98659558742931	3.74273094742857	2.80338829037697	0.00720821618298171	0.0305906286628767	-3.15831144878857
DEFB1	1.34674438843449	6.87699079108163	2.79939892782577	0.0072853205307636	0.0308310226648463	-3.16802036288396
merck-DB313424_at	1.14590165113965	4.03254990795918	2.79473716857666	0.00737638648439902	0.0311410821701624	-3.17935302977563
merck-ENST00000327506_at	1.0223241274569	4.79600398485714	2.78967138832962	0.00747653698076815	0.0314214052492851	-3.19165237357463
FAM110C	1.07597546271552	9.08741911428571	2.78374427203963	0.00759531055364695	0.0318179594118091	-3.20602245829785
merck-ENST00000275358_at	1.01977719941725	6.76465066308163	2.78353460246429	0.00759954387173326	0.0318236299077394	-3.20653038906631
CT45-2	1.76896578876207	5.27466626469388	2.77316776590916	0.0078115928037661	0.0325430681356192	-3.23160972032578
AKR1C3	1.30867548640345	10.3911774636531	2.76662496398114	0.00794822043322558	0.0329879008541221	-3.2474029733697
GAGE4	1.98274676661897	3.50298312046939	2.74716929664337	0.00836762953643764	0.0343264730441921	-3.29420502553003
LOC441282	1.4773400430069	5.99004155571429	2.7206854242053	0.00897136217758654	0.0361878051190567	-3.35752505841998
KLK1	1.07256919021207	7.26473487908163	2.71958215115005	0.00899736170869653	0.0362750252618772	-3.36015308439958
DLK1	1.17301434747069	7.21712846369388	2.71390783406193	0.00913218020457386	0.036711430862403	-3.37365705858354
HHLA3	1.08197724834655	4.71431269577551	2.71280919911041	0.00915849688911269	0.0367860004076512	-3.37626923395018
HESRG	1.58489731944655	3.26885432918367	2.70745606874807	0.00928772641982152	0.0372148892913153	-3.38898597242644
merck-ENST00000304187_x_at	1.0083575740069	11.4038262857959	2.69829948458651	0.00951266751306344	0.0379355896893757	-3.41069507578152
MAGEB2	1.53993299346724	3.77784030444898	2.69125373321362	0.0096891500308294	0.0384653803103924	-3.42736262135834
BCHE	1.07820117084483	6.53471373920408	2.67401282164428	0.0101337571816547	0.039872353648635	-3.46801165358912
SLC27A6	1.09853519782069	3.40341720177551	2.66311850339677	0.010424270270242	0.0408312656272842	-3.49359708251039
CYP4F11	1.91576222277328	6.27002295594898	2.62717550648001	0.0114377262460546	0.0438375651139246	-3.5774555588035
merck-ENST00000379877_x_at	1.05572537142069	7.0923073482449	2.60440617203444	0.0121255566536064	0.0458640895719028	-3.63013538186017
SAA1	1.44294278406725	8.46218156887755	2.59635665825857	0.0123776215638235	0.0465783527474961	-3.64867615285172
merck-AX746679_at	1.00287122241552	3.99083492285714	2.58705100650244	0.0126749758967528	0.0473674259634393	-3.6700560889151
ZNF750	1.27847952451724	6.97051785083674	2.58268013409054	0.0128168801248291	0.0477543298245066	-3.6800781748905
SLC26A4	1.08751904895517	5.09053777244898	2.58011607008989	0.0129007973783649	0.04799148737488	-3.68595139791724
OLFM4	1.58200842157069	4.97369012446939	2.57851667091292	0.0129533962257871	0.0481223604968084	-3.68961272451801
merck-AI962169_at	1.09282568828966	4.74263218565306	2.57743070566761	0.0129892213090649	0.0482122317576611	-3.69209772092643
DSCR8	1.50709433972069	4.11230787820408	2.56711985697562	0.01333389387696	0.0491926359792687	-3.71565220202577
MLZE	1.11183893018965	7.06686404855102	2.54786825368355	0.0139998179741393	0.0511106668094529	-3.75943856284918
HOXA11	1.01026596121552	4.18008765159184	2.54717051815943	0.0140245115482875	0.0511832789878073	-3.76102078335747
UGT8	1.32646490708707	7.13249492342857	2.54255864171356	0.0141887292715191	0.0516921913778762	-3.77147057042234
merck-ENST00000327859_at	1.05318914232414	6.72457787059184	2.53729152671656	0.0143784155826782	0.0521957713794954	-3.78338728788113
NLGN4X	1.13529510494139	6.10446467187755	2.51789415732239	0.0150970147283876	0.0541034838709582	-3.82710978554721
KLK8	1.19379939471207	6.98371376520408	2.51026850014129	0.0153883319083534	0.0548628204922724	-3.84422765767219
UCHL1	1.12228157614483	9.83488692536735	2.49587833189082	0.0159519943226992	0.0564474829523372	-3.87642119879589
SIX2	1.19553085365345	6.79987442889796	2.47988900529552	0.0166001833227182	0.0581576537776686	-3.91202440718018
MOSPD3	1.03624254456379	6.32542373122449	2.47586189421696	0.0167671517924557	0.0586513379618571	-3.92096355139265
POLR2J3	1.86870767579311	7.05318755506122	2.45667616371289	0.0175836581897435	0.0608762552176864	-3.96339578710252
EN2	1.00020803063966	5.29370107408163	2.43672752007404	0.0184705587497901	0.0632466881049155	-4.00724224812003
KLK10	1.30047917251379	8.01808945110204	2.41276068982433	0.0195893286615079	0.0661715172264496	-4.05955010295383
FGFBP2	1.06261029486207	4.84646446533673	2.36920431282253	0.0217796756636999	0.0717113504100351	-4.15356837106467
merck-ENST00000359711_at	1.32404378774655	6.33955088691837	2.35910221198816	0.0223180713619793	0.0731137371406819	-4.17518032730224
COX7B2	1.52952636513793	4.11992456342857	2.34578047255093	0.0230462793448137	0.0749052966293831	-4.20356791930938
GABRP	1.11326828975172	6.1397753457551	2.34005688709241	0.0233656268252351	0.0756484986461933	-4.21572509504264
GAGE2	1.21255797362241	3.29366882871429	2.30380333300799	0.0254819060089003	0.0808527317615855	-4.2921773443831
CDKN2A	1.38827810019311	8.11473502273469	2.25751317412962	0.0284315550784121	0.0880029477157403	-4.38839744900634
GAGE8	1.15121422274483	3.61769184687755	2.25426470376299	0.0286495084533303	0.088495029698431	-4.39509049159617
ZNF452	1.04323216256896	6.74235002487755	2.23930489705731	0.0296724734789089	0.0908171237217544	-4.42581218329815
IVL	1.21667002845517	7.05640590795918	2.1287128605165	0.0382910910010966	0.110062817752675	-4.6477173397572
APOBEC3A	1.08939335369656	6.93749393955102	2.11528953691687	0.0394739063873392	0.112681110595786	-4.6740194099608
SPESP1	1.05630979188621	5.7296052962449	2.06888563386949	0.0438124503703086	0.121508630343554	-4.76387495555432
PITX2	1.10530945167069	7.01722027634694	2.04489264714732	0.046214296999859	0.126310188659219	-4.80967908704103
PRSS2	1.21158836108018	7.2481724815102	2.04467104843769	0.0462370027516969	0.126340314507679	-4.8101000386526
B3GNTL1	1.11790334358276	6.41691318853061	2.03835578463751	0.0468881669248434	0.127699285144117	-4.82208043750709
LOC339535	1.39641002971897	6.63165708136735	2.02377993016068	0.0484214997142192	0.130704932423507	-4.84961226915759
C4orf7	1.16055840534656	6.17191282940816	2.01970259529979	0.0488581159181297	0.13158039311577	-4.85728393491537
