# Supplementary material for: Identifying regulatory driver motifs in non-small cell lung carcinoma via a systematic approach
Source: PLoS One. 2026 Feb 11;21(2):e0340798. doi: 10.1371/journal.pone.0340798 (PMC12893602; doi:10.1371/journal.pone.0340798)
Supplement: S5 File — (CSV) [file pone.0340798.s005.csv]

miRNA	Genes	miRNAGenes
hsa-miR-18a-5p	GLI3	hsa-miR-18a-5pGLI3
hsa-miR-193a-3p	GLI3	hsa-miR-193a-3pGLI3
hsa-miR-526a-3p	GLI3	hsa-miR-526a-3pGLI3
hsa-miR-520g-5p	GLI3	hsa-miR-520g-5pGLI3
hsa-miR-574-5p	GLI3	hsa-miR-574-5pGLI3
hsa-miR-629-3p	GLI3	hsa-miR-629-3pGLI3
hsa-miR-708-3p	GLI3	hsa-miR-708-3pGLI3
hsa-miR-1304-5p	GLI3	hsa-miR-1304-5pGLI3
hsa-miR-1245a	GLI3	hsa-miR-1245aGLI3
hsa-miR-3131	GLI3	hsa-miR-3131GLI3
hsa-miR-4537	GLI3	hsa-miR-4537GLI3
hsa-miR-4669	GLI3	hsa-miR-4669GLI3
hsa-miR-4738-3p	GLI3	hsa-miR-4738-3pGLI3
hsa-miR-4747-5p	GLI3	hsa-miR-4747-5pGLI3
hsa-miR-5194	GLI3	hsa-miR-5194GLI3
hsa-miR-6506-3p	GLI3	hsa-miR-6506-3pGLI3
hsa-miR-6510-3p	GLI3	hsa-miR-6510-3pGLI3
hsa-miR-6734-5p	GLI3	hsa-miR-6734-5pGLI3
hsa-miR-6755-5p	GLI3	hsa-miR-6755-5pGLI3
hsa-miR-6778-5p	GLI3	hsa-miR-6778-5pGLI3
hsa-miR-6790-3p	GLI3	hsa-miR-6790-3pGLI3
hsa-miR-6837-3p	GLI3	hsa-miR-6837-3pGLI3
hsa-miR-7109-3p	GLI3	hsa-miR-7109-3pGLI3
hsa-miR-12129	GLI3	hsa-miR-12129GLI3
hsa-miR-4667-3p	GLI3	hsa-miR-4667-3pGLI3
hsa-miR-10b-3p	GLI3	hsa-miR-10b-3pGLI3
hsa-miR-5685	GLI3	hsa-miR-5685GLI3
hsa-miR-215-3p	GLI3	hsa-miR-215-3pGLI3
hsa-miR-31-3p	GLI3	hsa-miR-31-3pGLI3
hsa-miR-96-5p	GLI3	hsa-miR-96-5pGLI3
hsa-miR-192-3p	GLI3	hsa-miR-192-3pGLI3
hsa-miR-148a-3p	GLI3	hsa-miR-148a-3pGLI3
hsa-miR-200b-5p	GLI3	hsa-miR-200b-5pGLI3
hsa-miR-23b-3p	GLI3	hsa-miR-23b-3pGLI3
hsa-miR-191-5p	GLI3	hsa-miR-191-5pGLI3
hsa-miR-150-5p	GLI3	hsa-miR-150-5pGLI3
hsa-miR-365a-5p	GLI3	hsa-miR-365a-5pGLI3
hsa-miR-383-5p	GLI3	hsa-miR-383-5pGLI3
hsa-miR-148b-3p	GLI3	hsa-miR-148b-3pGLI3
hsa-miR-331-3p	GLI3	hsa-miR-331-3pGLI3
hsa-miR-345-3p	GLI3	hsa-miR-345-3pGLI3
hsa-miR-196b-3p	GLI3	hsa-miR-196b-3pGLI3
hsa-miR-424-5p	GLI3	hsa-miR-424-5pGLI3
hsa-miR-487a-3p	GLI3	hsa-miR-487a-3pGLI3
hsa-miR-497-3p	GLI3	hsa-miR-497-3pGLI3
hsa-miR-498-3p	GLI3	hsa-miR-498-3pGLI3
hsa-miR-520e-5p	GLI3	hsa-miR-520e-5pGLI3
hsa-miR-525-5p	GLI3	hsa-miR-525-5pGLI3
hsa-miR-519d-5p	GLI3	hsa-miR-519d-5pGLI3
hsa-miR-455-3p	GLI3	hsa-miR-455-3pGLI3
hsa-miR-550a-5p	GLI3	hsa-miR-550a-5pGLI3
hsa-miR-600	GLI3	hsa-miR-600GLI3
hsa-miR-651-3p	GLI3	hsa-miR-651-3pGLI3
hsa-miR-549a-3p	GLI3	hsa-miR-549a-3pGLI3
hsa-miR-421	GLI3	hsa-miR-421GLI3
hsa-miR-758-5p	GLI3	hsa-miR-758-5pGLI3
hsa-miR-767-3p	GLI3	hsa-miR-767-3pGLI3
hsa-miR-873-5p	GLI3	hsa-miR-873-5pGLI3
hsa-miR-936	GLI3	hsa-miR-936GLI3
hsa-miR-942-3p	GLI3	hsa-miR-942-3pGLI3
hsa-miR-297	GLI3	hsa-miR-297GLI3
hsa-miR-1249-3p	GLI3	hsa-miR-1249-3pGLI3
hsa-miR-1266-5p	GLI3	hsa-miR-1266-5pGLI3
hsa-miR-1270	GLI3	hsa-miR-1270GLI3
hsa-miR-1281	GLI3	hsa-miR-1281GLI3
hsa-miR-1288-3p	GLI3	hsa-miR-1288-3pGLI3
hsa-miR-1288-3p	GLI3	hsa-miR-1288-3pGLI3
hsa-miR-1912-3p	GLI3	hsa-miR-1912-3pGLI3
hsa-miR-2276-5p	GLI3	hsa-miR-2276-5pGLI3
hsa-miR-548v	GLI3	hsa-miR-548vGLI3
hsa-miR-3160-3p	GLI3	hsa-miR-3160-3pGLI3
hsa-miR-3174	GLI3	hsa-miR-3174GLI3
hsa-miR-3189-3p	GLI3	hsa-miR-3189-3pGLI3
hsa-miR-3198	GLI3	hsa-miR-3198GLI3
hsa-miR-3199	GLI3	hsa-miR-3199GLI3
hsa-miR-3200-3p	GLI3	hsa-miR-3200-3pGLI3
hsa-miR-3202	GLI3	hsa-miR-3202GLI3
hsa-miR-4296	GLI3	hsa-miR-4296GLI3
hsa-miR-378c	GLI3	hsa-miR-378cGLI3
hsa-miR-4323	GLI3	hsa-miR-4323GLI3
hsa-miR-2355-3p	GLI3	hsa-miR-2355-3pGLI3
hsa-miR-4274	GLI3	hsa-miR-4274GLI3
hsa-miR-3611	GLI3	hsa-miR-3611GLI3
hsa-miR-3670	GLI3	hsa-miR-3670GLI3
hsa-miR-3681-3p	GLI3	hsa-miR-3681-3pGLI3
hsa-miR-3685	GLI3	hsa-miR-3685GLI3
hsa-miR-3925-5p	GLI3	hsa-miR-3925-5pGLI3
hsa-miR-550b-2-5p	GLI3	hsa-miR-550b-2-5pGLI3
hsa-miR-550b-3p	GLI3	hsa-miR-550b-3pGLI3
hsa-miR-378f	GLI3	hsa-miR-378fGLI3
hsa-miR-4441	GLI3	hsa-miR-4441GLI3
hsa-miR-4446-3p	GLI3	hsa-miR-4446-3pGLI3
hsa-miR-4468	GLI3	hsa-miR-4468GLI3
hsa-miR-4473	GLI3	hsa-miR-4473GLI3
hsa-miR-4476	GLI3	hsa-miR-4476GLI3
hsa-miR-4481	GLI3	hsa-miR-4481GLI3
hsa-miR-4489	GLI3	hsa-miR-4489GLI3
hsa-miR-4502	GLI3	hsa-miR-4502GLI3
hsa-miR-2392	GLI3	hsa-miR-2392GLI3
hsa-miR-2392	GLI3	hsa-miR-2392GLI3
hsa-miR-4520-3p	GLI3	hsa-miR-4520-3pGLI3
hsa-miR-4524a-3p	GLI3	hsa-miR-4524a-3pGLI3
hsa-miR-4660	GLI3	hsa-miR-4660GLI3
hsa-miR-4661-3p	GLI3	hsa-miR-4661-3pGLI3
hsa-miR-4670-3p	GLI3	hsa-miR-4670-3pGLI3
hsa-miR-4690-3p	GLI3	hsa-miR-4690-3pGLI3
hsa-miR-4700-5p	GLI3	hsa-miR-4700-5pGLI3
hsa-miR-4715-5p	GLI3	hsa-miR-4715-5pGLI3
hsa-miR-4740-3p	GLI3	hsa-miR-4740-3pGLI3
hsa-miR-4752	GLI3	hsa-miR-4752GLI3
hsa-miR-4781-5p	GLI3	hsa-miR-4781-5pGLI3
hsa-miR-4790-3p	GLI3	hsa-miR-4790-3pGLI3
hsa-miR-5002-3p	GLI3	hsa-miR-5002-3pGLI3
hsa-miR-5007-3p	GLI3	hsa-miR-5007-3pGLI3
hsa-miR-5094	GLI3	hsa-miR-5094GLI3
hsa-miR-5193	GLI3	hsa-miR-5193GLI3
hsa-miR-5196-3p	GLI3	hsa-miR-5196-3pGLI3
hsa-miR-5197-3p	GLI3	hsa-miR-5197-3pGLI3
hsa-miR-5587-3p	GLI3	hsa-miR-5587-3pGLI3
hsa-miR-5698	GLI3	hsa-miR-5698GLI3
hsa-miR-5707	GLI3	hsa-miR-5707GLI3
hsa-miR-5708	GLI3	hsa-miR-5708GLI3
hsa-miR-6506-5p	GLI3	hsa-miR-6506-5pGLI3
hsa-miR-6512-5p	GLI3	hsa-miR-6512-5pGLI3
hsa-miR-6717-5p	GLI3	hsa-miR-6717-5pGLI3
hsa-miR-6730-5p	GLI3	hsa-miR-6730-5pGLI3
hsa-miR-6734-3p	GLI3	hsa-miR-6734-3pGLI3
hsa-miR-6736-5p	GLI3	hsa-miR-6736-5pGLI3
hsa-miR-6744-5p	GLI3	hsa-miR-6744-5pGLI3
hsa-miR-6769a-3p	GLI3	hsa-miR-6769a-3pGLI3
hsa-miR-6785-3p	GLI3	hsa-miR-6785-3pGLI3
hsa-miR-6800-5p	GLI3	hsa-miR-6800-5pGLI3
hsa-miR-6810-5p	GLI3	hsa-miR-6810-5pGLI3
hsa-miR-6810-5p	GLI3	hsa-miR-6810-5pGLI3
hsa-miR-6815-3p	GLI3	hsa-miR-6815-3pGLI3
hsa-miR-6816-3p	GLI3	hsa-miR-6816-3pGLI3
hsa-miR-6826-5p	GLI3	hsa-miR-6826-5pGLI3
hsa-miR-6826-3p	GLI3	hsa-miR-6826-3pGLI3
hsa-miR-6832-3p	GLI3	hsa-miR-6832-3pGLI3
hsa-miR-6833-3p	GLI3	hsa-miR-6833-3pGLI3
hsa-miR-6839-3p	GLI3	hsa-miR-6839-3pGLI3
hsa-miR-6846-3p	GLI3	hsa-miR-6846-3pGLI3
hsa-miR-6847-5p	GLI3	hsa-miR-6847-5pGLI3
hsa-miR-6847-5p	GLI3	hsa-miR-6847-5pGLI3
hsa-miR-6847-3p	GLI3	hsa-miR-6847-3pGLI3
hsa-miR-6851-3p	GLI3	hsa-miR-6851-3pGLI3
hsa-miR-6856-3p	GLI3	hsa-miR-6856-3pGLI3
hsa-miR-6886-3p	GLI3	hsa-miR-6886-3pGLI3
hsa-miR-6888-5p	GLI3	hsa-miR-6888-5pGLI3
hsa-miR-6892-3p	GLI3	hsa-miR-6892-3pGLI3
hsa-miR-7515	GLI3	hsa-miR-7515GLI3
hsa-miR-8054	GLI3	hsa-miR-8054GLI3
hsa-miR-8082	GLI3	hsa-miR-8082GLI3
hsa-miR-9500	GLI3	hsa-miR-9500GLI3
hsa-miR-10393-3p	GLI3	hsa-miR-10393-3pGLI3
hsa-miR-10397-5p	GLI3	hsa-miR-10397-5pGLI3
hsa-miR-11401	GLI3	hsa-miR-11401GLI3
hsa-miR-12118	GLI3	hsa-miR-12118GLI3
hsa-miR-1268b	NR3C1	hsa-miR-1268bNR3C1
hsa-miR-541-3p	NR3C1	hsa-miR-541-3pNR3C1
hsa-miR-1268b	NR3C1	hsa-miR-1268bNR3C1
hsa-miR-6873-5p	NR3C1	hsa-miR-6873-5pNR3C1
hsa-miR-1268b	NR3C1	hsa-miR-1268bNR3C1
hsa-miR-3689f	NR3C1	hsa-miR-3689fNR3C1
hsa-miR-6838-3p	NR3C1	hsa-miR-6838-3pNR3C1
hsa-miR-320c	NR3C1	hsa-miR-320cNR3C1
hsa-miR-541-5p	NR3C1	hsa-miR-541-5pNR3C1
hsa-miR-3134	NR3C1	hsa-miR-3134NR3C1
hsa-miR-4418	NR3C1	hsa-miR-4418NR3C1
hsa-miR-4734	NR3C1	hsa-miR-4734NR3C1
hsa-miR-6729-5p	NR3C1	hsa-miR-6729-5pNR3C1
hsa-miR-6806-3p	NR3C1	hsa-miR-6806-3pNR3C1
hsa-miR-6838-3p	NR3C1	hsa-miR-6838-3pNR3C1
hsa-miR-6874-3p	NR3C1	hsa-miR-6874-3pNR3C1
hsa-miR-7159-5p	NR3C1	hsa-miR-7159-5pNR3C1
hsa-miR-8056	NR3C1	hsa-miR-8056NR3C1
hsa-miR-12128	NR3C1	hsa-miR-12128NR3C1
hsa-miR-204-5p	NR3C1	hsa-miR-204-5pNR3C1
hsa-miR-302a-3p	NR3C1	hsa-miR-302a-3pNR3C1
hsa-miR-501-5p	NR3C1	hsa-miR-501-5pNR3C1
hsa-miR-891a-3p	NR3C1	hsa-miR-891a-3pNR3C1
hsa-miR-1227-3p	NR3C1	hsa-miR-1227-3pNR3C1
hsa-miR-1233-5p	NR3C1	hsa-miR-1233-5pNR3C1
hsa-miR-1304-3p	NR3C1	hsa-miR-1304-3pNR3C1
hsa-miR-3134	NR3C1	hsa-miR-3134NR3C1
hsa-miR-3921	NR3C1	hsa-miR-3921NR3C1
hsa-miR-4646-3p	NR3C1	hsa-miR-4646-3pNR3C1
hsa-miR-4793-3p	NR3C1	hsa-miR-4793-3pNR3C1
hsa-miR-6739-5p	NR3C1	hsa-miR-6739-5pNR3C1
hsa-miR-6790-3p	NR3C1	hsa-miR-6790-3pNR3C1
hsa-miR-6835-3p	NR3C1	hsa-miR-6835-3pNR3C1
hsa-miR-6838-3p	NR3C1	hsa-miR-6838-3pNR3C1
hsa-miR-6874-3p	NR3C1	hsa-miR-6874-3pNR3C1
hsa-miR-7162-5p	NR3C1	hsa-miR-7162-5pNR3C1
hsa-miR-204-5p	NR3C1	hsa-miR-204-5pNR3C1
hsa-miR-200a-3p	NR3C1	hsa-miR-200a-3pNR3C1
hsa-miR-1263	NR3C1	hsa-miR-1263NR3C1
hsa-miR-2115-3p	NR3C1	hsa-miR-2115-3pNR3C1
hsa-miR-3134	NR3C1	hsa-miR-3134NR3C1
hsa-miR-3169	NR3C1	hsa-miR-3169NR3C1
hsa-miR-3170	NR3C1	hsa-miR-3170NR3C1
hsa-miR-3677-5p	NR3C1	hsa-miR-3677-5pNR3C1
hsa-miR-548ad-3p	NR3C1	hsa-miR-548ad-3pNR3C1
hsa-miR-3960	NR3C1	hsa-miR-3960NR3C1
hsa-miR-4646-3p	NR3C1	hsa-miR-4646-3pNR3C1
hsa-miR-4649-3p	NR3C1	hsa-miR-4649-3pNR3C1
hsa-miR-5000-5p	NR3C1	hsa-miR-5000-5pNR3C1
hsa-miR-6739-5p	NR3C1	hsa-miR-6739-5pNR3C1
hsa-miR-6757-5p	NR3C1	hsa-miR-6757-5pNR3C1
hsa-miR-6800-5p	NR3C1	hsa-miR-6800-5pNR3C1
hsa-miR-6833-5p	NR3C1	hsa-miR-6833-5pNR3C1
hsa-miR-6870-5p	NR3C1	hsa-miR-6870-5pNR3C1
hsa-miR-6870-3p	NR3C1	hsa-miR-6870-3pNR3C1
hsa-miR-7157-5p	NR3C1	hsa-miR-7157-5pNR3C1
hsa-miR-451a	NR3C1	hsa-miR-451aNR3C1
hsa-miR-501-5p	NR3C1	hsa-miR-501-5pNR3C1
hsa-miR-1233-5p	NR3C1	hsa-miR-1233-5pNR3C1
hsa-miR-2115-3p	NR3C1	hsa-miR-2115-3pNR3C1
hsa-miR-3134	NR3C1	hsa-miR-3134NR3C1
hsa-miR-3160-3p	NR3C1	hsa-miR-3160-3pNR3C1
hsa-miR-3655	NR3C1	hsa-miR-3655NR3C1
hsa-miR-3691-3p	NR3C1	hsa-miR-3691-3pNR3C1
hsa-miR-3180	NR3C1	hsa-miR-3180NR3C1
hsa-miR-378g	NR3C1	hsa-miR-378gNR3C1
hsa-miR-548ad-3p	NR3C1	hsa-miR-548ad-3pNR3C1
hsa-miR-4646-3p	NR3C1	hsa-miR-4646-3pNR3C1
hsa-miR-4749-5p	NR3C1	hsa-miR-4749-5pNR3C1
hsa-miR-6800-5p	NR3C1	hsa-miR-6800-5pNR3C1
hsa-miR-6833-5p	NR3C1	hsa-miR-6833-5pNR3C1
hsa-miR-6838-3p	NR3C1	hsa-miR-6838-3pNR3C1
hsa-miR-6874-3p	NR3C1	hsa-miR-6874-3pNR3C1
hsa-miR-7150	NR3C1	hsa-miR-7150NR3C1
hsa-miR-204-5p	NR3C1	hsa-miR-204-5pNR3C1
hsa-miR-3134	NR3C1	hsa-miR-3134NR3C1
hsa-miR-4734	NR3C1	hsa-miR-4734NR3C1
hsa-miR-6806-3p	NR3C1	hsa-miR-6806-3pNR3C1
hsa-miR-6874-3p	NR3C1	hsa-miR-6874-3pNR3C1
hsa-miR-7159-5p	NR3C1	hsa-miR-7159-5pNR3C1
hsa-miR-12128	NR3C1	hsa-miR-12128NR3C1
hsa-miR-204-5p	NR3C1	hsa-miR-204-5pNR3C1
hsa-miR-320c	NR3C1	hsa-miR-320cNR3C1
hsa-miR-3134	NR3C1	hsa-miR-3134NR3C1
hsa-miR-4418	NR3C1	hsa-miR-4418NR3C1
hsa-miR-4734	NR3C1	hsa-miR-4734NR3C1
hsa-miR-6806-3p	NR3C1	hsa-miR-6806-3pNR3C1
hsa-miR-6838-3p	NR3C1	hsa-miR-6838-3pNR3C1
hsa-miR-6874-3p	NR3C1	hsa-miR-6874-3pNR3C1
hsa-miR-7159-5p	NR3C1	hsa-miR-7159-5pNR3C1
hsa-miR-8056	NR3C1	hsa-miR-8056NR3C1
hsa-miR-12128	NR3C1	hsa-miR-12128NR3C1
hsa-miR-4425	NR3C1	hsa-miR-4425NR3C1
hsa-miR-5591-3p	NR3C1	hsa-miR-5591-3pNR3C1
hsa-miR-504-3p	NR3C1	hsa-miR-504-3pNR3C1
hsa-miR-4425	NR3C1	hsa-miR-4425NR3C1
hsa-miR-5591-3p	NR3C1	hsa-miR-5591-3pNR3C1
hsa-miR-6806-3p	NR3C1	hsa-miR-6806-3pNR3C1
hsa-miR-4425	NR3C1	hsa-miR-4425NR3C1
hsa-miR-140-5p	NR3C1	hsa-miR-140-5pNR3C1
hsa-miR-4314	NR3C1	hsa-miR-4314NR3C1
hsa-miR-103a-1-5p	NR3C1	hsa-miR-103a-1-5pNR3C1
hsa-miR-140-5p	NR3C1	hsa-miR-140-5pNR3C1
hsa-miR-515-3p	NR3C1	hsa-miR-515-3pNR3C1
hsa-miR-4651	NR3C1	hsa-miR-4651NR3C1
hsa-miR-6767-5p	NR3C1	hsa-miR-6767-5pNR3C1
hsa-miR-1255b-2-3p	NR3C1	hsa-miR-1255b-2-3pNR3C1
hsa-miR-7155-3p	NR3C1	hsa-miR-7155-3pNR3C1
hsa-miR-6085	NR3C1	hsa-miR-6085NR3C1
hsa-miR-3940-5p	NR3C1	hsa-miR-3940-5pNR3C1
hsa-miR-4687-5p	NR3C1	hsa-miR-4687-5pNR3C1
hsa-miR-6085	NR3C1	hsa-miR-6085NR3C1
hsa-miR-518e-3p	NR3C1	hsa-miR-518e-3pNR3C1
hsa-miR-608	NR3C1	hsa-miR-608NR3C1
hsa-miR-518e-3p	NR3C1	hsa-miR-518e-3pNR3C1
hsa-miR-518e-3p	NR3C1	hsa-miR-518e-3pNR3C1
hsa-miR-31-3p	NR3C1	hsa-miR-31-3pNR3C1
hsa-miR-4787-5p	NR3C1	hsa-miR-4787-5pNR3C1
hsa-miR-6086	NR3C1	hsa-miR-6086NR3C1
hsa-miR-6865-5p	NR3C1	hsa-miR-6865-5pNR3C1
hsa-miR-6774-3p	NR3C1	hsa-miR-6774-3pNR3C1
hsa-miR-940	NR3C1	hsa-miR-940NR3C1
hsa-miR-4787-5p	NR3C1	hsa-miR-4787-5pNR3C1
hsa-miR-6086	NR3C1	hsa-miR-6086NR3C1
hsa-miR-31-3p	NR3C1	hsa-miR-31-3pNR3C1
hsa-miR-6086	NR3C1	hsa-miR-6086NR3C1
hsa-miR-6865-5p	NR3C1	hsa-miR-6865-5pNR3C1
hsa-miR-5586-5p	NR3C1	hsa-miR-5586-5pNR3C1
hsa-miR-3186-3p	NR3C1	hsa-miR-3186-3pNR3C1
hsa-miR-3945	NR3C1	hsa-miR-3945NR3C1
hsa-miR-6511b-5p	NR3C1	hsa-miR-6511b-5pNR3C1
hsa-miR-342-5p	NR3C1	hsa-miR-342-5pNR3C1
hsa-miR-342-5p	NR3C1	hsa-miR-342-5pNR3C1
hsa-miR-342-5p	NR3C1	hsa-miR-342-5pNR3C1
hsa-miR-25-5p	NR3C1	hsa-miR-25-5pNR3C1
hsa-miR-27a-5p	NR3C1	hsa-miR-27a-5pNR3C1
hsa-miR-103a-3p	NR3C1	hsa-miR-103a-3pNR3C1
hsa-miR-107	NR3C1	hsa-miR-107NR3C1
hsa-miR-30d-5p	NR3C1	hsa-miR-30d-5pNR3C1
hsa-miR-183-5p	NR3C1	hsa-miR-183-5pNR3C1
hsa-miR-204-3p	NR3C1	hsa-miR-204-3pNR3C1
hsa-miR-34c-5p	NR3C1	hsa-miR-34c-5pNR3C1
hsa-miR-324-5p	NR3C1	hsa-miR-324-5pNR3C1
hsa-miR-497-3p	NR3C1	hsa-miR-497-3pNR3C1
hsa-miR-519e-3p	NR3C1	hsa-miR-519e-3pNR3C1
hsa-miR-520b-5p	NR3C1	hsa-miR-520b-5pNR3C1
hsa-miR-519a-2-5p	NR3C1	hsa-miR-519a-2-5pNR3C1
hsa-miR-548b-3p	NR3C1	hsa-miR-548b-3pNR3C1
hsa-miR-635	NR3C1	hsa-miR-635NR3C1
hsa-miR-1185-2-3p	NR3C1	hsa-miR-1185-2-3pNR3C1
hsa-miR-1185-1-3p	NR3C1	hsa-miR-1185-1-3pNR3C1
hsa-miR-216b-5p	NR3C1	hsa-miR-216b-5pNR3C1
hsa-miR-1226-3p	NR3C1	hsa-miR-1226-3pNR3C1
hsa-miR-1229-3p	NR3C1	hsa-miR-1229-3pNR3C1
hsa-miR-1207-3p	NR3C1	hsa-miR-1207-3pNR3C1
hsa-miR-1249-5p	NR3C1	hsa-miR-1249-5pNR3C1
hsa-miR-1272	NR3C1	hsa-miR-1272NR3C1
hsa-miR-3126-3p	NR3C1	hsa-miR-3126-3pNR3C1
hsa-miR-3177-3p	NR3C1	hsa-miR-3177-3pNR3C1
hsa-miR-4281	NR3C1	hsa-miR-4281NR3C1
hsa-miR-3935	NR3C1	hsa-miR-3935NR3C1
hsa-miR-4445-5p	NR3C1	hsa-miR-4445-5pNR3C1
hsa-miR-4472	NR3C1	hsa-miR-4472NR3C1
hsa-miR-4481	NR3C1	hsa-miR-4481NR3C1
hsa-miR-4694-5p	NR3C1	hsa-miR-4694-5pNR3C1
hsa-miR-4738-5p	NR3C1	hsa-miR-4738-5pNR3C1
hsa-miR-4757-3p	NR3C1	hsa-miR-4757-3pNR3C1
hsa-miR-5090	NR3C1	hsa-miR-5090NR3C1
hsa-miR-5585-5p	NR3C1	hsa-miR-5585-5pNR3C1
hsa-miR-5590-5p	NR3C1	hsa-miR-5590-5pNR3C1
hsa-miR-6079	NR3C1	hsa-miR-6079NR3C1
hsa-miR-6132	NR3C1	hsa-miR-6132NR3C1
hsa-miR-6505-5p	NR3C1	hsa-miR-6505-5pNR3C1
hsa-miR-6512-5p	NR3C1	hsa-miR-6512-5pNR3C1
hsa-miR-6722-3p	NR3C1	hsa-miR-6722-3pNR3C1
hsa-miR-6741-5p	NR3C1	hsa-miR-6741-5pNR3C1
hsa-miR-6767-5p	NR3C1	hsa-miR-6767-5pNR3C1
hsa-miR-6776-3p	NR3C1	hsa-miR-6776-3pNR3C1
hsa-miR-6787-3p	NR3C1	hsa-miR-6787-3pNR3C1
hsa-miR-6788-5p	NR3C1	hsa-miR-6788-5pNR3C1
hsa-miR-6851-3p	NR3C1	hsa-miR-6851-3pNR3C1
hsa-miR-6873-3p	NR3C1	hsa-miR-6873-3pNR3C1
hsa-miR-6887-5p	NR3C1	hsa-miR-6887-5pNR3C1
hsa-miR-7110-5p	NR3C1	hsa-miR-7110-5pNR3C1
hsa-miR-15a-3p	NR3C1	hsa-miR-15a-3pNR3C1
hsa-miR-18a-5p	NR3C1	hsa-miR-18a-5pNR3C1
hsa-miR-18a-3p	NR3C1	hsa-miR-18a-3pNR3C1
hsa-miR-25-5p	NR3C1	hsa-miR-25-5pNR3C1
hsa-miR-27a-5p	NR3C1	hsa-miR-27a-5pNR3C1
hsa-miR-105-3p	NR3C1	hsa-miR-105-3pNR3C1
hsa-miR-192-3p	NR3C1	hsa-miR-192-3pNR3C1
hsa-miR-197-3p	NR3C1	hsa-miR-197-3pNR3C1
hsa-miR-129-1-3p	NR3C1	hsa-miR-129-1-3pNR3C1
hsa-miR-30c-2-3p	NR3C1	hsa-miR-30c-2-3pNR3C1
hsa-miR-30d-5p	NR3C1	hsa-miR-30d-5pNR3C1
hsa-miR-147a	NR3C1	hsa-miR-147aNR3C1
hsa-miR-181b-5p	NR3C1	hsa-miR-181b-5pNR3C1
hsa-miR-181c-5p	NR3C1	hsa-miR-181c-5pNR3C1
hsa-miR-196a-3p	NR3C1	hsa-miR-196a-3pNR3C1
hsa-miR-204-3p	NR3C1	hsa-miR-204-3pNR3C1
hsa-miR-204-3p	NR3C1	hsa-miR-204-3pNR3C1
hsa-miR-205-5p	NR3C1	hsa-miR-205-5pNR3C1
hsa-miR-210-3p	NR3C1	hsa-miR-210-3pNR3C1
hsa-miR-210-3p	NR3C1	hsa-miR-210-3pNR3C1
hsa-miR-216a-3p	NR3C1	hsa-miR-216a-3pNR3C1
hsa-miR-217-5p	NR3C1	hsa-miR-217-5pNR3C1
hsa-miR-222-5p	NR3C1	hsa-miR-222-5pNR3C1
hsa-miR-200b-5p	NR3C1	hsa-miR-200b-5pNR3C1
hsa-miR-200b-5p	NR3C1	hsa-miR-200b-5pNR3C1
hsa-miR-15b-5p	NR3C1	hsa-miR-15b-5pNR3C1
hsa-miR-27b-3p	NR3C1	hsa-miR-27b-3pNR3C1
hsa-miR-30b-3p	NR3C1	hsa-miR-30b-3pNR3C1
hsa-miR-122-5p	NR3C1	hsa-miR-122-5pNR3C1
hsa-miR-125b-1-3p	NR3C1	hsa-miR-125b-1-3pNR3C1
hsa-miR-128-3p	NR3C1	hsa-miR-128-3pNR3C1
hsa-miR-135a-3p	NR3C1	hsa-miR-135a-3pNR3C1
hsa-miR-137-5p	NR3C1	hsa-miR-137-5pNR3C1
hsa-miR-125a-5p	NR3C1	hsa-miR-125a-5pNR3C1
hsa-miR-129-2-3p	NR3C1	hsa-miR-129-2-3pNR3C1
hsa-miR-154-5p	NR3C1	hsa-miR-154-5pNR3C1
hsa-miR-185-5p	NR3C1	hsa-miR-185-5pNR3C1
hsa-miR-185-3p	NR3C1	hsa-miR-185-3pNR3C1
hsa-miR-185-3p	NR3C1	hsa-miR-185-3pNR3C1
hsa-miR-320a-5p	NR3C1	hsa-miR-320a-5pNR3C1
hsa-miR-320a-3p	NR3C1	hsa-miR-320a-3pNR3C1
hsa-miR-302a-3p	NR3C1	hsa-miR-302a-3pNR3C1
hsa-miR-34c-5p	NR3C1	hsa-miR-34c-5pNR3C1
hsa-miR-299-3p	NR3C1	hsa-miR-299-3pNR3C1
hsa-miR-299-3p	NR3C1	hsa-miR-299-3pNR3C1
hsa-miR-130b-5p	NR3C1	hsa-miR-130b-5pNR3C1
hsa-miR-376c-5p	NR3C1	hsa-miR-376c-5pNR3C1
hsa-miR-370-3p	NR3C1	hsa-miR-370-3pNR3C1
hsa-miR-373-3p	NR3C1	hsa-miR-373-3pNR3C1
hsa-miR-383-3p	NR3C1	hsa-miR-383-3pNR3C1
hsa-miR-328-3p	NR3C1	hsa-miR-328-3pNR3C1
hsa-miR-323a-5p	NR3C1	hsa-miR-323a-5pNR3C1
hsa-miR-326	NR3C1	hsa-miR-326NR3C1
hsa-miR-135b-3p	NR3C1	hsa-miR-135b-3pNR3C1
hsa-miR-331-3p	NR3C1	hsa-miR-331-3pNR3C1
hsa-miR-331-3p	NR3C1	hsa-miR-331-3pNR3C1
hsa-miR-331-3p	NR3C1	hsa-miR-331-3pNR3C1
hsa-miR-324-5p	NR3C1	hsa-miR-324-5pNR3C1
hsa-miR-345-5p	NR3C1	hsa-miR-345-5pNR3C1
hsa-miR-425-3p	NR3C1	hsa-miR-425-3pNR3C1
hsa-miR-18b-5p	NR3C1	hsa-miR-18b-5pNR3C1
hsa-miR-18b-5p	NR3C1	hsa-miR-18b-5pNR3C1
hsa-miR-20b-3p	NR3C1	hsa-miR-20b-3pNR3C1
hsa-miR-431-3p	NR3C1	hsa-miR-431-3pNR3C1
hsa-miR-412-3p	NR3C1	hsa-miR-412-3pNR3C1
hsa-miR-486-3p	NR3C1	hsa-miR-486-3pNR3C1
hsa-miR-432-3p	NR3C1	hsa-miR-432-3pNR3C1
hsa-miR-497-3p	NR3C1	hsa-miR-497-3pNR3C1
hsa-miR-181d-5p	NR3C1	hsa-miR-181d-5pNR3C1
hsa-miR-181d-5p	NR3C1	hsa-miR-181d-5pNR3C1
hsa-miR-181d-5p	NR3C1	hsa-miR-181d-5pNR3C1
hsa-miR-520e-3p	NR3C1	hsa-miR-520e-3pNR3C1
hsa-miR-519e-3p	NR3C1	hsa-miR-519e-3pNR3C1
hsa-miR-520f-3p	NR3C1	hsa-miR-520f-3pNR3C1
hsa-miR-520a-5p	NR3C1	hsa-miR-520a-5pNR3C1
hsa-miR-520a-3p	NR3C1	hsa-miR-520a-3pNR3C1
hsa-miR-525-3p	NR3C1	hsa-miR-525-3pNR3C1
hsa-miR-525-3p	NR3C1	hsa-miR-525-3pNR3C1
hsa-miR-520b-5p	NR3C1	hsa-miR-520b-5pNR3C1
hsa-miR-526a-3p	NR3C1	hsa-miR-526a-3pNR3C1
hsa-miR-526a-3p	NR3C1	hsa-miR-526a-3pNR3C1
hsa-miR-524-3p	NR3C1	hsa-miR-524-3pNR3C1
hsa-miR-524-3p	NR3C1	hsa-miR-524-3pNR3C1
hsa-miR-519d-3p	NR3C1	hsa-miR-519d-3pNR3C1
hsa-miR-516b-5p	NR3C1	hsa-miR-516b-5pNR3C1
hsa-miR-518a-3p	NR3C1	hsa-miR-518a-3pNR3C1
hsa-miR-518d-3p	NR3C1	hsa-miR-518d-3pNR3C1
hsa-miR-519a-2-5p	NR3C1	hsa-miR-519a-2-5pNR3C1
hsa-miR-504-3p	NR3C1	hsa-miR-504-3pNR3C1
hsa-miR-509-5p	NR3C1	hsa-miR-509-5pNR3C1
hsa-miR-510-5p	NR3C1	hsa-miR-510-5pNR3C1
hsa-miR-554	NR3C1	hsa-miR-554NR3C1
hsa-miR-555	NR3C1	hsa-miR-555NR3C1
hsa-miR-551b-5p	NR3C1	hsa-miR-551b-5pNR3C1
hsa-miR-551b-5p	NR3C1	hsa-miR-551b-5pNR3C1
hsa-miR-574-3p	NR3C1	hsa-miR-574-3pNR3C1
hsa-miR-579-5p	NR3C1	hsa-miR-579-5pNR3C1
hsa-miR-587	NR3C1	hsa-miR-587NR3C1
hsa-miR-548b-3p	NR3C1	hsa-miR-548b-3pNR3C1
hsa-miR-598-5p	NR3C1	hsa-miR-598-5pNR3C1
hsa-miR-601	NR3C1	hsa-miR-601NR3C1
hsa-miR-605-3p	NR3C1	hsa-miR-605-3pNR3C1
hsa-miR-608	NR3C1	hsa-miR-608NR3C1
hsa-miR-610	NR3C1	hsa-miR-610NR3C1
hsa-miR-613	NR3C1	hsa-miR-613NR3C1
hsa-miR-613	NR3C1	hsa-miR-613NR3C1
hsa-miR-614	NR3C1	hsa-miR-614NR3C1
hsa-miR-615-3p	NR3C1	hsa-miR-615-3pNR3C1
hsa-miR-618	NR3C1	hsa-miR-618NR3C1
hsa-miR-619-5p	NR3C1	hsa-miR-619-5pNR3C1
hsa-miR-621	NR3C1	hsa-miR-621NR3C1
hsa-miR-621	NR3C1	hsa-miR-621NR3C1
hsa-miR-33b-3p	NR3C1	hsa-miR-33b-3pNR3C1
hsa-miR-635	NR3C1	hsa-miR-635NR3C1
hsa-miR-635	NR3C1	hsa-miR-635NR3C1
hsa-miR-636	NR3C1	hsa-miR-636NR3C1
hsa-miR-640	NR3C1	hsa-miR-640NR3C1
hsa-miR-644a	NR3C1	hsa-miR-644aNR3C1
hsa-miR-649	NR3C1	hsa-miR-649NR3C1
hsa-miR-662	NR3C1	hsa-miR-662NR3C1
hsa-miR-656-5p	NR3C1	hsa-miR-656-5pNR3C1
hsa-miR-549a-5p	NR3C1	hsa-miR-549a-5pNR3C1
hsa-miR-659-5p	NR3C1	hsa-miR-659-5pNR3C1
hsa-miR-758-3p	NR3C1	hsa-miR-758-3pNR3C1
hsa-miR-671-3p	NR3C1	hsa-miR-671-3pNR3C1
hsa-miR-767-3p	NR3C1	hsa-miR-767-3pNR3C1
hsa-miR-1224-3p	NR3C1	hsa-miR-1224-3pNR3C1
hsa-miR-320b	NR3C1	hsa-miR-320bNR3C1
hsa-miR-1468-5p	NR3C1	hsa-miR-1468-5pNR3C1
hsa-miR-1185-2-3p	NR3C1	hsa-miR-1185-2-3pNR3C1
hsa-miR-1185-1-3p	NR3C1	hsa-miR-1185-1-3pNR3C1
hsa-miR-762	NR3C1	hsa-miR-762NR3C1
hsa-miR-1298-5p	NR3C1	hsa-miR-1298-5pNR3C1
hsa-miR-765	NR3C1	hsa-miR-765NR3C1
hsa-miR-675-5p	NR3C1	hsa-miR-675-5pNR3C1
hsa-miR-675-5p	NR3C1	hsa-miR-675-5pNR3C1
hsa-miR-891b	NR3C1	hsa-miR-891bNR3C1
hsa-miR-541-3p	NR3C1	hsa-miR-541-3pNR3C1
hsa-miR-708-5p	NR3C1	hsa-miR-708-5pNR3C1
hsa-miR-147b-5p	NR3C1	hsa-miR-147b-5pNR3C1
hsa-miR-744-5p	NR3C1	hsa-miR-744-5pNR3C1
hsa-miR-744-5p	NR3C1	hsa-miR-744-5pNR3C1
hsa-miR-877-3p	NR3C1	hsa-miR-877-3pNR3C1
hsa-miR-301b-5p	NR3C1	hsa-miR-301b-5pNR3C1
hsa-miR-216b-5p	NR3C1	hsa-miR-216b-5pNR3C1
hsa-miR-921	NR3C1	hsa-miR-921NR3C1
hsa-miR-1178-5p	NR3C1	hsa-miR-1178-5pNR3C1
hsa-miR-1180-5p	NR3C1	hsa-miR-1180-5pNR3C1
hsa-miR-1183	NR3C1	hsa-miR-1183NR3C1
hsa-miR-1226-3p	NR3C1	hsa-miR-1226-3pNR3C1
hsa-miR-1227-3p	NR3C1	hsa-miR-1227-3pNR3C1
hsa-miR-1228-5p	NR3C1	hsa-miR-1228-5pNR3C1
hsa-miR-1229-5p	NR3C1	hsa-miR-1229-5pNR3C1
hsa-miR-1229-3p	NR3C1	hsa-miR-1229-3pNR3C1
hsa-miR-1231	NR3C1	hsa-miR-1231NR3C1
hsa-miR-1202	NR3C1	hsa-miR-1202NR3C1
hsa-miR-1207-3p	NR3C1	hsa-miR-1207-3pNR3C1
hsa-miR-1285-5p	NR3C1	hsa-miR-1285-5pNR3C1
hsa-miR-1294	NR3C1	hsa-miR-1294NR3C1
hsa-miR-1303	NR3C1	hsa-miR-1303NR3C1
hsa-miR-1304-3p	NR3C1	hsa-miR-1304-3pNR3C1
hsa-miR-1247-5p	NR3C1	hsa-miR-1247-5pNR3C1
hsa-miR-1249-3p	NR3C1	hsa-miR-1249-3pNR3C1
hsa-miR-1250-5p	NR3C1	hsa-miR-1250-5pNR3C1
hsa-miR-1268a	NR3C1	hsa-miR-1268aNR3C1
hsa-miR-1272	NR3C1	hsa-miR-1272NR3C1
hsa-miR-1275	NR3C1	hsa-miR-1275NR3C1
hsa-miR-1282	NR3C1	hsa-miR-1282NR3C1
hsa-miR-1255b-2-3p	NR3C1	hsa-miR-1255b-2-3pNR3C1
hsa-miR-1470	NR3C1	hsa-miR-1470NR3C1
hsa-miR-1539	NR3C1	hsa-miR-1539NR3C1
hsa-miR-1825	NR3C1	hsa-miR-1825NR3C1
hsa-miR-1909-3p	NR3C1	hsa-miR-1909-3pNR3C1
hsa-miR-1910-3p	NR3C1	hsa-miR-1910-3pNR3C1
hsa-miR-1911-5p	NR3C1	hsa-miR-1911-5pNR3C1
hsa-miR-1911-5p	NR3C1	hsa-miR-1911-5pNR3C1
hsa-miR-2114-3p	NR3C1	hsa-miR-2114-3pNR3C1
hsa-miR-2276-5p	NR3C1	hsa-miR-2276-5pNR3C1
hsa-miR-2909	NR3C1	hsa-miR-2909NR3C1
hsa-miR-3122	NR3C1	hsa-miR-3122NR3C1
hsa-miR-3126-3p	NR3C1	hsa-miR-3126-3pNR3C1
hsa-miR-466	NR3C1	hsa-miR-466NR3C1
hsa-miR-544b	NR3C1	hsa-miR-544bNR3C1
hsa-miR-3147	NR3C1	hsa-miR-3147NR3C1
hsa-miR-3150a-3p	NR3C1	hsa-miR-3150a-3pNR3C1
hsa-miR-3162-5p	NR3C1	hsa-miR-3162-5pNR3C1
hsa-miR-3162-5p	NR3C1	hsa-miR-3162-5pNR3C1
hsa-miR-3170	NR3C1	hsa-miR-3170NR3C1
hsa-miR-1193	NR3C1	hsa-miR-1193NR3C1
hsa-miR-1193	NR3C1	hsa-miR-1193NR3C1
hsa-miR-3177-3p	NR3C1	hsa-miR-3177-3pNR3C1
hsa-miR-3180-3p	NR3C1	hsa-miR-3180-3pNR3C1
hsa-miR-3184-5p	NR3C1	hsa-miR-3184-5pNR3C1
hsa-miR-3186-3p	NR3C1	hsa-miR-3186-3pNR3C1
hsa-miR-3190-5p	NR3C1	hsa-miR-3190-5pNR3C1
hsa-miR-3192-3p	NR3C1	hsa-miR-3192-3pNR3C1
hsa-miR-3193	NR3C1	hsa-miR-3193NR3C1
hsa-miR-3194-3p	NR3C1	hsa-miR-3194-3pNR3C1
hsa-miR-3197	NR3C1	hsa-miR-3197NR3C1
hsa-miR-4297	NR3C1	hsa-miR-4297NR3C1
hsa-miR-4298	NR3C1	hsa-miR-4298NR3C1
hsa-miR-4304	NR3C1	hsa-miR-4304NR3C1
hsa-miR-4321	NR3C1	hsa-miR-4321NR3C1
hsa-miR-4259	NR3C1	hsa-miR-4259NR3C1
hsa-miR-4253	NR3C1	hsa-miR-4253NR3C1
hsa-miR-4254	NR3C1	hsa-miR-4254NR3C1
hsa-miR-4327	NR3C1	hsa-miR-4327NR3C1
hsa-miR-4263	NR3C1	hsa-miR-4263NR3C1
hsa-miR-4281	NR3C1	hsa-miR-4281NR3C1
hsa-miR-4290	NR3C1	hsa-miR-4290NR3C1
hsa-miR-4330	NR3C1	hsa-miR-4330NR3C1
hsa-miR-3606-5p	NR3C1	hsa-miR-3606-5pNR3C1
hsa-miR-3616-3p	NR3C1	hsa-miR-3616-3pNR3C1
hsa-miR-3617-3p	NR3C1	hsa-miR-3617-3pNR3C1
hsa-miR-3619-3p	NR3C1	hsa-miR-3619-3pNR3C1
hsa-miR-3620-5p	NR3C1	hsa-miR-3620-5pNR3C1
hsa-miR-3621	NR3C1	hsa-miR-3621NR3C1
hsa-miR-3622a-5p	NR3C1	hsa-miR-3622a-5pNR3C1
hsa-miR-3622b-5p	NR3C1	hsa-miR-3622b-5pNR3C1
hsa-miR-3651	NR3C1	hsa-miR-3651NR3C1
hsa-miR-3663-5p	NR3C1	hsa-miR-3663-5pNR3C1
hsa-miR-3677-5p	NR3C1	hsa-miR-3677-5pNR3C1
hsa-miR-3677-3p	NR3C1	hsa-miR-3677-3pNR3C1
hsa-miR-3680-5p	NR3C1	hsa-miR-3680-5pNR3C1
hsa-miR-3688-5p	NR3C1	hsa-miR-3688-5pNR3C1
hsa-miR-3713	NR3C1	hsa-miR-3713NR3C1
hsa-miR-3713	NR3C1	hsa-miR-3713NR3C1
hsa-miR-3180	NR3C1	hsa-miR-3180NR3C1
hsa-miR-3150b-3p	NR3C1	hsa-miR-3150b-3pNR3C1
hsa-miR-3921	NR3C1	hsa-miR-3921NR3C1
hsa-miR-3929	NR3C1	hsa-miR-3929NR3C1
hsa-miR-3935	NR3C1	hsa-miR-3935NR3C1
hsa-miR-3940-5p	NR3C1	hsa-miR-3940-5pNR3C1
hsa-miR-3940-3p	NR3C1	hsa-miR-3940-3pNR3C1
hsa-miR-3944-5p	NR3C1	hsa-miR-3944-5pNR3C1
hsa-miR-3945	NR3C1	hsa-miR-3945NR3C1
hsa-miR-550b-2-5p	NR3C1	hsa-miR-550b-2-5pNR3C1
hsa-miR-4423-3p	NR3C1	hsa-miR-4423-3pNR3C1
hsa-miR-378g	NR3C1	hsa-miR-378gNR3C1
hsa-miR-4435	NR3C1	hsa-miR-4435NR3C1
hsa-miR-4445-5p	NR3C1	hsa-miR-4445-5pNR3C1
hsa-miR-4447	NR3C1	hsa-miR-4447NR3C1
hsa-miR-4472	NR3C1	hsa-miR-4472NR3C1
hsa-miR-3689f	NR3C1	hsa-miR-3689fNR3C1
hsa-miR-4481	NR3C1	hsa-miR-4481NR3C1
hsa-miR-4481	NR3C1	hsa-miR-4481NR3C1
hsa-miR-4482-5p	NR3C1	hsa-miR-4482-5pNR3C1
hsa-miR-4492	NR3C1	hsa-miR-4492NR3C1
hsa-miR-4502	NR3C1	hsa-miR-4502NR3C1
hsa-miR-2392	NR3C1	hsa-miR-2392NR3C1
hsa-miR-4507	NR3C1	hsa-miR-4507NR3C1
hsa-miR-4507	NR3C1	hsa-miR-4507NR3C1
hsa-miR-4512	NR3C1	hsa-miR-4512NR3C1
hsa-miR-4519	NR3C1	hsa-miR-4519NR3C1
hsa-miR-4524a-5p	NR3C1	hsa-miR-4524a-5pNR3C1
hsa-miR-4526	NR3C1	hsa-miR-4526NR3C1
hsa-miR-1587	NR3C1	hsa-miR-1587NR3C1
hsa-miR-4537	NR3C1	hsa-miR-4537NR3C1
hsa-miR-3960	NR3C1	hsa-miR-3960NR3C1
hsa-miR-4633-3p	NR3C1	hsa-miR-4633-3pNR3C1
hsa-miR-4640-3p	NR3C1	hsa-miR-4640-3pNR3C1
hsa-miR-4646-3p	NR3C1	hsa-miR-4646-3pNR3C1
hsa-miR-4647	NR3C1	hsa-miR-4647NR3C1
hsa-miR-4661-3p	NR3C1	hsa-miR-4661-3pNR3C1
hsa-miR-4667-3p	NR3C1	hsa-miR-4667-3pNR3C1
hsa-miR-4673	NR3C1	hsa-miR-4673NR3C1
hsa-miR-4684-3p	NR3C1	hsa-miR-4684-3pNR3C1
hsa-miR-4685-3p	NR3C1	hsa-miR-4685-3pNR3C1
hsa-miR-4687-3p	NR3C1	hsa-miR-4687-3pNR3C1
hsa-miR-4687-3p	NR3C1	hsa-miR-4687-3pNR3C1
hsa-miR-1343-5p	NR3C1	hsa-miR-1343-5pNR3C1
hsa-miR-4692	NR3C1	hsa-miR-4692NR3C1
hsa-miR-4694-5p	NR3C1	hsa-miR-4694-5pNR3C1
hsa-miR-4700-5p	NR3C1	hsa-miR-4700-5pNR3C1
hsa-miR-4700-3p	NR3C1	hsa-miR-4700-3pNR3C1
hsa-miR-4708-5p	NR3C1	hsa-miR-4708-5pNR3C1
hsa-miR-4713-3p	NR3C1	hsa-miR-4713-3pNR3C1
hsa-miR-4721	NR3C1	hsa-miR-4721NR3C1
hsa-miR-4723-5p	NR3C1	hsa-miR-4723-5pNR3C1
hsa-miR-4725-5p	NR3C1	hsa-miR-4725-5pNR3C1
hsa-miR-4727-3p	NR3C1	hsa-miR-4727-3pNR3C1
hsa-miR-4729	NR3C1	hsa-miR-4729NR3C1
hsa-miR-4730	NR3C1	hsa-miR-4730NR3C1
hsa-miR-4731-5p	NR3C1	hsa-miR-4731-5pNR3C1
hsa-miR-4732-3p	NR3C1	hsa-miR-4732-3pNR3C1
hsa-miR-4733-5p	NR3C1	hsa-miR-4733-5pNR3C1
hsa-miR-4738-5p	NR3C1	hsa-miR-4738-5pNR3C1
hsa-miR-4738-3p	NR3C1	hsa-miR-4738-3pNR3C1
hsa-miR-4747-3p	NR3C1	hsa-miR-4747-3pNR3C1
hsa-miR-4749-5p	NR3C1	hsa-miR-4749-5pNR3C1
hsa-miR-371b-3p	NR3C1	hsa-miR-371b-3pNR3C1
hsa-miR-4755-3p	NR3C1	hsa-miR-4755-3pNR3C1
hsa-miR-499b-5p	NR3C1	hsa-miR-499b-5pNR3C1
hsa-miR-4776-3p	NR3C1	hsa-miR-4776-3pNR3C1
hsa-miR-4778-3p	NR3C1	hsa-miR-4778-3pNR3C1
hsa-miR-5002-5p	NR3C1	hsa-miR-5002-5pNR3C1
hsa-miR-5006-3p	NR3C1	hsa-miR-5006-3pNR3C1
hsa-miR-5008-3p	NR3C1	hsa-miR-5008-3pNR3C1
hsa-miR-5010-5p	NR3C1	hsa-miR-5010-5pNR3C1
hsa-miR-5047	NR3C1	hsa-miR-5047NR3C1
hsa-miR-5089-5p	NR3C1	hsa-miR-5089-5pNR3C1
hsa-miR-5089-3p	NR3C1	hsa-miR-5089-3pNR3C1
hsa-miR-5090	NR3C1	hsa-miR-5090NR3C1
hsa-miR-5092	NR3C1	hsa-miR-5092NR3C1
hsa-miR-5187-5p	NR3C1	hsa-miR-5187-5pNR3C1
hsa-miR-5189-3p	NR3C1	hsa-miR-5189-3pNR3C1
hsa-miR-5194	NR3C1	hsa-miR-5194NR3C1
hsa-miR-5194	NR3C1	hsa-miR-5194NR3C1
hsa-miR-5196-5p	NR3C1	hsa-miR-5196-5pNR3C1
hsa-miR-5196-3p	NR3C1	hsa-miR-5196-3pNR3C1
hsa-miR-4524b-5p	NR3C1	hsa-miR-4524b-5pNR3C1
hsa-miR-5100	NR3C1	hsa-miR-5100NR3C1
hsa-miR-5584-3p	NR3C1	hsa-miR-5584-3pNR3C1
hsa-miR-5585-5p	NR3C1	hsa-miR-5585-5pNR3C1
hsa-miR-5586-5p	NR3C1	hsa-miR-5586-5pNR3C1
hsa-miR-5589-5p	NR3C1	hsa-miR-5589-5pNR3C1
hsa-miR-5590-5p	NR3C1	hsa-miR-5590-5pNR3C1
hsa-miR-5590-5p	NR3C1	hsa-miR-5590-5pNR3C1
hsa-miR-5681b	NR3C1	hsa-miR-5681bNR3C1
hsa-miR-5691	NR3C1	hsa-miR-5691NR3C1
hsa-miR-5693	NR3C1	hsa-miR-5693NR3C1
hsa-miR-5698	NR3C1	hsa-miR-5698NR3C1
hsa-miR-5698	NR3C1	hsa-miR-5698NR3C1
hsa-miR-5699-3p	NR3C1	hsa-miR-5699-3pNR3C1
hsa-miR-5704	NR3C1	hsa-miR-5704NR3C1
hsa-miR-5787	NR3C1	hsa-miR-5787NR3C1
hsa-miR-1199-5p	NR3C1	hsa-miR-1199-5pNR3C1
hsa-miR-6076	NR3C1	hsa-miR-6076NR3C1
hsa-miR-6077	NR3C1	hsa-miR-6077NR3C1
hsa-miR-6079	NR3C1	hsa-miR-6079NR3C1
hsa-miR-6081	NR3C1	hsa-miR-6081NR3C1
hsa-miR-6131	NR3C1	hsa-miR-6131NR3C1
hsa-miR-6132	NR3C1	hsa-miR-6132NR3C1
hsa-miR-6133	NR3C1	hsa-miR-6133NR3C1
hsa-miR-6501-5p	NR3C1	hsa-miR-6501-5pNR3C1
hsa-miR-6503-5p	NR3C1	hsa-miR-6503-5pNR3C1
hsa-miR-6503-3p	NR3C1	hsa-miR-6503-3pNR3C1
hsa-miR-6505-5p	NR3C1	hsa-miR-6505-5pNR3C1
hsa-miR-6507-3p	NR3C1	hsa-miR-6507-3pNR3C1
hsa-miR-6509-5p	NR3C1	hsa-miR-6509-5pNR3C1
hsa-miR-6510-5p	NR3C1	hsa-miR-6510-5pNR3C1
hsa-miR-6512-5p	NR3C1	hsa-miR-6512-5pNR3C1
hsa-miR-6515-3p	NR3C1	hsa-miR-6515-3pNR3C1
hsa-miR-6715a-3p	NR3C1	hsa-miR-6715a-3pNR3C1
hsa-miR-6716-5p	NR3C1	hsa-miR-6716-5pNR3C1
hsa-miR-6721-5p	NR3C1	hsa-miR-6721-5pNR3C1
hsa-miR-6722-3p	NR3C1	hsa-miR-6722-3pNR3C1
hsa-miR-6722-3p	NR3C1	hsa-miR-6722-3pNR3C1
hsa-miR-6726-3p	NR3C1	hsa-miR-6726-3pNR3C1
hsa-miR-6728-5p	NR3C1	hsa-miR-6728-5pNR3C1
hsa-miR-6728-5p	NR3C1	hsa-miR-6728-5pNR3C1
hsa-miR-6728-3p	NR3C1	hsa-miR-6728-3pNR3C1
hsa-miR-6730-3p	NR3C1	hsa-miR-6730-3pNR3C1
hsa-miR-6734-5p	NR3C1	hsa-miR-6734-5pNR3C1
hsa-miR-6734-3p	NR3C1	hsa-miR-6734-3pNR3C1
hsa-miR-6735-3p	NR3C1	hsa-miR-6735-3pNR3C1
hsa-miR-6737-5p	NR3C1	hsa-miR-6737-5pNR3C1
hsa-miR-6737-5p	NR3C1	hsa-miR-6737-5pNR3C1
hsa-miR-6740-3p	NR3C1	hsa-miR-6740-3pNR3C1
hsa-miR-6741-3p	NR3C1	hsa-miR-6741-3pNR3C1
hsa-miR-6742-5p	NR3C1	hsa-miR-6742-5pNR3C1
hsa-miR-6744-3p	NR3C1	hsa-miR-6744-3pNR3C1
hsa-miR-6748-5p	NR3C1	hsa-miR-6748-5pNR3C1
hsa-miR-6748-5p	NR3C1	hsa-miR-6748-5pNR3C1
hsa-miR-6749-5p	NR3C1	hsa-miR-6749-5pNR3C1
hsa-miR-6757-5p	NR3C1	hsa-miR-6757-5pNR3C1
hsa-miR-6757-5p	NR3C1	hsa-miR-6757-5pNR3C1
hsa-miR-6762-5p	NR3C1	hsa-miR-6762-5pNR3C1
hsa-miR-6763-5p	NR3C1	hsa-miR-6763-5pNR3C1
hsa-miR-6766-3p	NR3C1	hsa-miR-6766-3pNR3C1
hsa-miR-6767-5p	NR3C1	hsa-miR-6767-5pNR3C1
hsa-miR-6767-5p	NR3C1	hsa-miR-6767-5pNR3C1
hsa-miR-6767-5p	NR3C1	hsa-miR-6767-5pNR3C1
hsa-miR-6767-3p	NR3C1	hsa-miR-6767-3pNR3C1
hsa-miR-6774-5p	NR3C1	hsa-miR-6774-5pNR3C1
hsa-miR-6775-3p	NR3C1	hsa-miR-6775-3pNR3C1
hsa-miR-6776-5p	NR3C1	hsa-miR-6776-5pNR3C1
hsa-miR-6776-3p	NR3C1	hsa-miR-6776-3pNR3C1
hsa-miR-6777-5p	NR3C1	hsa-miR-6777-5pNR3C1
hsa-miR-6778-5p	NR3C1	hsa-miR-6778-5pNR3C1
hsa-miR-6778-3p	NR3C1	hsa-miR-6778-3pNR3C1
hsa-miR-6779-3p	NR3C1	hsa-miR-6779-3pNR3C1
hsa-miR-6781-5p	NR3C1	hsa-miR-6781-5pNR3C1
hsa-miR-6781-5p	NR3C1	hsa-miR-6781-5pNR3C1
hsa-miR-6781-3p	NR3C1	hsa-miR-6781-3pNR3C1
hsa-miR-6782-5p	NR3C1	hsa-miR-6782-5pNR3C1
hsa-miR-6782-3p	NR3C1	hsa-miR-6782-3pNR3C1
hsa-miR-6785-5p	NR3C1	hsa-miR-6785-5pNR3C1
hsa-miR-6785-3p	NR3C1	hsa-miR-6785-3pNR3C1
hsa-miR-6786-3p	NR3C1	hsa-miR-6786-3pNR3C1
hsa-miR-6787-3p	NR3C1	hsa-miR-6787-3pNR3C1
hsa-miR-6788-5p	NR3C1	hsa-miR-6788-5pNR3C1
hsa-miR-6790-3p	NR3C1	hsa-miR-6790-3pNR3C1
hsa-miR-6792-5p	NR3C1	hsa-miR-6792-5pNR3C1
hsa-miR-6792-5p	NR3C1	hsa-miR-6792-5pNR3C1
hsa-miR-6797-3p	NR3C1	hsa-miR-6797-3pNR3C1
hsa-miR-6799-3p	NR3C1	hsa-miR-6799-3pNR3C1
hsa-miR-6800-3p	NR3C1	hsa-miR-6800-3pNR3C1
hsa-miR-6803-3p	NR3C1	hsa-miR-6803-3pNR3C1
hsa-miR-6805-5p	NR3C1	hsa-miR-6805-5pNR3C1
hsa-miR-6808-3p	NR3C1	hsa-miR-6808-3pNR3C1
hsa-miR-6810-3p	NR3C1	hsa-miR-6810-3pNR3C1
hsa-miR-6812-5p	NR3C1	hsa-miR-6812-5pNR3C1
hsa-miR-6812-3p	NR3C1	hsa-miR-6812-3pNR3C1
hsa-miR-6812-3p	NR3C1	hsa-miR-6812-3pNR3C1
hsa-miR-6819-5p	NR3C1	hsa-miR-6819-5pNR3C1
hsa-miR-6822-5p	NR3C1	hsa-miR-6822-5pNR3C1
hsa-miR-6823-5p	NR3C1	hsa-miR-6823-5pNR3C1
hsa-miR-6825-3p	NR3C1	hsa-miR-6825-3pNR3C1
hsa-miR-6827-5p	NR3C1	hsa-miR-6827-5pNR3C1
hsa-miR-6827-3p	NR3C1	hsa-miR-6827-3pNR3C1
hsa-miR-6828-3p	NR3C1	hsa-miR-6828-3pNR3C1
hsa-miR-6829-5p	NR3C1	hsa-miR-6829-5pNR3C1
hsa-miR-6832-3p	NR3C1	hsa-miR-6832-3pNR3C1
hsa-miR-6832-3p	NR3C1	hsa-miR-6832-3pNR3C1
hsa-miR-6833-5p	NR3C1	hsa-miR-6833-5pNR3C1
hsa-miR-6835-3p	NR3C1	hsa-miR-6835-3pNR3C1
hsa-miR-6780b-3p	NR3C1	hsa-miR-6780b-3pNR3C1
hsa-miR-6842-5p	NR3C1	hsa-miR-6842-5pNR3C1
hsa-miR-6842-3p	NR3C1	hsa-miR-6842-3pNR3C1
hsa-miR-6845-3p	NR3C1	hsa-miR-6845-3pNR3C1
hsa-miR-6847-5p	NR3C1	hsa-miR-6847-5pNR3C1
hsa-miR-6848-5p	NR3C1	hsa-miR-6848-5pNR3C1
hsa-miR-6851-3p	NR3C1	hsa-miR-6851-3pNR3C1
hsa-miR-6853-5p	NR3C1	hsa-miR-6853-5pNR3C1
hsa-miR-6857-3p	NR3C1	hsa-miR-6857-3pNR3C1
hsa-miR-6859-3p	NR3C1	hsa-miR-6859-3pNR3C1
hsa-miR-6862-5p	NR3C1	hsa-miR-6862-5pNR3C1
hsa-miR-6865-3p	NR3C1	hsa-miR-6865-3pNR3C1
hsa-miR-6866-3p	NR3C1	hsa-miR-6866-3pNR3C1
hsa-miR-6867-3p	NR3C1	hsa-miR-6867-3pNR3C1
hsa-miR-6873-5p	NR3C1	hsa-miR-6873-5pNR3C1
hsa-miR-6873-3p	NR3C1	hsa-miR-6873-3pNR3C1
hsa-miR-6873-3p	NR3C1	hsa-miR-6873-3pNR3C1
hsa-miR-6878-3p	NR3C1	hsa-miR-6878-3pNR3C1
hsa-miR-6879-3p	NR3C1	hsa-miR-6879-3pNR3C1
hsa-miR-6880-5p	NR3C1	hsa-miR-6880-5pNR3C1
hsa-miR-6881-5p	NR3C1	hsa-miR-6881-5pNR3C1
hsa-miR-6883-5p	NR3C1	hsa-miR-6883-5pNR3C1
hsa-miR-6884-3p	NR3C1	hsa-miR-6884-3pNR3C1
hsa-miR-6885-5p	NR3C1	hsa-miR-6885-5pNR3C1
hsa-miR-6889-3p	NR3C1	hsa-miR-6889-3pNR3C1
hsa-miR-6889-3p	NR3C1	hsa-miR-6889-3pNR3C1
hsa-miR-6891-3p	NR3C1	hsa-miR-6891-3pNR3C1
hsa-miR-7106-5p	NR3C1	hsa-miR-7106-5pNR3C1
hsa-miR-7106-3p	NR3C1	hsa-miR-7106-3pNR3C1
hsa-miR-7108-3p	NR3C1	hsa-miR-7108-3pNR3C1
hsa-miR-7109-5p	NR3C1	hsa-miR-7109-5pNR3C1
hsa-miR-7109-3p	NR3C1	hsa-miR-7109-3pNR3C1
hsa-miR-7110-5p	NR3C1	hsa-miR-7110-5pNR3C1
hsa-miR-7110-3p	NR3C1	hsa-miR-7110-3pNR3C1
hsa-miR-7111-3p	NR3C1	hsa-miR-7111-3pNR3C1
hsa-miR-7150	NR3C1	hsa-miR-7150NR3C1
hsa-miR-7151-3p	NR3C1	hsa-miR-7151-3pNR3C1
hsa-miR-7155-5p	NR3C1	hsa-miR-7155-5pNR3C1
hsa-miR-7843-5p	NR3C1	hsa-miR-7843-5pNR3C1
hsa-miR-7845-5p	NR3C1	hsa-miR-7845-5pNR3C1
hsa-miR-7851-3p	NR3C1	hsa-miR-7851-3pNR3C1
hsa-miR-7854-3p	NR3C1	hsa-miR-7854-3pNR3C1
hsa-miR-7854-3p	NR3C1	hsa-miR-7854-3pNR3C1
hsa-miR-8073	NR3C1	hsa-miR-8073NR3C1
hsa-miR-8074	NR3C1	hsa-miR-8074NR3C1
hsa-miR-8078	NR3C1	hsa-miR-8078NR3C1
hsa-miR-8085	NR3C1	hsa-miR-8085NR3C1
hsa-miR-9718	NR3C1	hsa-miR-9718NR3C1
hsa-miR-9901	NR3C1	hsa-miR-9901NR3C1
hsa-miR-9986	NR3C1	hsa-miR-9986NR3C1
hsa-miR-10226	NR3C1	hsa-miR-10226NR3C1
hsa-miR-10392-5p	NR3C1	hsa-miR-10392-5pNR3C1
hsa-miR-10396a-5p	NR3C1	hsa-miR-10396a-5pNR3C1
hsa-miR-10401-5p	NR3C1	hsa-miR-10401-5pNR3C1
hsa-miR-10396b-5p	NR3C1	hsa-miR-10396b-5pNR3C1
hsa-miR-11399	NR3C1	hsa-miR-11399NR3C1
hsa-miR-11400	NR3C1	hsa-miR-11400NR3C1
hsa-miR-12114	NR3C1	hsa-miR-12114NR3C1
hsa-miR-12115	NR3C1	hsa-miR-12115NR3C1
hsa-miR-12129	NR3C1	hsa-miR-12129NR3C1
hsa-miR-12133	NR3C1	hsa-miR-12133NR3C1
hsa-miR-15a-3p	NR3C1	hsa-miR-15a-3pNR3C1
hsa-miR-17-5p	NR3C1	hsa-miR-17-5pNR3C1
hsa-miR-20a-3p	NR3C1	hsa-miR-20a-3pNR3C1
hsa-miR-24-3p	NR3C1	hsa-miR-24-3pNR3C1
hsa-miR-24-2-5p	NR3C1	hsa-miR-24-2-5pNR3C1
hsa-miR-27a-5p	NR3C1	hsa-miR-27a-5pNR3C1
hsa-miR-30a-3p	NR3C1	hsa-miR-30a-3pNR3C1
hsa-miR-92a-1-5p	NR3C1	hsa-miR-92a-1-5pNR3C1
hsa-miR-93-5p	NR3C1	hsa-miR-93-5pNR3C1
hsa-miR-106a-5p	NR3C1	hsa-miR-106a-5pNR3C1
hsa-miR-192-3p	NR3C1	hsa-miR-192-3pNR3C1
hsa-miR-10b-3p	NR3C1	hsa-miR-10b-3pNR3C1
hsa-miR-34a-5p	NR3C1	hsa-miR-34a-5pNR3C1
hsa-miR-216a-3p	NR3C1	hsa-miR-216a-3pNR3C1
hsa-miR-217-5p	NR3C1	hsa-miR-217-5pNR3C1
hsa-miR-15b-5p	NR3C1	hsa-miR-15b-5pNR3C1
hsa-miR-27b-3p	NR3C1	hsa-miR-27b-3pNR3C1
hsa-miR-30b-3p	NR3C1	hsa-miR-30b-3pNR3C1
hsa-miR-125b-1-3p	NR3C1	hsa-miR-125b-1-3pNR3C1
hsa-miR-135a-5p	NR3C1	hsa-miR-135a-5pNR3C1
hsa-miR-135a-5p	NR3C1	hsa-miR-135a-5pNR3C1
hsa-miR-135a-3p	NR3C1	hsa-miR-135a-3pNR3C1
hsa-miR-137-5p	NR3C1	hsa-miR-137-5pNR3C1
hsa-miR-185-5p	NR3C1	hsa-miR-185-5pNR3C1
hsa-miR-185-3p	NR3C1	hsa-miR-185-3pNR3C1
hsa-miR-206	NR3C1	hsa-miR-206NR3C1
hsa-miR-320a-3p	NR3C1	hsa-miR-320a-3pNR3C1
hsa-miR-155-5p	NR3C1	hsa-miR-155-5pNR3C1
hsa-miR-29c-5p	NR3C1	hsa-miR-29c-5pNR3C1
hsa-miR-200a-3p	NR3C1	hsa-miR-200a-3pNR3C1
hsa-miR-101-2-5p	NR3C1	hsa-miR-101-2-5pNR3C1
hsa-miR-30e-3p	NR3C1	hsa-miR-30e-3pNR3C1
hsa-miR-302c-5p	NR3C1	hsa-miR-302c-5pNR3C1
hsa-miR-302d-3p	NR3C1	hsa-miR-302d-3pNR3C1
hsa-miR-342-5p	NR3C1	hsa-miR-342-5pNR3C1
hsa-miR-135b-3p	NR3C1	hsa-miR-135b-3pNR3C1
hsa-miR-331-5p	NR3C1	hsa-miR-331-5pNR3C1
hsa-miR-18b-5p	NR3C1	hsa-miR-18b-5pNR3C1
hsa-miR-431-5p	NR3C1	hsa-miR-431-5pNR3C1
hsa-miR-431-3p	NR3C1	hsa-miR-431-3pNR3C1
hsa-miR-412-3p	NR3C1	hsa-miR-412-3pNR3C1
hsa-miR-483-3p	NR3C1	hsa-miR-483-3pNR3C1
hsa-miR-485-5p	NR3C1	hsa-miR-485-5pNR3C1
hsa-miR-490-3p	NR3C1	hsa-miR-490-3pNR3C1
hsa-miR-432-3p	NR3C1	hsa-miR-432-3pNR3C1
hsa-miR-497-3p	NR3C1	hsa-miR-497-3pNR3C1
hsa-miR-181d-5p	NR3C1	hsa-miR-181d-5pNR3C1
hsa-miR-181d-5p	NR3C1	hsa-miR-181d-5pNR3C1
hsa-miR-498-3p	NR3C1	hsa-miR-498-3pNR3C1
hsa-miR-519c-5p	NR3C1	hsa-miR-519c-5pNR3C1
hsa-miR-520a-3p	NR3C1	hsa-miR-520a-3pNR3C1
hsa-miR-519b-5p	NR3C1	hsa-miR-519b-5pNR3C1
hsa-miR-525-3p	NR3C1	hsa-miR-525-3pNR3C1
hsa-miR-525-3p	NR3C1	hsa-miR-525-3pNR3C1
hsa-miR-523-5p	NR3C1	hsa-miR-523-5pNR3C1
hsa-miR-518f-5p	NR3C1	hsa-miR-518f-5pNR3C1
hsa-miR-520b-5p	NR3C1	hsa-miR-520b-5pNR3C1
hsa-miR-526a-5p	NR3C1	hsa-miR-526a-5pNR3C1
hsa-miR-526a-3p	NR3C1	hsa-miR-526a-3pNR3C1
hsa-miR-520c-5p	NR3C1	hsa-miR-520c-5pNR3C1
hsa-miR-518c-5p	NR3C1	hsa-miR-518c-5pNR3C1
hsa-miR-524-3p	NR3C1	hsa-miR-524-3pNR3C1
hsa-miR-524-3p	NR3C1	hsa-miR-524-3pNR3C1
hsa-miR-517-5p	NR3C1	hsa-miR-517-5pNR3C1
hsa-miR-516b-5p	NR3C1	hsa-miR-516b-5pNR3C1
hsa-miR-518e-5p	NR3C1	hsa-miR-518e-5pNR3C1
hsa-miR-518a-5p	NR3C1	hsa-miR-518a-5pNR3C1
hsa-miR-518d-5p	NR3C1	hsa-miR-518d-5pNR3C1
hsa-miR-518d-3p	NR3C1	hsa-miR-518d-3pNR3C1
hsa-miR-522-5p	NR3C1	hsa-miR-522-5pNR3C1
hsa-miR-519a-5p	NR3C1	hsa-miR-519a-5pNR3C1
hsa-miR-527	NR3C1	hsa-miR-527NR3C1
hsa-miR-519a-2-5p	NR3C1	hsa-miR-519a-2-5pNR3C1
hsa-miR-500a-5p	NR3C1	hsa-miR-500a-5pNR3C1
hsa-miR-504-3p	NR3C1	hsa-miR-504-3pNR3C1
hsa-miR-509-5p	NR3C1	hsa-miR-509-5pNR3C1
hsa-miR-510-5p	NR3C1	hsa-miR-510-5pNR3C1
hsa-miR-376a-2-5p	NR3C1	hsa-miR-376a-2-5pNR3C1
hsa-miR-554	NR3C1	hsa-miR-554NR3C1
hsa-miR-555	NR3C1	hsa-miR-555NR3C1
hsa-miR-595	NR3C1	hsa-miR-595NR3C1
hsa-miR-595	NR3C1	hsa-miR-595NR3C1
hsa-miR-610	NR3C1	hsa-miR-610NR3C1
hsa-miR-615-3p	NR3C1	hsa-miR-615-3pNR3C1
hsa-miR-618	NR3C1	hsa-miR-618NR3C1
hsa-miR-631	NR3C1	hsa-miR-631NR3C1
hsa-miR-635	NR3C1	hsa-miR-635NR3C1
hsa-miR-635	NR3C1	hsa-miR-635NR3C1
hsa-miR-640	NR3C1	hsa-miR-640NR3C1
hsa-miR-649	NR3C1	hsa-miR-649NR3C1
hsa-miR-651-3p	NR3C1	hsa-miR-651-3pNR3C1
hsa-miR-653-5p	NR3C1	hsa-miR-653-5pNR3C1
hsa-miR-653-3p	NR3C1	hsa-miR-653-3pNR3C1
hsa-miR-654-3p	NR3C1	hsa-miR-654-3pNR3C1
hsa-miR-421	NR3C1	hsa-miR-421NR3C1
hsa-miR-758-5p	NR3C1	hsa-miR-758-5pNR3C1
hsa-miR-758-3p	NR3C1	hsa-miR-758-3pNR3C1
hsa-miR-320b	NR3C1	hsa-miR-320bNR3C1
hsa-miR-1271-3p	NR3C1	hsa-miR-1271-3pNR3C1
hsa-miR-1185-2-3p	NR3C1	hsa-miR-1185-2-3pNR3C1
hsa-miR-1185-1-3p	NR3C1	hsa-miR-1185-1-3pNR3C1
hsa-miR-770-5p	NR3C1	hsa-miR-770-5pNR3C1
hsa-miR-675-5p	NR3C1	hsa-miR-675-5pNR3C1
hsa-miR-891b	NR3C1	hsa-miR-891bNR3C1
hsa-miR-541-3p	NR3C1	hsa-miR-541-3pNR3C1
hsa-miR-744-3p	NR3C1	hsa-miR-744-3pNR3C1
hsa-miR-374b-3p	NR3C1	hsa-miR-374b-3pNR3C1
hsa-miR-216b-5p	NR3C1	hsa-miR-216b-5pNR3C1
hsa-miR-1229-3p	NR3C1	hsa-miR-1229-3pNR3C1
hsa-miR-1231	NR3C1	hsa-miR-1231NR3C1
hsa-miR-1236-5p	NR3C1	hsa-miR-1236-5pNR3C1
hsa-miR-1202	NR3C1	hsa-miR-1202NR3C1
hsa-miR-1204	NR3C1	hsa-miR-1204NR3C1
hsa-miR-1207-3p	NR3C1	hsa-miR-1207-3pNR3C1
hsa-miR-1294	NR3C1	hsa-miR-1294NR3C1
hsa-miR-1303	NR3C1	hsa-miR-1303NR3C1
hsa-miR-1249-3p	NR3C1	hsa-miR-1249-3pNR3C1
hsa-miR-1281	NR3C1	hsa-miR-1281NR3C1
hsa-miR-1910-3p	NR3C1	hsa-miR-1910-3pNR3C1
hsa-miR-3119	NR3C1	hsa-miR-3119NR3C1
hsa-miR-3131	NR3C1	hsa-miR-3131NR3C1
hsa-miR-466	NR3C1	hsa-miR-466NR3C1
hsa-miR-3138	NR3C1	hsa-miR-3138NR3C1
hsa-miR-548v	NR3C1	hsa-miR-548vNR3C1
hsa-miR-3162-5p	NR3C1	hsa-miR-3162-5pNR3C1
hsa-miR-3169	NR3C1	hsa-miR-3169NR3C1
hsa-miR-3169	NR3C1	hsa-miR-3169NR3C1
hsa-miR-3173-3p	NR3C1	hsa-miR-3173-3pNR3C1
hsa-miR-3177-3p	NR3C1	hsa-miR-3177-3pNR3C1
hsa-miR-3182	NR3C1	hsa-miR-3182NR3C1
hsa-miR-3186-3p	NR3C1	hsa-miR-3186-3pNR3C1
hsa-miR-4297	NR3C1	hsa-miR-4297NR3C1
hsa-miR-4304	NR3C1	hsa-miR-4304NR3C1
hsa-miR-4253	NR3C1	hsa-miR-4253NR3C1
hsa-miR-4254	NR3C1	hsa-miR-4254NR3C1
hsa-miR-4263	NR3C1	hsa-miR-4263NR3C1
hsa-miR-4287	NR3C1	hsa-miR-4287NR3C1
hsa-miR-4329	NR3C1	hsa-miR-4329NR3C1
hsa-miR-3606-5p	NR3C1	hsa-miR-3606-5pNR3C1
hsa-miR-3616-3p	NR3C1	hsa-miR-3616-3pNR3C1
hsa-miR-3622b-5p	NR3C1	hsa-miR-3622b-5pNR3C1
hsa-miR-3622b-5p	NR3C1	hsa-miR-3622b-5pNR3C1
hsa-miR-3622b-3p	NR3C1	hsa-miR-3622b-3pNR3C1
hsa-miR-3652	NR3C1	hsa-miR-3652NR3C1
hsa-miR-3654	NR3C1	hsa-miR-3654NR3C1
hsa-miR-3657	NR3C1	hsa-miR-3657NR3C1
hsa-miR-3680-3p	NR3C1	hsa-miR-3680-3pNR3C1
hsa-miR-3681-3p	NR3C1	hsa-miR-3681-3pNR3C1
hsa-miR-3688-5p	NR3C1	hsa-miR-3688-5pNR3C1
hsa-miR-3691-3p	NR3C1	hsa-miR-3691-3pNR3C1
hsa-miR-3713	NR3C1	hsa-miR-3713NR3C1
hsa-miR-3935	NR3C1	hsa-miR-3935NR3C1
hsa-miR-4420	NR3C1	hsa-miR-4420NR3C1
hsa-miR-4423-3p	NR3C1	hsa-miR-4423-3pNR3C1
hsa-miR-4433a-5p	NR3C1	hsa-miR-4433a-5pNR3C1
hsa-miR-4435	NR3C1	hsa-miR-4435NR3C1
hsa-miR-4437	NR3C1	hsa-miR-4437NR3C1
hsa-miR-4445-5p	NR3C1	hsa-miR-4445-5pNR3C1
hsa-miR-4472	NR3C1	hsa-miR-4472NR3C1
hsa-miR-4479	NR3C1	hsa-miR-4479NR3C1
hsa-miR-4480	NR3C1	hsa-miR-4480NR3C1
hsa-miR-4482-5p	NR3C1	hsa-miR-4482-5pNR3C1
hsa-miR-4502	NR3C1	hsa-miR-4502NR3C1
hsa-miR-4506	NR3C1	hsa-miR-4506NR3C1
hsa-miR-2392	NR3C1	hsa-miR-2392NR3C1
hsa-miR-4519	NR3C1	hsa-miR-4519NR3C1
hsa-miR-4524a-5p	NR3C1	hsa-miR-4524a-5pNR3C1
hsa-miR-4531	NR3C1	hsa-miR-4531NR3C1
hsa-miR-4536-5p	NR3C1	hsa-miR-4536-5pNR3C1
hsa-miR-4536-5p	NR3C1	hsa-miR-4536-5pNR3C1
hsa-miR-3978	NR3C1	hsa-miR-3978NR3C1
hsa-miR-4633-3p	NR3C1	hsa-miR-4633-3pNR3C1
hsa-miR-4639-5p	NR3C1	hsa-miR-4639-5pNR3C1
hsa-miR-4640-3p	NR3C1	hsa-miR-4640-3pNR3C1
hsa-miR-4653-3p	NR3C1	hsa-miR-4653-3pNR3C1
hsa-miR-4655-5p	NR3C1	hsa-miR-4655-5pNR3C1
hsa-miR-4673	NR3C1	hsa-miR-4673NR3C1
hsa-miR-4684-5p	NR3C1	hsa-miR-4684-5pNR3C1
hsa-miR-4684-3p	NR3C1	hsa-miR-4684-3pNR3C1
hsa-miR-4687-3p	NR3C1	hsa-miR-4687-3pNR3C1
hsa-miR-4692	NR3C1	hsa-miR-4692NR3C1
hsa-miR-4694-5p	NR3C1	hsa-miR-4694-5pNR3C1
hsa-miR-4709-5p	NR3C1	hsa-miR-4709-5pNR3C1
hsa-miR-4713-3p	NR3C1	hsa-miR-4713-3pNR3C1
hsa-miR-3529-5p	NR3C1	hsa-miR-3529-5pNR3C1
hsa-miR-4731-5p	NR3C1	hsa-miR-4731-5pNR3C1
hsa-miR-4734	NR3C1	hsa-miR-4734NR3C1
hsa-miR-4736	NR3C1	hsa-miR-4736NR3C1
hsa-miR-4738-5p	NR3C1	hsa-miR-4738-5pNR3C1
hsa-miR-4738-3p	NR3C1	hsa-miR-4738-3pNR3C1
hsa-miR-4742-5p	NR3C1	hsa-miR-4742-5pNR3C1
hsa-miR-4748	NR3C1	hsa-miR-4748NR3C1
hsa-miR-499b-5p	NR3C1	hsa-miR-499b-5pNR3C1
hsa-miR-4776-5p	NR3C1	hsa-miR-4776-5pNR3C1
hsa-miR-4786-5p	NR3C1	hsa-miR-4786-5pNR3C1
hsa-miR-5000-5p	NR3C1	hsa-miR-5000-5pNR3C1
hsa-miR-5002-5p	NR3C1	hsa-miR-5002-5pNR3C1
hsa-miR-5004-5p	NR3C1	hsa-miR-5004-5pNR3C1
hsa-miR-5047	NR3C1	hsa-miR-5047NR3C1
hsa-miR-5089-5p	NR3C1	hsa-miR-5089-5pNR3C1
hsa-miR-5090	NR3C1	hsa-miR-5090NR3C1
hsa-miR-5194	NR3C1	hsa-miR-5194NR3C1
hsa-miR-5194	NR3C1	hsa-miR-5194NR3C1
hsa-miR-5197-5p	NR3C1	hsa-miR-5197-5pNR3C1
hsa-miR-5571-3p	NR3C1	hsa-miR-5571-3pNR3C1
hsa-miR-5572	NR3C1	hsa-miR-5572NR3C1
hsa-miR-664b-5p	NR3C1	hsa-miR-664b-5pNR3C1
hsa-miR-5580-5p	NR3C1	hsa-miR-5580-5pNR3C1
hsa-miR-5586-5p	NR3C1	hsa-miR-5586-5pNR3C1
hsa-miR-548au-3p	NR3C1	hsa-miR-548au-3pNR3C1
hsa-miR-5589-5p	NR3C1	hsa-miR-5589-5pNR3C1
hsa-miR-5590-5p	NR3C1	hsa-miR-5590-5pNR3C1
hsa-miR-548aw	NR3C1	hsa-miR-548awNR3C1
hsa-miR-5684	NR3C1	hsa-miR-5684NR3C1
hsa-miR-5685	NR3C1	hsa-miR-5685NR3C1
hsa-miR-5694	NR3C1	hsa-miR-5694NR3C1
hsa-miR-6130	NR3C1	hsa-miR-6130NR3C1
hsa-miR-6133	NR3C1	hsa-miR-6133NR3C1
hsa-miR-6499-5p	NR3C1	hsa-miR-6499-5pNR3C1
hsa-miR-6500-3p	NR3C1	hsa-miR-6500-3pNR3C1
hsa-miR-6500-3p	NR3C1	hsa-miR-6500-3pNR3C1
hsa-miR-6503-5p	NR3C1	hsa-miR-6503-5pNR3C1
hsa-miR-6503-3p	NR3C1	hsa-miR-6503-3pNR3C1
hsa-miR-6506-5p	NR3C1	hsa-miR-6506-5pNR3C1
hsa-miR-6507-3p	NR3C1	hsa-miR-6507-3pNR3C1
hsa-miR-6509-5p	NR3C1	hsa-miR-6509-5pNR3C1
hsa-miR-6510-5p	NR3C1	hsa-miR-6510-5pNR3C1
hsa-miR-6511a-5p	NR3C1	hsa-miR-6511a-5pNR3C1
hsa-miR-6512-5p	NR3C1	hsa-miR-6512-5pNR3C1
hsa-miR-6722-5p	NR3C1	hsa-miR-6722-5pNR3C1
hsa-miR-6722-3p	NR3C1	hsa-miR-6722-3pNR3C1
hsa-miR-6722-3p	NR3C1	hsa-miR-6722-3pNR3C1
hsa-miR-892c-3p	NR3C1	hsa-miR-892c-3pNR3C1
hsa-miR-6728-5p	NR3C1	hsa-miR-6728-5pNR3C1
hsa-miR-6728-5p	NR3C1	hsa-miR-6728-5pNR3C1
hsa-miR-6728-5p	NR3C1	hsa-miR-6728-5pNR3C1
hsa-miR-6728-3p	NR3C1	hsa-miR-6728-3pNR3C1
hsa-miR-6734-5p	NR3C1	hsa-miR-6734-5pNR3C1
hsa-miR-6736-5p	NR3C1	hsa-miR-6736-5pNR3C1
hsa-miR-6737-5p	NR3C1	hsa-miR-6737-5pNR3C1
hsa-miR-6741-5p	NR3C1	hsa-miR-6741-5pNR3C1
hsa-miR-6750-5p	NR3C1	hsa-miR-6750-5pNR3C1
hsa-miR-6757-5p	NR3C1	hsa-miR-6757-5pNR3C1
hsa-miR-6762-5p	NR3C1	hsa-miR-6762-5pNR3C1
hsa-miR-6766-3p	NR3C1	hsa-miR-6766-3pNR3C1
hsa-miR-6774-3p	NR3C1	hsa-miR-6774-3pNR3C1
hsa-miR-6776-3p	NR3C1	hsa-miR-6776-3pNR3C1
hsa-miR-6777-5p	NR3C1	hsa-miR-6777-5pNR3C1
hsa-miR-6778-5p	NR3C1	hsa-miR-6778-5pNR3C1
hsa-miR-6778-3p	NR3C1	hsa-miR-6778-3pNR3C1
hsa-miR-6782-3p	NR3C1	hsa-miR-6782-3pNR3C1
hsa-miR-6787-3p	NR3C1	hsa-miR-6787-3pNR3C1
hsa-miR-6788-5p	NR3C1	hsa-miR-6788-5pNR3C1
hsa-miR-6801-5p	NR3C1	hsa-miR-6801-5pNR3C1
hsa-miR-6806-3p	NR3C1	hsa-miR-6806-3pNR3C1
hsa-miR-6809-3p	NR3C1	hsa-miR-6809-3pNR3C1
hsa-miR-6811-3p	NR3C1	hsa-miR-6811-3pNR3C1
hsa-miR-6812-3p	NR3C1	hsa-miR-6812-3pNR3C1
hsa-miR-6819-5p	NR3C1	hsa-miR-6819-5pNR3C1
hsa-miR-6820-3p	NR3C1	hsa-miR-6820-3pNR3C1
hsa-miR-6823-5p	NR3C1	hsa-miR-6823-5pNR3C1
hsa-miR-6828-5p	NR3C1	hsa-miR-6828-5pNR3C1
hsa-miR-6828-3p	NR3C1	hsa-miR-6828-3pNR3C1
hsa-miR-6831-3p	NR3C1	hsa-miR-6831-3pNR3C1
hsa-miR-6832-3p	NR3C1	hsa-miR-6832-3pNR3C1
hsa-miR-6833-5p	NR3C1	hsa-miR-6833-5pNR3C1
hsa-miR-6780b-3p	NR3C1	hsa-miR-6780b-3pNR3C1
hsa-miR-6842-5p	NR3C1	hsa-miR-6842-5pNR3C1
hsa-miR-6848-5p	NR3C1	hsa-miR-6848-5pNR3C1
hsa-miR-6848-5p	NR3C1	hsa-miR-6848-5pNR3C1
hsa-miR-6850-3p	NR3C1	hsa-miR-6850-3pNR3C1
hsa-miR-6851-3p	NR3C1	hsa-miR-6851-3pNR3C1
hsa-miR-6852-3p	NR3C1	hsa-miR-6852-3pNR3C1
hsa-miR-6855-3p	NR3C1	hsa-miR-6855-3pNR3C1
hsa-miR-6859-3p	NR3C1	hsa-miR-6859-3pNR3C1
hsa-miR-6862-5p	NR3C1	hsa-miR-6862-5pNR3C1
hsa-miR-6867-3p	NR3C1	hsa-miR-6867-3pNR3C1
hsa-miR-6874-5p	NR3C1	hsa-miR-6874-5pNR3C1
hsa-miR-6876-3p	NR3C1	hsa-miR-6876-3pNR3C1
hsa-miR-6881-5p	NR3C1	hsa-miR-6881-5pNR3C1
hsa-miR-6883-5p	NR3C1	hsa-miR-6883-5pNR3C1
hsa-miR-6883-5p	NR3C1	hsa-miR-6883-5pNR3C1
hsa-miR-6884-3p	NR3C1	hsa-miR-6884-3pNR3C1
hsa-miR-6884-3p	NR3C1	hsa-miR-6884-3pNR3C1
hsa-miR-6889-3p	NR3C1	hsa-miR-6889-3pNR3C1
hsa-miR-7106-5p	NR3C1	hsa-miR-7106-5pNR3C1
hsa-miR-7110-5p	NR3C1	hsa-miR-7110-5pNR3C1
hsa-miR-7110-3p	NR3C1	hsa-miR-7110-3pNR3C1
hsa-miR-7150	NR3C1	hsa-miR-7150NR3C1
hsa-miR-7151-5p	NR3C1	hsa-miR-7151-5pNR3C1
hsa-miR-7157-5p	NR3C1	hsa-miR-7157-5pNR3C1
hsa-miR-7159-5p	NR3C1	hsa-miR-7159-5pNR3C1
hsa-miR-7845-5p	NR3C1	hsa-miR-7845-5pNR3C1
hsa-miR-7849-3p	NR3C1	hsa-miR-7849-3pNR3C1
hsa-miR-8056	NR3C1	hsa-miR-8056NR3C1
hsa-miR-8061	NR3C1	hsa-miR-8061NR3C1
hsa-miR-8074	NR3C1	hsa-miR-8074NR3C1
hsa-miR-8078	NR3C1	hsa-miR-8078NR3C1
hsa-miR-8080	NR3C1	hsa-miR-8080NR3C1
hsa-miR-8485	NR3C1	hsa-miR-8485NR3C1
hsa-miR-9718	NR3C1	hsa-miR-9718NR3C1
hsa-miR-9900	NR3C1	hsa-miR-9900NR3C1
hsa-miR-1843	NR3C1	hsa-miR-1843NR3C1
hsa-miR-10397-3p	NR3C1	hsa-miR-10397-3pNR3C1
hsa-miR-11181-3p	NR3C1	hsa-miR-11181-3pNR3C1
hsa-miR-11399	NR3C1	hsa-miR-11399NR3C1
hsa-miR-11401	NR3C1	hsa-miR-11401NR3C1
hsa-miR-3059-5p	NR3C1	hsa-miR-3059-5pNR3C1
hsa-miR-3085-5p	NR3C1	hsa-miR-3085-5pNR3C1
hsa-miR-12125	NR3C1	hsa-miR-12125NR3C1
hsa-miR-12128	NR3C1	hsa-miR-12128NR3C1
hsa-miR-12131	NR3C1	hsa-miR-12131NR3C1
hsa-miR-12133	NR3C1	hsa-miR-12133NR3C1
hsa-miR-15a-3p	NR3C1	hsa-miR-15a-3pNR3C1
hsa-miR-18a-5p	NR3C1	hsa-miR-18a-5pNR3C1
hsa-miR-20a-5p	NR3C1	hsa-miR-20a-5pNR3C1
hsa-miR-20a-3p	NR3C1	hsa-miR-20a-3pNR3C1
hsa-miR-24-3p	NR3C1	hsa-miR-24-3pNR3C1
hsa-miR-24-2-5p	NR3C1	hsa-miR-24-2-5pNR3C1
hsa-miR-27a-5p	NR3C1	hsa-miR-27a-5pNR3C1
hsa-miR-30a-3p	NR3C1	hsa-miR-30a-3pNR3C1
hsa-miR-93-5p	NR3C1	hsa-miR-93-5pNR3C1
hsa-miR-106a-5p	NR3C1	hsa-miR-106a-5pNR3C1
hsa-miR-192-3p	NR3C1	hsa-miR-192-3pNR3C1
hsa-miR-198	NR3C1	hsa-miR-198NR3C1
hsa-miR-30d-3p	NR3C1	hsa-miR-30d-3pNR3C1
hsa-miR-10b-3p	NR3C1	hsa-miR-10b-3pNR3C1
hsa-miR-34a-5p	NR3C1	hsa-miR-34a-5pNR3C1
hsa-miR-204-3p	NR3C1	hsa-miR-204-3pNR3C1
hsa-miR-210-3p	NR3C1	hsa-miR-210-3pNR3C1
hsa-miR-214-5p	NR3C1	hsa-miR-214-5pNR3C1
hsa-miR-217-5p	NR3C1	hsa-miR-217-5pNR3C1
hsa-miR-15b-5p	NR3C1	hsa-miR-15b-5pNR3C1
hsa-miR-122-5p	NR3C1	hsa-miR-122-5pNR3C1
hsa-miR-132-5p	NR3C1	hsa-miR-132-5pNR3C1
hsa-miR-135a-5p	NR3C1	hsa-miR-135a-5pNR3C1
hsa-miR-135a-3p	NR3C1	hsa-miR-135a-3pNR3C1
hsa-miR-137-5p	NR3C1	hsa-miR-137-5pNR3C1
hsa-miR-127-3p	NR3C1	hsa-miR-127-3pNR3C1
hsa-miR-185-5p	NR3C1	hsa-miR-185-5pNR3C1
hsa-miR-185-3p	NR3C1	hsa-miR-185-3pNR3C1
hsa-miR-128-2-5p	NR3C1	hsa-miR-128-2-5pNR3C1
hsa-miR-29c-5p	NR3C1	hsa-miR-29c-5pNR3C1
hsa-miR-200a-5p	NR3C1	hsa-miR-200a-5pNR3C1
hsa-miR-101-2-5p	NR3C1	hsa-miR-101-2-5pNR3C1
hsa-miR-34c-5p	NR3C1	hsa-miR-34c-5pNR3C1
hsa-miR-30e-3p	NR3C1	hsa-miR-30e-3pNR3C1
hsa-miR-302c-5p	NR3C1	hsa-miR-302c-5pNR3C1
hsa-miR-377-5p	NR3C1	hsa-miR-377-5pNR3C1
hsa-miR-151a-3p	NR3C1	hsa-miR-151a-3pNR3C1
hsa-miR-135b-3p	NR3C1	hsa-miR-135b-3pNR3C1
hsa-miR-331-5p	NR3C1	hsa-miR-331-5pNR3C1
hsa-miR-331-3p	NR3C1	hsa-miR-331-3pNR3C1
hsa-miR-324-5p	NR3C1	hsa-miR-324-5pNR3C1
hsa-miR-345-5p	NR3C1	hsa-miR-345-5pNR3C1
hsa-miR-18b-5p	NR3C1	hsa-miR-18b-5pNR3C1
hsa-miR-18b-5p	NR3C1	hsa-miR-18b-5pNR3C1
hsa-miR-431-5p	NR3C1	hsa-miR-431-5pNR3C1
hsa-miR-451a	NR3C1	hsa-miR-451aNR3C1
hsa-miR-412-3p	NR3C1	hsa-miR-412-3pNR3C1
hsa-miR-485-5p	NR3C1	hsa-miR-485-5pNR3C1
hsa-miR-490-3p	NR3C1	hsa-miR-490-3pNR3C1
hsa-miR-146b-3p	NR3C1	hsa-miR-146b-3pNR3C1
hsa-miR-492	NR3C1	hsa-miR-492NR3C1
hsa-miR-432-3p	NR3C1	hsa-miR-432-3pNR3C1
hsa-miR-497-3p	NR3C1	hsa-miR-497-3pNR3C1
hsa-miR-181d-5p	NR3C1	hsa-miR-181d-5pNR3C1
hsa-miR-519e-3p	NR3C1	hsa-miR-519e-3pNR3C1
hsa-miR-519c-5p	NR3C1	hsa-miR-519c-5pNR3C1
hsa-miR-520a-3p	NR3C1	hsa-miR-520a-3pNR3C1
hsa-miR-519b-5p	NR3C1	hsa-miR-519b-5pNR3C1
hsa-miR-525-3p	NR3C1	hsa-miR-525-3pNR3C1
hsa-miR-523-5p	NR3C1	hsa-miR-523-5pNR3C1
hsa-miR-518f-5p	NR3C1	hsa-miR-518f-5pNR3C1
hsa-miR-520b-5p	NR3C1	hsa-miR-520b-5pNR3C1
hsa-miR-526a-5p	NR3C1	hsa-miR-526a-5pNR3C1
hsa-miR-526a-3p	NR3C1	hsa-miR-526a-3pNR3C1
hsa-miR-520c-5p	NR3C1	hsa-miR-520c-5pNR3C1
hsa-miR-524-3p	NR3C1	hsa-miR-524-3pNR3C1
hsa-miR-519d-3p	NR3C1	hsa-miR-519d-3pNR3C1
hsa-miR-520g-3p	NR3C1	hsa-miR-520g-3pNR3C1
hsa-miR-516b-5p	NR3C1	hsa-miR-516b-5pNR3C1
hsa-miR-516b-5p	NR3C1	hsa-miR-516b-5pNR3C1
hsa-miR-518e-5p	NR3C1	hsa-miR-518e-5pNR3C1
hsa-miR-518a-5p	NR3C1	hsa-miR-518a-5pNR3C1
hsa-miR-518d-5p	NR3C1	hsa-miR-518d-5pNR3C1
hsa-miR-517c-3p	NR3C1	hsa-miR-517c-3pNR3C1
hsa-miR-522-5p	NR3C1	hsa-miR-522-5pNR3C1
hsa-miR-519a-5p	NR3C1	hsa-miR-519a-5pNR3C1
hsa-miR-527	NR3C1	hsa-miR-527NR3C1
hsa-miR-519a-2-5p	NR3C1	hsa-miR-519a-2-5pNR3C1
hsa-miR-500a-5p	NR3C1	hsa-miR-500a-5pNR3C1
hsa-miR-501-5p	NR3C1	hsa-miR-501-5pNR3C1
hsa-miR-509-5p	NR3C1	hsa-miR-509-5pNR3C1
hsa-miR-509-3p	NR3C1	hsa-miR-509-3pNR3C1
hsa-miR-510-5p	NR3C1	hsa-miR-510-5pNR3C1
hsa-miR-554	NR3C1	hsa-miR-554NR3C1
hsa-miR-92b-3p	NR3C1	hsa-miR-92b-3pNR3C1
hsa-miR-551b-5p	NR3C1	hsa-miR-551b-5pNR3C1
hsa-miR-551b-5p	NR3C1	hsa-miR-551b-5pNR3C1
hsa-miR-585-5p	NR3C1	hsa-miR-585-5pNR3C1
hsa-miR-585-3p	NR3C1	hsa-miR-585-3pNR3C1
hsa-miR-548b-3p	NR3C1	hsa-miR-548b-3pNR3C1
hsa-miR-595	NR3C1	hsa-miR-595NR3C1
hsa-miR-598-5p	NR3C1	hsa-miR-598-5pNR3C1
hsa-miR-602	NR3C1	hsa-miR-602NR3C1
hsa-miR-613	NR3C1	hsa-miR-613NR3C1
hsa-miR-618	NR3C1	hsa-miR-618NR3C1
hsa-miR-621	NR3C1	hsa-miR-621NR3C1
hsa-miR-625-3p	NR3C1	hsa-miR-625-3pNR3C1
hsa-miR-629-3p	NR3C1	hsa-miR-629-3pNR3C1
hsa-miR-631	NR3C1	hsa-miR-631NR3C1
hsa-miR-635	NR3C1	hsa-miR-635NR3C1
hsa-miR-640	NR3C1	hsa-miR-640NR3C1
hsa-miR-650	NR3C1	hsa-miR-650NR3C1
hsa-miR-662	NR3C1	hsa-miR-662NR3C1
hsa-miR-653-5p	NR3C1	hsa-miR-653-5pNR3C1
hsa-miR-654-3p	NR3C1	hsa-miR-654-3pNR3C1
hsa-miR-421	NR3C1	hsa-miR-421NR3C1
hsa-miR-758-5p	NR3C1	hsa-miR-758-5pNR3C1
hsa-miR-758-3p	NR3C1	hsa-miR-758-3pNR3C1
hsa-miR-671-3p	NR3C1	hsa-miR-671-3pNR3C1
hsa-miR-767-5p	NR3C1	hsa-miR-767-5pNR3C1
hsa-miR-767-3p	NR3C1	hsa-miR-767-3pNR3C1
hsa-miR-1271-3p	NR3C1	hsa-miR-1271-3pNR3C1
hsa-miR-1185-2-3p	NR3C1	hsa-miR-1185-2-3pNR3C1
hsa-miR-1298-5p	NR3C1	hsa-miR-1298-5pNR3C1
hsa-miR-770-5p	NR3C1	hsa-miR-770-5pNR3C1
hsa-miR-770-5p	NR3C1	hsa-miR-770-5pNR3C1
hsa-miR-675-5p	NR3C1	hsa-miR-675-5pNR3C1
hsa-miR-675-5p	NR3C1	hsa-miR-675-5pNR3C1
hsa-miR-891a-3p	NR3C1	hsa-miR-891a-3pNR3C1
hsa-miR-891b	NR3C1	hsa-miR-891bNR3C1
hsa-miR-147b-5p	NR3C1	hsa-miR-147b-5pNR3C1
hsa-miR-216b-5p	NR3C1	hsa-miR-216b-5pNR3C1
hsa-miR-921	NR3C1	hsa-miR-921NR3C1
hsa-miR-936	NR3C1	hsa-miR-936NR3C1
hsa-miR-937-5p	NR3C1	hsa-miR-937-5pNR3C1
hsa-miR-1184	NR3C1	hsa-miR-1184NR3C1
hsa-miR-1226-3p	NR3C1	hsa-miR-1226-3pNR3C1
hsa-miR-1226-3p	NR3C1	hsa-miR-1226-3pNR3C1
hsa-miR-1227-5p	NR3C1	hsa-miR-1227-5pNR3C1
hsa-miR-1228-3p	NR3C1	hsa-miR-1228-3pNR3C1
hsa-miR-1236-5p	NR3C1	hsa-miR-1236-5pNR3C1
hsa-miR-1202	NR3C1	hsa-miR-1202NR3C1
hsa-miR-1207-3p	NR3C1	hsa-miR-1207-3pNR3C1
hsa-miR-1294	NR3C1	hsa-miR-1294NR3C1
hsa-miR-1249-3p	NR3C1	hsa-miR-1249-3pNR3C1
hsa-miR-1257	NR3C1	hsa-miR-1257NR3C1
hsa-miR-1268a	NR3C1	hsa-miR-1268aNR3C1
hsa-miR-1272	NR3C1	hsa-miR-1272NR3C1
hsa-miR-1281	NR3C1	hsa-miR-1281NR3C1
hsa-miR-1306-3p	NR3C1	hsa-miR-1306-3pNR3C1
hsa-miR-1307-3p	NR3C1	hsa-miR-1307-3pNR3C1
hsa-miR-1324	NR3C1	hsa-miR-1324NR3C1
hsa-miR-1470	NR3C1	hsa-miR-1470NR3C1
hsa-miR-2277-5p	NR3C1	hsa-miR-2277-5pNR3C1
hsa-miR-2909	NR3C1	hsa-miR-2909NR3C1
hsa-miR-3119	NR3C1	hsa-miR-3119NR3C1
hsa-miR-3120-3p	NR3C1	hsa-miR-3120-3pNR3C1
hsa-miR-3131	NR3C1	hsa-miR-3131NR3C1
hsa-miR-466	NR3C1	hsa-miR-466NR3C1
hsa-miR-548v	NR3C1	hsa-miR-548vNR3C1
hsa-miR-3158-3p	NR3C1	hsa-miR-3158-3pNR3C1
hsa-miR-3162-5p	NR3C1	hsa-miR-3162-5pNR3C1
hsa-miR-3169	NR3C1	hsa-miR-3169NR3C1
hsa-miR-1193	NR3C1	hsa-miR-1193NR3C1
hsa-miR-1193	NR3C1	hsa-miR-1193NR3C1
hsa-miR-3177-3p	NR3C1	hsa-miR-3177-3pNR3C1
hsa-miR-3177-3p	NR3C1	hsa-miR-3177-3pNR3C1
hsa-miR-3180-3p	NR3C1	hsa-miR-3180-3pNR3C1
hsa-miR-3186-3p	NR3C1	hsa-miR-3186-3pNR3C1
hsa-miR-3188	NR3C1	hsa-miR-3188NR3C1
hsa-miR-3193	NR3C1	hsa-miR-3193NR3C1
hsa-miR-4304	NR3C1	hsa-miR-4304NR3C1
hsa-miR-4321	NR3C1	hsa-miR-4321NR3C1
hsa-miR-4253	NR3C1	hsa-miR-4253NR3C1
hsa-miR-4254	NR3C1	hsa-miR-4254NR3C1
hsa-miR-2355-5p	NR3C1	hsa-miR-2355-5pNR3C1
hsa-miR-4329	NR3C1	hsa-miR-4329NR3C1
hsa-miR-3606-5p	NR3C1	hsa-miR-3606-5pNR3C1
hsa-miR-3613-3p	NR3C1	hsa-miR-3613-3pNR3C1
hsa-miR-3614-5p	NR3C1	hsa-miR-3614-5pNR3C1
hsa-miR-3616-5p	NR3C1	hsa-miR-3616-5pNR3C1
hsa-miR-3619-5p	NR3C1	hsa-miR-3619-5pNR3C1
hsa-miR-3622a-5p	NR3C1	hsa-miR-3622a-5pNR3C1
hsa-miR-3622a-3p	NR3C1	hsa-miR-3622a-3pNR3C1
hsa-miR-3622b-5p	NR3C1	hsa-miR-3622b-5pNR3C1
hsa-miR-3622b-5p	NR3C1	hsa-miR-3622b-5pNR3C1
hsa-miR-3652	NR3C1	hsa-miR-3652NR3C1
hsa-miR-3654	NR3C1	hsa-miR-3654NR3C1
hsa-miR-3675-3p	NR3C1	hsa-miR-3675-3pNR3C1
hsa-miR-3680-5p	NR3C1	hsa-miR-3680-5pNR3C1
hsa-miR-3680-3p	NR3C1	hsa-miR-3680-3pNR3C1
hsa-miR-3681-3p	NR3C1	hsa-miR-3681-3pNR3C1
hsa-miR-3713	NR3C1	hsa-miR-3713NR3C1
hsa-miR-3180	NR3C1	hsa-miR-3180NR3C1
hsa-miR-676-5p	NR3C1	hsa-miR-676-5pNR3C1
hsa-miR-3935	NR3C1	hsa-miR-3935NR3C1
hsa-miR-374c-3p	NR3C1	hsa-miR-374c-3pNR3C1
hsa-miR-4418	NR3C1	hsa-miR-4418NR3C1
hsa-miR-4423-3p	NR3C1	hsa-miR-4423-3pNR3C1
hsa-miR-4428	NR3C1	hsa-miR-4428NR3C1
hsa-miR-4433a-5p	NR3C1	hsa-miR-4433a-5pNR3C1
hsa-miR-4435	NR3C1	hsa-miR-4435NR3C1
hsa-miR-4445-5p	NR3C1	hsa-miR-4445-5pNR3C1
hsa-miR-4472	NR3C1	hsa-miR-4472NR3C1
hsa-miR-4479	NR3C1	hsa-miR-4479NR3C1
hsa-miR-4480	NR3C1	hsa-miR-4480NR3C1
hsa-miR-4481	NR3C1	hsa-miR-4481NR3C1
hsa-miR-4482-5p	NR3C1	hsa-miR-4482-5pNR3C1
hsa-miR-4491	NR3C1	hsa-miR-4491NR3C1
hsa-miR-4502	NR3C1	hsa-miR-4502NR3C1
hsa-miR-4533	NR3C1	hsa-miR-4533NR3C1
hsa-miR-4536-5p	NR3C1	hsa-miR-4536-5pNR3C1
hsa-miR-4632-5p	NR3C1	hsa-miR-4632-5pNR3C1
hsa-miR-4633-5p	NR3C1	hsa-miR-4633-5pNR3C1
hsa-miR-4633-3p	NR3C1	hsa-miR-4633-3pNR3C1
hsa-miR-4638-5p	NR3C1	hsa-miR-4638-5pNR3C1
hsa-miR-4640-3p	NR3C1	hsa-miR-4640-3pNR3C1
hsa-miR-4653-3p	NR3C1	hsa-miR-4653-3pNR3C1
hsa-miR-4654	NR3C1	hsa-miR-4654NR3C1
hsa-miR-4655-5p	NR3C1	hsa-miR-4655-5pNR3C1
hsa-miR-4657	NR3C1	hsa-miR-4657NR3C1
hsa-miR-4684-5p	NR3C1	hsa-miR-4684-5pNR3C1
hsa-miR-4685-3p	NR3C1	hsa-miR-4685-3pNR3C1
hsa-miR-1343-5p	NR3C1	hsa-miR-1343-5pNR3C1
hsa-miR-4694-5p	NR3C1	hsa-miR-4694-5pNR3C1
hsa-miR-4713-3p	NR3C1	hsa-miR-4713-3pNR3C1
hsa-miR-3529-5p	NR3C1	hsa-miR-3529-5pNR3C1
hsa-miR-4720-5p	NR3C1	hsa-miR-4720-5pNR3C1
hsa-miR-4721	NR3C1	hsa-miR-4721NR3C1
hsa-miR-4723-5p	NR3C1	hsa-miR-4723-5pNR3C1
hsa-miR-4731-5p	NR3C1	hsa-miR-4731-5pNR3C1
hsa-miR-4736	NR3C1	hsa-miR-4736NR3C1
hsa-miR-4738-5p	NR3C1	hsa-miR-4738-5pNR3C1
hsa-miR-4738-3p	NR3C1	hsa-miR-4738-3pNR3C1
hsa-miR-4748	NR3C1	hsa-miR-4748NR3C1
hsa-miR-4749-5p	NR3C1	hsa-miR-4749-5pNR3C1
hsa-miR-4750-5p	NR3C1	hsa-miR-4750-5pNR3C1
hsa-miR-499b-5p	NR3C1	hsa-miR-499b-5pNR3C1
hsa-miR-4773	NR3C1	hsa-miR-4773NR3C1
hsa-miR-4776-5p	NR3C1	hsa-miR-4776-5pNR3C1
hsa-miR-1245b-5p	NR3C1	hsa-miR-1245b-5pNR3C1
hsa-miR-2467-3p	NR3C1	hsa-miR-2467-3pNR3C1
hsa-miR-4786-5p	NR3C1	hsa-miR-4786-5pNR3C1
hsa-miR-4797-5p	NR3C1	hsa-miR-4797-5pNR3C1
hsa-miR-4999-5p	NR3C1	hsa-miR-4999-5pNR3C1
hsa-miR-5001-3p	NR3C1	hsa-miR-5001-3pNR3C1
hsa-miR-5002-5p	NR3C1	hsa-miR-5002-5pNR3C1
hsa-miR-5006-5p	NR3C1	hsa-miR-5006-5pNR3C1
hsa-miR-5008-3p	NR3C1	hsa-miR-5008-3pNR3C1
hsa-miR-5010-5p	NR3C1	hsa-miR-5010-5pNR3C1
hsa-miR-5047	NR3C1	hsa-miR-5047NR3C1
hsa-miR-5089-5p	NR3C1	hsa-miR-5089-5pNR3C1
hsa-miR-5189-5p	NR3C1	hsa-miR-5189-5pNR3C1
hsa-miR-5194	NR3C1	hsa-miR-5194NR3C1
hsa-miR-5195-3p	NR3C1	hsa-miR-5195-3pNR3C1
hsa-miR-5572	NR3C1	hsa-miR-5572NR3C1
hsa-miR-664b-3p	NR3C1	hsa-miR-664b-3pNR3C1
hsa-miR-5580-5p	NR3C1	hsa-miR-5580-5pNR3C1
hsa-miR-5585-5p	NR3C1	hsa-miR-5585-5pNR3C1
hsa-miR-5585-3p	NR3C1	hsa-miR-5585-3pNR3C1
hsa-miR-5586-5p	NR3C1	hsa-miR-5586-5pNR3C1
hsa-miR-5590-5p	NR3C1	hsa-miR-5590-5pNR3C1
hsa-miR-5591-5p	NR3C1	hsa-miR-5591-5pNR3C1
hsa-miR-5691	NR3C1	hsa-miR-5691NR3C1
hsa-miR-5704	NR3C1	hsa-miR-5704NR3C1
hsa-miR-5705	NR3C1	hsa-miR-5705NR3C1
hsa-miR-5739	NR3C1	hsa-miR-5739NR3C1
hsa-miR-6075	NR3C1	hsa-miR-6075NR3C1
hsa-miR-6079	NR3C1	hsa-miR-6079NR3C1
hsa-miR-6086	NR3C1	hsa-miR-6086NR3C1
hsa-miR-6130	NR3C1	hsa-miR-6130NR3C1
hsa-miR-6131	NR3C1	hsa-miR-6131NR3C1
hsa-miR-6500-3p	NR3C1	hsa-miR-6500-3pNR3C1
hsa-miR-6500-3p	NR3C1	hsa-miR-6500-3pNR3C1
hsa-miR-6501-5p	NR3C1	hsa-miR-6501-5pNR3C1
hsa-miR-6503-3p	NR3C1	hsa-miR-6503-3pNR3C1
hsa-miR-6506-5p	NR3C1	hsa-miR-6506-5pNR3C1
hsa-miR-6507-3p	NR3C1	hsa-miR-6507-3pNR3C1
hsa-miR-6510-5p	NR3C1	hsa-miR-6510-5pNR3C1
hsa-miR-6512-5p	NR3C1	hsa-miR-6512-5pNR3C1
hsa-miR-6715b-5p	NR3C1	hsa-miR-6715b-5pNR3C1
hsa-miR-6717-5p	NR3C1	hsa-miR-6717-5pNR3C1
hsa-miR-6722-5p	NR3C1	hsa-miR-6722-5pNR3C1
hsa-miR-6722-3p	NR3C1	hsa-miR-6722-3pNR3C1
hsa-miR-6722-3p	NR3C1	hsa-miR-6722-3pNR3C1
hsa-miR-892c-3p	NR3C1	hsa-miR-892c-3pNR3C1
hsa-miR-6728-5p	NR3C1	hsa-miR-6728-5pNR3C1
hsa-miR-6728-5p	NR3C1	hsa-miR-6728-5pNR3C1
hsa-miR-6728-3p	NR3C1	hsa-miR-6728-3pNR3C1
hsa-miR-6731-5p	NR3C1	hsa-miR-6731-5pNR3C1
hsa-miR-6736-5p	NR3C1	hsa-miR-6736-5pNR3C1
hsa-miR-6736-3p	NR3C1	hsa-miR-6736-3pNR3C1
hsa-miR-6741-5p	NR3C1	hsa-miR-6741-5pNR3C1
hsa-miR-6748-5p	NR3C1	hsa-miR-6748-5pNR3C1
hsa-miR-6750-5p	NR3C1	hsa-miR-6750-5pNR3C1
hsa-miR-6750-3p	NR3C1	hsa-miR-6750-3pNR3C1
hsa-miR-6757-5p	NR3C1	hsa-miR-6757-5pNR3C1
hsa-miR-6759-5p	NR3C1	hsa-miR-6759-5pNR3C1
hsa-miR-6762-5p	NR3C1	hsa-miR-6762-5pNR3C1
hsa-miR-6766-3p	NR3C1	hsa-miR-6766-3pNR3C1
hsa-miR-6767-5p	NR3C1	hsa-miR-6767-5pNR3C1
hsa-miR-6768-3p	NR3C1	hsa-miR-6768-3pNR3C1
hsa-miR-6775-3p	NR3C1	hsa-miR-6775-3pNR3C1
hsa-miR-6776-5p	NR3C1	hsa-miR-6776-5pNR3C1
hsa-miR-6777-5p	NR3C1	hsa-miR-6777-5pNR3C1
hsa-miR-6779-3p	NR3C1	hsa-miR-6779-3pNR3C1
hsa-miR-6781-3p	NR3C1	hsa-miR-6781-3pNR3C1
hsa-miR-6782-5p	NR3C1	hsa-miR-6782-5pNR3C1
hsa-miR-6782-3p	NR3C1	hsa-miR-6782-3pNR3C1
hsa-miR-6786-3p	NR3C1	hsa-miR-6786-3pNR3C1
hsa-miR-6787-3p	NR3C1	hsa-miR-6787-3pNR3C1
hsa-miR-6788-5p	NR3C1	hsa-miR-6788-5pNR3C1
hsa-miR-6792-5p	NR3C1	hsa-miR-6792-5pNR3C1
hsa-miR-6800-3p	NR3C1	hsa-miR-6800-3pNR3C1
hsa-miR-6804-3p	NR3C1	hsa-miR-6804-3pNR3C1
hsa-miR-6805-5p	NR3C1	hsa-miR-6805-5pNR3C1
hsa-miR-6819-5p	NR3C1	hsa-miR-6819-5pNR3C1
hsa-miR-6820-3p	NR3C1	hsa-miR-6820-3pNR3C1
hsa-miR-6822-5p	NR3C1	hsa-miR-6822-5pNR3C1
hsa-miR-6823-5p	NR3C1	hsa-miR-6823-5pNR3C1
hsa-miR-6823-5p	NR3C1	hsa-miR-6823-5pNR3C1
hsa-miR-6827-5p	NR3C1	hsa-miR-6827-5pNR3C1
hsa-miR-6827-3p	NR3C1	hsa-miR-6827-3pNR3C1
hsa-miR-6828-3p	NR3C1	hsa-miR-6828-3pNR3C1
hsa-miR-6828-3p	NR3C1	hsa-miR-6828-3pNR3C1
hsa-miR-6829-5p	NR3C1	hsa-miR-6829-5pNR3C1
hsa-miR-6831-3p	NR3C1	hsa-miR-6831-3pNR3C1
hsa-miR-6845-3p	NR3C1	hsa-miR-6845-3pNR3C1
hsa-miR-6848-5p	NR3C1	hsa-miR-6848-5pNR3C1
hsa-miR-6849-5p	NR3C1	hsa-miR-6849-5pNR3C1
hsa-miR-6851-3p	NR3C1	hsa-miR-6851-3pNR3C1
hsa-miR-6855-5p	NR3C1	hsa-miR-6855-5pNR3C1
hsa-miR-6855-3p	NR3C1	hsa-miR-6855-3pNR3C1
hsa-miR-6857-3p	NR3C1	hsa-miR-6857-3pNR3C1
hsa-miR-6865-5p	NR3C1	hsa-miR-6865-5pNR3C1
hsa-miR-6867-3p	NR3C1	hsa-miR-6867-3pNR3C1
hsa-miR-6874-5p	NR3C1	hsa-miR-6874-5pNR3C1
hsa-miR-6875-3p	NR3C1	hsa-miR-6875-3pNR3C1
hsa-miR-6878-5p	NR3C1	hsa-miR-6878-5pNR3C1
hsa-miR-6878-3p	NR3C1	hsa-miR-6878-3pNR3C1
hsa-miR-6879-3p	NR3C1	hsa-miR-6879-3pNR3C1
hsa-miR-6883-5p	NR3C1	hsa-miR-6883-5pNR3C1
hsa-miR-6884-3p	NR3C1	hsa-miR-6884-3pNR3C1
hsa-miR-6889-3p	NR3C1	hsa-miR-6889-3pNR3C1
hsa-miR-7152-3p	NR3C1	hsa-miR-7152-3pNR3C1
hsa-miR-7848-3p	NR3C1	hsa-miR-7848-3pNR3C1
hsa-miR-7849-3p	NR3C1	hsa-miR-7849-3pNR3C1
hsa-miR-7854-3p	NR3C1	hsa-miR-7854-3pNR3C1
hsa-miR-7854-3p	NR3C1	hsa-miR-7854-3pNR3C1
hsa-miR-7854-3p	NR3C1	hsa-miR-7854-3pNR3C1
hsa-miR-8058	NR3C1	hsa-miR-8058NR3C1
hsa-miR-8061	NR3C1	hsa-miR-8061NR3C1
hsa-miR-8071	NR3C1	hsa-miR-8071NR3C1
hsa-miR-8074	NR3C1	hsa-miR-8074NR3C1
hsa-miR-9718	NR3C1	hsa-miR-9718NR3C1
hsa-miR-9900	NR3C1	hsa-miR-9900NR3C1
hsa-miR-9900	NR3C1	hsa-miR-9900NR3C1
hsa-miR-9903	NR3C1	hsa-miR-9903NR3C1
hsa-miR-1843	NR3C1	hsa-miR-1843NR3C1
hsa-miR-10226	NR3C1	hsa-miR-10226NR3C1
hsa-miR-10397-3p	NR3C1	hsa-miR-10397-3pNR3C1
hsa-miR-10401-5p	NR3C1	hsa-miR-10401-5pNR3C1
hsa-miR-11399	NR3C1	hsa-miR-11399NR3C1
hsa-miR-11401	NR3C1	hsa-miR-11401NR3C1
hsa-miR-3085-5p	NR3C1	hsa-miR-3085-5pNR3C1
hsa-miR-12125	NR3C1	hsa-miR-12125NR3C1
hsa-miR-12128	NR3C1	hsa-miR-12128NR3C1
hsa-miR-12133	NR3C1	hsa-miR-12133NR3C1
hsa-let-7c-3p	NR3C1	hsa-let-7c-3pNR3C1
hsa-miR-15a-3p	NR3C1	hsa-miR-15a-3pNR3C1
hsa-miR-17-5p	NR3C1	hsa-miR-17-5pNR3C1
hsa-miR-18a-5p	NR3C1	hsa-miR-18a-5pNR3C1
hsa-miR-20a-5p	NR3C1	hsa-miR-20a-5pNR3C1
hsa-miR-24-2-5p	NR3C1	hsa-miR-24-2-5pNR3C1
hsa-miR-27a-5p	NR3C1	hsa-miR-27a-5pNR3C1
hsa-miR-30a-3p	NR3C1	hsa-miR-30a-3pNR3C1
hsa-miR-92a-1-5p	NR3C1	hsa-miR-92a-1-5pNR3C1
hsa-miR-93-5p	NR3C1	hsa-miR-93-5pNR3C1
hsa-miR-106a-5p	NR3C1	hsa-miR-106a-5pNR3C1
hsa-miR-106a-3p	NR3C1	hsa-miR-106a-3pNR3C1
hsa-miR-192-3p	NR3C1	hsa-miR-192-3pNR3C1
hsa-miR-181a-2-3p	NR3C1	hsa-miR-181a-2-3pNR3C1
hsa-miR-181c-5p	NR3C1	hsa-miR-181c-5pNR3C1
hsa-miR-205-5p	NR3C1	hsa-miR-205-5pNR3C1
hsa-miR-210-3p	NR3C1	hsa-miR-210-3pNR3C1
hsa-miR-222-5p	NR3C1	hsa-miR-222-5pNR3C1
hsa-miR-200b-5p	NR3C1	hsa-miR-200b-5pNR3C1
hsa-miR-27b-3p	NR3C1	hsa-miR-27b-3pNR3C1
hsa-miR-30b-3p	NR3C1	hsa-miR-30b-3pNR3C1
hsa-miR-125b-1-3p	NR3C1	hsa-miR-125b-1-3pNR3C1
hsa-miR-135a-5p	NR3C1	hsa-miR-135a-5pNR3C1
hsa-miR-135a-3p	NR3C1	hsa-miR-135a-3pNR3C1
hsa-miR-137-5p	NR3C1	hsa-miR-137-5pNR3C1
hsa-miR-127-3p	NR3C1	hsa-miR-127-3pNR3C1
hsa-miR-185-3p	NR3C1	hsa-miR-185-3pNR3C1
hsa-miR-185-3p	NR3C1	hsa-miR-185-3pNR3C1
hsa-miR-206	NR3C1	hsa-miR-206NR3C1
hsa-miR-128-2-5p	NR3C1	hsa-miR-128-2-5pNR3C1
hsa-miR-29c-5p	NR3C1	hsa-miR-29c-5pNR3C1
hsa-miR-200a-5p	NR3C1	hsa-miR-200a-5pNR3C1
hsa-miR-200a-5p	NR3C1	hsa-miR-200a-5pNR3C1
hsa-miR-200a-3p	NR3C1	hsa-miR-200a-3pNR3C1
hsa-miR-34c-5p	NR3C1	hsa-miR-34c-5pNR3C1
hsa-miR-130b-5p	NR3C1	hsa-miR-130b-5pNR3C1
hsa-miR-30e-3p	NR3C1	hsa-miR-30e-3pNR3C1
hsa-miR-302d-3p	NR3C1	hsa-miR-302d-3pNR3C1
hsa-miR-376c-5p	NR3C1	hsa-miR-376c-5pNR3C1
hsa-miR-370-3p	NR3C1	hsa-miR-370-3pNR3C1
hsa-miR-373-3p	NR3C1	hsa-miR-373-3pNR3C1
hsa-miR-383-3p	NR3C1	hsa-miR-383-3pNR3C1
hsa-miR-324-5p	NR3C1	hsa-miR-324-5pNR3C1
hsa-miR-324-5p	NR3C1	hsa-miR-324-5pNR3C1
hsa-miR-345-5p	NR3C1	hsa-miR-345-5pNR3C1
hsa-miR-425-3p	NR3C1	hsa-miR-425-3pNR3C1
hsa-miR-18b-5p	NR3C1	hsa-miR-18b-5pNR3C1
hsa-miR-448	NR3C1	hsa-miR-448NR3C1
hsa-miR-412-3p	NR3C1	hsa-miR-412-3pNR3C1
hsa-miR-410-5p	NR3C1	hsa-miR-410-5pNR3C1
hsa-miR-486-3p	NR3C1	hsa-miR-486-3pNR3C1
hsa-miR-146b-3p	NR3C1	hsa-miR-146b-3pNR3C1
hsa-miR-432-3p	NR3C1	hsa-miR-432-3pNR3C1
hsa-miR-432-3p	NR3C1	hsa-miR-432-3pNR3C1
hsa-miR-181d-5p	NR3C1	hsa-miR-181d-5pNR3C1
hsa-miR-498-3p	NR3C1	hsa-miR-498-3pNR3C1
hsa-miR-520f-5p	NR3C1	hsa-miR-520f-5pNR3C1
hsa-miR-520a-5p	NR3C1	hsa-miR-520a-5pNR3C1
hsa-miR-526b-5p	NR3C1	hsa-miR-526b-5pNR3C1
hsa-miR-525-5p	NR3C1	hsa-miR-525-5pNR3C1
hsa-miR-518f-5p	NR3C1	hsa-miR-518f-5pNR3C1
hsa-miR-526a-3p	NR3C1	hsa-miR-526a-3pNR3C1
hsa-miR-517-5p	NR3C1	hsa-miR-517-5pNR3C1
hsa-miR-516b-5p	NR3C1	hsa-miR-516b-5pNR3C1
hsa-miR-518a-5p	NR3C1	hsa-miR-518a-5pNR3C1
hsa-miR-527	NR3C1	hsa-miR-527NR3C1
hsa-miR-509-5p	NR3C1	hsa-miR-509-5pNR3C1
hsa-miR-510-5p	NR3C1	hsa-miR-510-5pNR3C1
hsa-miR-376a-2-5p	NR3C1	hsa-miR-376a-2-5pNR3C1
hsa-miR-554	NR3C1	hsa-miR-554NR3C1
hsa-miR-551b-5p	NR3C1	hsa-miR-551b-5pNR3C1
hsa-miR-574-5p	NR3C1	hsa-miR-574-5pNR3C1
hsa-miR-574-3p	NR3C1	hsa-miR-574-3pNR3C1
hsa-miR-588	NR3C1	hsa-miR-588NR3C1
hsa-miR-550a-5p	NR3C1	hsa-miR-550a-5pNR3C1
hsa-miR-598-5p	NR3C1	hsa-miR-598-5pNR3C1
hsa-miR-605-3p	NR3C1	hsa-miR-605-3pNR3C1
hsa-miR-608	NR3C1	hsa-miR-608NR3C1
hsa-miR-610	NR3C1	hsa-miR-610NR3C1
hsa-miR-613	NR3C1	hsa-miR-613NR3C1
hsa-miR-615-3p	NR3C1	hsa-miR-615-3pNR3C1
hsa-miR-618	NR3C1	hsa-miR-618NR3C1
hsa-miR-619-5p	NR3C1	hsa-miR-619-5pNR3C1
hsa-miR-629-3p	NR3C1	hsa-miR-629-3pNR3C1
hsa-miR-631	NR3C1	hsa-miR-631NR3C1
hsa-miR-634	NR3C1	hsa-miR-634NR3C1
hsa-miR-635	NR3C1	hsa-miR-635NR3C1
hsa-miR-635	NR3C1	hsa-miR-635NR3C1
hsa-miR-636	NR3C1	hsa-miR-636NR3C1
hsa-miR-652-3p	NR3C1	hsa-miR-652-3pNR3C1
hsa-miR-662	NR3C1	hsa-miR-662NR3C1
hsa-miR-654-3p	NR3C1	hsa-miR-654-3pNR3C1
hsa-miR-421	NR3C1	hsa-miR-421NR3C1
hsa-miR-758-5p	NR3C1	hsa-miR-758-5pNR3C1
hsa-miR-758-3p	NR3C1	hsa-miR-758-3pNR3C1
hsa-miR-767-5p	NR3C1	hsa-miR-767-5pNR3C1
hsa-miR-1468-5p	NR3C1	hsa-miR-1468-5pNR3C1
hsa-miR-1271-3p	NR3C1	hsa-miR-1271-3pNR3C1
hsa-miR-1301-5p	NR3C1	hsa-miR-1301-5pNR3C1
hsa-miR-1185-2-3p	NR3C1	hsa-miR-1185-2-3pNR3C1
hsa-miR-1185-1-3p	NR3C1	hsa-miR-1185-1-3pNR3C1
hsa-miR-762	NR3C1	hsa-miR-762NR3C1
hsa-miR-1298-5p	NR3C1	hsa-miR-1298-5pNR3C1
hsa-miR-765	NR3C1	hsa-miR-765NR3C1
hsa-miR-770-5p	NR3C1	hsa-miR-770-5pNR3C1
hsa-miR-770-5p	NR3C1	hsa-miR-770-5pNR3C1
hsa-miR-675-5p	NR3C1	hsa-miR-675-5pNR3C1
hsa-miR-675-5p	NR3C1	hsa-miR-675-5pNR3C1
hsa-miR-891b	NR3C1	hsa-miR-891bNR3C1
hsa-miR-147b-5p	NR3C1	hsa-miR-147b-5pNR3C1
hsa-miR-921	NR3C1	hsa-miR-921NR3C1
hsa-miR-939-3p	NR3C1	hsa-miR-939-3pNR3C1
hsa-miR-1180-5p	NR3C1	hsa-miR-1180-5pNR3C1
hsa-miR-1180-5p	NR3C1	hsa-miR-1180-5pNR3C1
hsa-miR-1227-3p	NR3C1	hsa-miR-1227-3pNR3C1
hsa-miR-1228-5p	NR3C1	hsa-miR-1228-5pNR3C1
hsa-miR-1229-3p	NR3C1	hsa-miR-1229-3pNR3C1
hsa-miR-1231	NR3C1	hsa-miR-1231NR3C1
hsa-miR-1236-5p	NR3C1	hsa-miR-1236-5pNR3C1
hsa-miR-1202	NR3C1	hsa-miR-1202NR3C1
hsa-miR-1204	NR3C1	hsa-miR-1204NR3C1
hsa-miR-548e-3p	NR3C1	hsa-miR-548e-3pNR3C1
hsa-miR-1285-5p	NR3C1	hsa-miR-1285-5pNR3C1
hsa-miR-1294	NR3C1	hsa-miR-1294NR3C1
hsa-miR-1304-3p	NR3C1	hsa-miR-1304-3pNR3C1
hsa-miR-1249-3p	NR3C1	hsa-miR-1249-3pNR3C1
hsa-miR-1263	NR3C1	hsa-miR-1263NR3C1
hsa-miR-1268a	NR3C1	hsa-miR-1268aNR3C1
hsa-miR-1275	NR3C1	hsa-miR-1275NR3C1
hsa-miR-1307-3p	NR3C1	hsa-miR-1307-3pNR3C1
hsa-miR-1469	NR3C1	hsa-miR-1469NR3C1
hsa-miR-1470	NR3C1	hsa-miR-1470NR3C1
hsa-miR-1539	NR3C1	hsa-miR-1539NR3C1
hsa-miR-320d	NR3C1	hsa-miR-320dNR3C1
hsa-miR-1910-3p	NR3C1	hsa-miR-1910-3pNR3C1
hsa-miR-2114-5p	NR3C1	hsa-miR-2114-5pNR3C1
hsa-miR-2278	NR3C1	hsa-miR-2278NR3C1
hsa-miR-3120-3p	NR3C1	hsa-miR-3120-3pNR3C1
hsa-miR-3126-3p	NR3C1	hsa-miR-3126-3pNR3C1
hsa-miR-3131	NR3C1	hsa-miR-3131NR3C1
hsa-miR-3136-5p	NR3C1	hsa-miR-3136-5pNR3C1
hsa-miR-3138	NR3C1	hsa-miR-3138NR3C1
hsa-miR-3150a-3p	NR3C1	hsa-miR-3150a-3pNR3C1
hsa-miR-3158-3p	NR3C1	hsa-miR-3158-3pNR3C1
hsa-miR-3162-5p	NR3C1	hsa-miR-3162-5pNR3C1
hsa-miR-1193	NR3C1	hsa-miR-1193NR3C1
hsa-miR-1193	NR3C1	hsa-miR-1193NR3C1
hsa-miR-1193	NR3C1	hsa-miR-1193NR3C1
hsa-miR-3177-3p	NR3C1	hsa-miR-3177-3pNR3C1
hsa-miR-3180-3p	NR3C1	hsa-miR-3180-3pNR3C1
hsa-miR-3184-3p	NR3C1	hsa-miR-3184-3pNR3C1
hsa-miR-3186-5p	NR3C1	hsa-miR-3186-5pNR3C1
hsa-miR-3186-3p	NR3C1	hsa-miR-3186-3pNR3C1
hsa-miR-320e	NR3C1	hsa-miR-320eNR3C1
hsa-miR-3190-5p	NR3C1	hsa-miR-3190-5pNR3C1
hsa-miR-4304	NR3C1	hsa-miR-4304NR3C1
hsa-miR-4253	NR3C1	hsa-miR-4253NR3C1
hsa-miR-4254	NR3C1	hsa-miR-4254NR3C1
hsa-miR-4263	NR3C1	hsa-miR-4263NR3C1
hsa-miR-4287	NR3C1	hsa-miR-4287NR3C1
hsa-miR-4329	NR3C1	hsa-miR-4329NR3C1
hsa-miR-3606-5p	NR3C1	hsa-miR-3606-5pNR3C1
hsa-miR-3614-5p	NR3C1	hsa-miR-3614-5pNR3C1
hsa-miR-3616-3p	NR3C1	hsa-miR-3616-3pNR3C1
hsa-miR-3617-3p	NR3C1	hsa-miR-3617-3pNR3C1
hsa-miR-3622b-5p	NR3C1	hsa-miR-3622b-5pNR3C1
hsa-miR-3677-5p	NR3C1	hsa-miR-3677-5pNR3C1
hsa-miR-3679-3p	NR3C1	hsa-miR-3679-3pNR3C1
hsa-miR-3688-5p	NR3C1	hsa-miR-3688-5pNR3C1
hsa-miR-3150b-3p	NR3C1	hsa-miR-3150b-3pNR3C1
hsa-miR-3921	NR3C1	hsa-miR-3921NR3C1
hsa-miR-3940-5p	NR3C1	hsa-miR-3940-5pNR3C1
hsa-miR-3944-5p	NR3C1	hsa-miR-3944-5pNR3C1
hsa-miR-374c-3p	NR3C1	hsa-miR-374c-3pNR3C1
hsa-miR-550b-2-5p	NR3C1	hsa-miR-550b-2-5pNR3C1
hsa-miR-4420	NR3C1	hsa-miR-4420NR3C1
hsa-miR-4423-3p	NR3C1	hsa-miR-4423-3pNR3C1
hsa-miR-4428	NR3C1	hsa-miR-4428NR3C1
hsa-miR-4429	NR3C1	hsa-miR-4429NR3C1
hsa-miR-4435	NR3C1	hsa-miR-4435NR3C1
hsa-miR-4466	NR3C1	hsa-miR-4466NR3C1
hsa-miR-4472	NR3C1	hsa-miR-4472NR3C1
hsa-miR-4472	NR3C1	hsa-miR-4472NR3C1
hsa-miR-4481	NR3C1	hsa-miR-4481NR3C1
hsa-miR-4502	NR3C1	hsa-miR-4502NR3C1
hsa-miR-4507	NR3C1	hsa-miR-4507NR3C1
hsa-miR-4515	NR3C1	hsa-miR-4515NR3C1
hsa-miR-4519	NR3C1	hsa-miR-4519NR3C1
hsa-miR-4522	NR3C1	hsa-miR-4522NR3C1
hsa-miR-4524a-5p	NR3C1	hsa-miR-4524a-5pNR3C1
hsa-miR-4526	NR3C1	hsa-miR-4526NR3C1
hsa-miR-4533	NR3C1	hsa-miR-4533NR3C1
hsa-miR-1587	NR3C1	hsa-miR-1587NR3C1
hsa-miR-4537	NR3C1	hsa-miR-4537NR3C1
hsa-miR-3960	NR3C1	hsa-miR-3960NR3C1
hsa-miR-4640-3p	NR3C1	hsa-miR-4640-3pNR3C1
hsa-miR-4654	NR3C1	hsa-miR-4654NR3C1
hsa-miR-4655-5p	NR3C1	hsa-miR-4655-5pNR3C1
hsa-miR-4655-5p	NR3C1	hsa-miR-4655-5pNR3C1
hsa-miR-4661-3p	NR3C1	hsa-miR-4661-3pNR3C1
hsa-miR-4667-3p	NR3C1	hsa-miR-4667-3pNR3C1
hsa-miR-4684-5p	NR3C1	hsa-miR-4684-5pNR3C1
hsa-miR-4684-3p	NR3C1	hsa-miR-4684-3pNR3C1
hsa-miR-4685-3p	NR3C1	hsa-miR-4685-3pNR3C1
hsa-miR-4687-3p	NR3C1	hsa-miR-4687-3pNR3C1
hsa-miR-1343-5p	NR3C1	hsa-miR-1343-5pNR3C1
hsa-miR-4694-5p	NR3C1	hsa-miR-4694-5pNR3C1
hsa-miR-4713-3p	NR3C1	hsa-miR-4713-3pNR3C1
hsa-miR-4721	NR3C1	hsa-miR-4721NR3C1
hsa-miR-4722-5p	NR3C1	hsa-miR-4722-5pNR3C1
hsa-miR-4729	NR3C1	hsa-miR-4729NR3C1
hsa-miR-4731-5p	NR3C1	hsa-miR-4731-5pNR3C1
hsa-miR-4732-3p	NR3C1	hsa-miR-4732-3pNR3C1
hsa-miR-4733-5p	NR3C1	hsa-miR-4733-5pNR3C1
hsa-miR-4738-3p	NR3C1	hsa-miR-4738-3pNR3C1
hsa-miR-4742-5p	NR3C1	hsa-miR-4742-5pNR3C1
hsa-miR-4755-5p	NR3C1	hsa-miR-4755-5pNR3C1
hsa-miR-499b-5p	NR3C1	hsa-miR-499b-5pNR3C1
hsa-miR-4768-5p	NR3C1	hsa-miR-4768-5pNR3C1
hsa-miR-4778-5p	NR3C1	hsa-miR-4778-5pNR3C1
hsa-miR-4783-5p	NR3C1	hsa-miR-4783-5pNR3C1
hsa-miR-2467-3p	NR3C1	hsa-miR-2467-3pNR3C1
hsa-miR-4786-5p	NR3C1	hsa-miR-4786-5pNR3C1
hsa-miR-4786-5p	NR3C1	hsa-miR-4786-5pNR3C1
hsa-miR-5000-5p	NR3C1	hsa-miR-5000-5pNR3C1
hsa-miR-5002-5p	NR3C1	hsa-miR-5002-5pNR3C1
hsa-miR-5006-5p	NR3C1	hsa-miR-5006-5pNR3C1
hsa-miR-5007-5p	NR3C1	hsa-miR-5007-5pNR3C1
hsa-miR-5008-3p	NR3C1	hsa-miR-5008-3pNR3C1
hsa-miR-5010-5p	NR3C1	hsa-miR-5010-5pNR3C1
hsa-miR-5047	NR3C1	hsa-miR-5047NR3C1
hsa-miR-5089-5p	NR3C1	hsa-miR-5089-5pNR3C1
hsa-miR-5187-5p	NR3C1	hsa-miR-5187-5pNR3C1
hsa-miR-5189-3p	NR3C1	hsa-miR-5189-3pNR3C1
hsa-miR-5194	NR3C1	hsa-miR-5194NR3C1
hsa-miR-5194	NR3C1	hsa-miR-5194NR3C1
hsa-miR-5196-3p	NR3C1	hsa-miR-5196-3pNR3C1
hsa-miR-4524b-5p	NR3C1	hsa-miR-4524b-5pNR3C1
hsa-miR-5571-3p	NR3C1	hsa-miR-5571-3pNR3C1
hsa-miR-5572	NR3C1	hsa-miR-5572NR3C1
hsa-miR-5572	NR3C1	hsa-miR-5572NR3C1
hsa-miR-5581-3p	NR3C1	hsa-miR-5581-3pNR3C1
hsa-miR-5584-5p	NR3C1	hsa-miR-5584-5pNR3C1
hsa-miR-5590-5p	NR3C1	hsa-miR-5590-5pNR3C1
hsa-miR-5684	NR3C1	hsa-miR-5684NR3C1
hsa-miR-5694	NR3C1	hsa-miR-5694NR3C1
hsa-miR-5704	NR3C1	hsa-miR-5704NR3C1
hsa-miR-6075	NR3C1	hsa-miR-6075NR3C1
hsa-miR-6081	NR3C1	hsa-miR-6081NR3C1
hsa-miR-6086	NR3C1	hsa-miR-6086NR3C1
hsa-miR-6086	NR3C1	hsa-miR-6086NR3C1
hsa-miR-6089	NR3C1	hsa-miR-6089NR3C1
hsa-miR-378j	NR3C1	hsa-miR-378jNR3C1
hsa-miR-6130	NR3C1	hsa-miR-6130NR3C1
hsa-miR-6133	NR3C1	hsa-miR-6133NR3C1
hsa-miR-6499-5p	NR3C1	hsa-miR-6499-5pNR3C1
hsa-miR-6500-3p	NR3C1	hsa-miR-6500-3pNR3C1
hsa-miR-6500-3p	NR3C1	hsa-miR-6500-3pNR3C1
hsa-miR-6503-5p	NR3C1	hsa-miR-6503-5pNR3C1
hsa-miR-6505-5p	NR3C1	hsa-miR-6505-5pNR3C1
hsa-miR-6506-5p	NR3C1	hsa-miR-6506-5pNR3C1
hsa-miR-6507-3p	NR3C1	hsa-miR-6507-3pNR3C1
hsa-miR-6512-5p	NR3C1	hsa-miR-6512-5pNR3C1
hsa-miR-6716-5p	NR3C1	hsa-miR-6716-5pNR3C1
hsa-miR-6722-3p	NR3C1	hsa-miR-6722-3pNR3C1
hsa-miR-6722-3p	NR3C1	hsa-miR-6722-3pNR3C1
hsa-miR-6726-3p	NR3C1	hsa-miR-6726-3pNR3C1
hsa-miR-6728-5p	NR3C1	hsa-miR-6728-5pNR3C1
hsa-miR-6728-5p	NR3C1	hsa-miR-6728-5pNR3C1
hsa-miR-6728-3p	NR3C1	hsa-miR-6728-3pNR3C1
hsa-miR-6731-5p	NR3C1	hsa-miR-6731-5pNR3C1
hsa-miR-6734-5p	NR3C1	hsa-miR-6734-5pNR3C1
hsa-miR-6735-3p	NR3C1	hsa-miR-6735-3pNR3C1
hsa-miR-6736-5p	NR3C1	hsa-miR-6736-5pNR3C1
hsa-miR-6736-3p	NR3C1	hsa-miR-6736-3pNR3C1
hsa-miR-6737-5p	NR3C1	hsa-miR-6737-5pNR3C1
hsa-miR-6741-5p	NR3C1	hsa-miR-6741-5pNR3C1
hsa-miR-6744-3p	NR3C1	hsa-miR-6744-3pNR3C1
hsa-miR-6748-3p	NR3C1	hsa-miR-6748-3pNR3C1
hsa-miR-6750-5p	NR3C1	hsa-miR-6750-5pNR3C1
hsa-miR-6757-5p	NR3C1	hsa-miR-6757-5pNR3C1
hsa-miR-6757-5p	NR3C1	hsa-miR-6757-5pNR3C1
hsa-miR-6759-5p	NR3C1	hsa-miR-6759-5pNR3C1
hsa-miR-6762-5p	NR3C1	hsa-miR-6762-5pNR3C1
hsa-miR-6763-5p	NR3C1	hsa-miR-6763-5pNR3C1
hsa-miR-6766-3p	NR3C1	hsa-miR-6766-3pNR3C1
hsa-miR-6767-5p	NR3C1	hsa-miR-6767-5pNR3C1
hsa-miR-6767-5p	NR3C1	hsa-miR-6767-5pNR3C1
hsa-miR-6774-3p	NR3C1	hsa-miR-6774-3pNR3C1
hsa-miR-6775-3p	NR3C1	hsa-miR-6775-3pNR3C1
hsa-miR-6777-5p	NR3C1	hsa-miR-6777-5pNR3C1
hsa-miR-6778-5p	NR3C1	hsa-miR-6778-5pNR3C1
hsa-miR-6779-3p	NR3C1	hsa-miR-6779-3pNR3C1
hsa-miR-6781-3p	NR3C1	hsa-miR-6781-3pNR3C1
hsa-miR-6782-5p	NR3C1	hsa-miR-6782-5pNR3C1
hsa-miR-6782-5p	NR3C1	hsa-miR-6782-5pNR3C1
hsa-miR-6782-3p	NR3C1	hsa-miR-6782-3pNR3C1
hsa-miR-6785-5p	NR3C1	hsa-miR-6785-5pNR3C1
hsa-miR-6787-3p	NR3C1	hsa-miR-6787-3pNR3C1
hsa-miR-6788-5p	NR3C1	hsa-miR-6788-5pNR3C1
hsa-miR-6790-3p	NR3C1	hsa-miR-6790-3pNR3C1
hsa-miR-6792-5p	NR3C1	hsa-miR-6792-5pNR3C1
hsa-miR-6795-3p	NR3C1	hsa-miR-6795-3pNR3C1
hsa-miR-6799-3p	NR3C1	hsa-miR-6799-3pNR3C1
hsa-miR-6801-5p	NR3C1	hsa-miR-6801-5pNR3C1
hsa-miR-6803-3p	NR3C1	hsa-miR-6803-3pNR3C1
hsa-miR-6805-5p	NR3C1	hsa-miR-6805-5pNR3C1
hsa-miR-6806-3p	NR3C1	hsa-miR-6806-3pNR3C1
hsa-miR-6810-3p	NR3C1	hsa-miR-6810-3pNR3C1
hsa-miR-6812-3p	NR3C1	hsa-miR-6812-3pNR3C1
hsa-miR-6819-5p	NR3C1	hsa-miR-6819-5pNR3C1
hsa-miR-6820-3p	NR3C1	hsa-miR-6820-3pNR3C1
hsa-miR-6823-5p	NR3C1	hsa-miR-6823-5pNR3C1
hsa-miR-6828-3p	NR3C1	hsa-miR-6828-3pNR3C1
hsa-miR-6828-3p	NR3C1	hsa-miR-6828-3pNR3C1
hsa-miR-6832-3p	NR3C1	hsa-miR-6832-3pNR3C1
hsa-miR-6780b-3p	NR3C1	hsa-miR-6780b-3pNR3C1
hsa-miR-6836-5p	NR3C1	hsa-miR-6836-5pNR3C1
hsa-miR-6837-3p	NR3C1	hsa-miR-6837-3pNR3C1
hsa-miR-6842-5p	NR3C1	hsa-miR-6842-5pNR3C1
hsa-miR-6842-3p	NR3C1	hsa-miR-6842-3pNR3C1
hsa-miR-6846-3p	NR3C1	hsa-miR-6846-3pNR3C1
hsa-miR-6848-5p	NR3C1	hsa-miR-6848-5pNR3C1
hsa-miR-6853-5p	NR3C1	hsa-miR-6853-5pNR3C1
hsa-miR-6857-3p	NR3C1	hsa-miR-6857-3pNR3C1
hsa-miR-6859-3p	NR3C1	hsa-miR-6859-3pNR3C1
hsa-miR-6862-5p	NR3C1	hsa-miR-6862-5pNR3C1
hsa-miR-6864-5p	NR3C1	hsa-miR-6864-5pNR3C1
hsa-miR-6865-3p	NR3C1	hsa-miR-6865-3pNR3C1
hsa-miR-6867-3p	NR3C1	hsa-miR-6867-3pNR3C1
hsa-miR-6873-3p	NR3C1	hsa-miR-6873-3pNR3C1
hsa-miR-6883-5p	NR3C1	hsa-miR-6883-5pNR3C1
hsa-miR-6884-3p	NR3C1	hsa-miR-6884-3pNR3C1
hsa-miR-6884-3p	NR3C1	hsa-miR-6884-3pNR3C1
hsa-miR-6885-5p	NR3C1	hsa-miR-6885-5pNR3C1
hsa-miR-6887-5p	NR3C1	hsa-miR-6887-5pNR3C1
hsa-miR-6891-3p	NR3C1	hsa-miR-6891-3pNR3C1
hsa-miR-7109-5p	NR3C1	hsa-miR-7109-5pNR3C1
hsa-miR-7110-5p	NR3C1	hsa-miR-7110-5pNR3C1
hsa-miR-7111-3p	NR3C1	hsa-miR-7111-3pNR3C1
hsa-miR-7150	NR3C1	hsa-miR-7150NR3C1
hsa-miR-7159-5p	NR3C1	hsa-miR-7159-5pNR3C1
hsa-miR-7851-3p	NR3C1	hsa-miR-7851-3pNR3C1
hsa-miR-7854-3p	NR3C1	hsa-miR-7854-3pNR3C1
hsa-miR-548ba	NR3C1	hsa-miR-548baNR3C1
hsa-miR-7977	NR3C1	hsa-miR-7977NR3C1
hsa-miR-8061	NR3C1	hsa-miR-8061NR3C1
hsa-miR-8074	NR3C1	hsa-miR-8074NR3C1
hsa-miR-9718	NR3C1	hsa-miR-9718NR3C1
hsa-miR-9899	NR3C1	hsa-miR-9899NR3C1
hsa-miR-9900	NR3C1	hsa-miR-9900NR3C1
hsa-miR-9900	NR3C1	hsa-miR-9900NR3C1
hsa-miR-9903	NR3C1	hsa-miR-9903NR3C1
hsa-miR-9986	NR3C1	hsa-miR-9986NR3C1
hsa-miR-10226	NR3C1	hsa-miR-10226NR3C1
hsa-miR-10396a-5p	NR3C1	hsa-miR-10396a-5pNR3C1
hsa-miR-10397-3p	NR3C1	hsa-miR-10397-3pNR3C1
hsa-miR-10401-5p	NR3C1	hsa-miR-10401-5pNR3C1
hsa-miR-10396b-5p	NR3C1	hsa-miR-10396b-5pNR3C1
hsa-miR-11399	NR3C1	hsa-miR-11399NR3C1
hsa-miR-11401	NR3C1	hsa-miR-11401NR3C1
hsa-miR-3085-5p	NR3C1	hsa-miR-3085-5pNR3C1
hsa-miR-12115	NR3C1	hsa-miR-12115NR3C1
hsa-miR-12125	NR3C1	hsa-miR-12125NR3C1
hsa-miR-12128	NR3C1	hsa-miR-12128NR3C1
hsa-miR-12131	NR3C1	hsa-miR-12131NR3C1
hsa-miR-12133	NR3C1	hsa-miR-12133NR3C1
hsa-miR-29a-3p	NR3C1	hsa-miR-29a-3pNR3C1
hsa-miR-192-3p	NR3C1	hsa-miR-192-3pNR3C1
hsa-miR-34a-5p	NR3C1	hsa-miR-34a-5pNR3C1
hsa-miR-181c-5p	NR3C1	hsa-miR-181c-5pNR3C1
hsa-miR-222-5p	NR3C1	hsa-miR-222-5pNR3C1
hsa-miR-200b-5p	NR3C1	hsa-miR-200b-5pNR3C1
hsa-miR-27b-3p	NR3C1	hsa-miR-27b-3pNR3C1
hsa-miR-137-5p	NR3C1	hsa-miR-137-5pNR3C1
hsa-miR-185-5p	NR3C1	hsa-miR-185-5pNR3C1
hsa-miR-185-3p	NR3C1	hsa-miR-185-3pNR3C1
hsa-miR-185-3p	NR3C1	hsa-miR-185-3pNR3C1
hsa-miR-302a-3p	NR3C1	hsa-miR-302a-3pNR3C1
hsa-miR-299-3p	NR3C1	hsa-miR-299-3pNR3C1
hsa-miR-376c-5p	NR3C1	hsa-miR-376c-5pNR3C1
hsa-miR-373-3p	NR3C1	hsa-miR-373-3pNR3C1
hsa-miR-135b-3p	NR3C1	hsa-miR-135b-3pNR3C1
hsa-miR-331-3p	NR3C1	hsa-miR-331-3pNR3C1
hsa-miR-412-3p	NR3C1	hsa-miR-412-3pNR3C1
hsa-miR-485-5p	NR3C1	hsa-miR-485-5pNR3C1
hsa-miR-486-3p	NR3C1	hsa-miR-486-3pNR3C1
hsa-miR-432-3p	NR3C1	hsa-miR-432-3pNR3C1
hsa-miR-181d-5p	NR3C1	hsa-miR-181d-5pNR3C1
hsa-miR-498-3p	NR3C1	hsa-miR-498-3pNR3C1
hsa-miR-520a-5p	NR3C1	hsa-miR-520a-5pNR3C1
hsa-miR-516b-5p	NR3C1	hsa-miR-516b-5pNR3C1
hsa-miR-510-5p	NR3C1	hsa-miR-510-5pNR3C1
hsa-miR-554	NR3C1	hsa-miR-554NR3C1
hsa-miR-551b-5p	NR3C1	hsa-miR-551b-5pNR3C1
hsa-miR-574-3p	NR3C1	hsa-miR-574-3pNR3C1
hsa-miR-579-5p	NR3C1	hsa-miR-579-5pNR3C1
hsa-miR-587	NR3C1	hsa-miR-587NR3C1
hsa-miR-605-3p	NR3C1	hsa-miR-605-3pNR3C1
hsa-miR-608	NR3C1	hsa-miR-608NR3C1
hsa-miR-613	NR3C1	hsa-miR-613NR3C1
hsa-miR-618	NR3C1	hsa-miR-618NR3C1
hsa-miR-621	NR3C1	hsa-miR-621NR3C1
hsa-miR-640	NR3C1	hsa-miR-640NR3C1
hsa-miR-644a	NR3C1	hsa-miR-644aNR3C1
hsa-miR-767-5p	NR3C1	hsa-miR-767-5pNR3C1
hsa-miR-1298-5p	NR3C1	hsa-miR-1298-5pNR3C1
hsa-miR-891b	NR3C1	hsa-miR-891bNR3C1
hsa-miR-147b-5p	NR3C1	hsa-miR-147b-5pNR3C1
hsa-miR-921	NR3C1	hsa-miR-921NR3C1
hsa-miR-933	NR3C1	hsa-miR-933NR3C1
hsa-miR-1231	NR3C1	hsa-miR-1231NR3C1
hsa-miR-1285-5p	NR3C1	hsa-miR-1285-5pNR3C1
hsa-miR-1294	NR3C1	hsa-miR-1294NR3C1
hsa-miR-1282	NR3C1	hsa-miR-1282NR3C1
hsa-miR-1911-5p	NR3C1	hsa-miR-1911-5pNR3C1
hsa-miR-466	NR3C1	hsa-miR-466NR3C1
hsa-miR-3150a-3p	NR3C1	hsa-miR-3150a-3pNR3C1
hsa-miR-3193	NR3C1	hsa-miR-3193NR3C1
hsa-miR-4304	NR3C1	hsa-miR-4304NR3C1
hsa-miR-4253	NR3C1	hsa-miR-4253NR3C1
hsa-miR-4254	NR3C1	hsa-miR-4254NR3C1
hsa-miR-4263	NR3C1	hsa-miR-4263NR3C1
hsa-miR-3606-5p	NR3C1	hsa-miR-3606-5pNR3C1
hsa-miR-3616-3p	NR3C1	hsa-miR-3616-3pNR3C1
hsa-miR-3688-5p	NR3C1	hsa-miR-3688-5pNR3C1
hsa-miR-3713	NR3C1	hsa-miR-3713NR3C1
hsa-miR-3944-5p	NR3C1	hsa-miR-3944-5pNR3C1
hsa-miR-4435	NR3C1	hsa-miR-4435NR3C1
hsa-miR-4492	NR3C1	hsa-miR-4492NR3C1
hsa-miR-1587	NR3C1	hsa-miR-1587NR3C1
hsa-miR-4633-3p	NR3C1	hsa-miR-4633-3pNR3C1
hsa-miR-4640-3p	NR3C1	hsa-miR-4640-3pNR3C1
hsa-miR-4657	NR3C1	hsa-miR-4657NR3C1
hsa-miR-4661-3p	NR3C1	hsa-miR-4661-3pNR3C1
hsa-miR-4684-3p	NR3C1	hsa-miR-4684-3pNR3C1
hsa-miR-4711-5p	NR3C1	hsa-miR-4711-5pNR3C1
hsa-miR-4713-3p	NR3C1	hsa-miR-4713-3pNR3C1
hsa-miR-4733-5p	NR3C1	hsa-miR-4733-5pNR3C1
hsa-miR-4738-3p	NR3C1	hsa-miR-4738-3pNR3C1
hsa-miR-4747-3p	NR3C1	hsa-miR-4747-3pNR3C1
hsa-miR-5047	NR3C1	hsa-miR-5047NR3C1
hsa-miR-5089-3p	NR3C1	hsa-miR-5089-3pNR3C1
hsa-miR-5194	NR3C1	hsa-miR-5194NR3C1
hsa-miR-5590-5p	NR3C1	hsa-miR-5590-5pNR3C1
hsa-miR-5698	NR3C1	hsa-miR-5698NR3C1
hsa-miR-5704	NR3C1	hsa-miR-5704NR3C1
hsa-miR-6503-5p	NR3C1	hsa-miR-6503-5pNR3C1
hsa-miR-6722-3p	NR3C1	hsa-miR-6722-3pNR3C1
hsa-miR-6728-5p	NR3C1	hsa-miR-6728-5pNR3C1
hsa-miR-6728-5p	NR3C1	hsa-miR-6728-5pNR3C1
hsa-miR-6737-5p	NR3C1	hsa-miR-6737-5pNR3C1
hsa-miR-6748-5p	NR3C1	hsa-miR-6748-5pNR3C1
hsa-miR-6757-5p	NR3C1	hsa-miR-6757-5pNR3C1
hsa-miR-6766-3p	NR3C1	hsa-miR-6766-3pNR3C1
hsa-miR-6767-5p	NR3C1	hsa-miR-6767-5pNR3C1
hsa-miR-6777-5p	NR3C1	hsa-miR-6777-5pNR3C1
hsa-miR-6778-3p	NR3C1	hsa-miR-6778-3pNR3C1
hsa-miR-6781-3p	NR3C1	hsa-miR-6781-3pNR3C1
hsa-miR-6786-3p	NR3C1	hsa-miR-6786-3pNR3C1
hsa-miR-6799-3p	NR3C1	hsa-miR-6799-3pNR3C1
hsa-miR-6819-5p	NR3C1	hsa-miR-6819-5pNR3C1
hsa-miR-6823-5p	NR3C1	hsa-miR-6823-5pNR3C1
hsa-miR-6842-5p	NR3C1	hsa-miR-6842-5pNR3C1
hsa-miR-6853-5p	NR3C1	hsa-miR-6853-5pNR3C1
hsa-miR-6857-3p	NR3C1	hsa-miR-6857-3pNR3C1
hsa-miR-6859-3p	NR3C1	hsa-miR-6859-3pNR3C1
hsa-miR-6862-5p	NR3C1	hsa-miR-6862-5pNR3C1
hsa-miR-7843-5p	NR3C1	hsa-miR-7843-5pNR3C1
hsa-miR-7851-3p	NR3C1	hsa-miR-7851-3pNR3C1
hsa-miR-8074	NR3C1	hsa-miR-8074NR3C1
hsa-miR-9718	NR3C1	hsa-miR-9718NR3C1
hsa-miR-1843	NR3C1	hsa-miR-1843NR3C1
hsa-miR-11399	NR3C1	hsa-miR-11399NR3C1
hsa-miR-12133	NR3C1	hsa-miR-12133NR3C1
hsa-miR-15a-3p	NR3C1	hsa-miR-15a-3pNR3C1
hsa-miR-18a-5p	NR3C1	hsa-miR-18a-5pNR3C1
hsa-miR-27a-5p	NR3C1	hsa-miR-27a-5pNR3C1
hsa-miR-93-3p	NR3C1	hsa-miR-93-3pNR3C1
hsa-miR-105-3p	NR3C1	hsa-miR-105-3pNR3C1
hsa-miR-192-3p	NR3C1	hsa-miR-192-3pNR3C1
hsa-miR-197-3p	NR3C1	hsa-miR-197-3pNR3C1
hsa-miR-30c-2-3p	NR3C1	hsa-miR-30c-2-3pNR3C1
hsa-miR-147a	NR3C1	hsa-miR-147aNR3C1
hsa-miR-34a-5p	NR3C1	hsa-miR-34a-5pNR3C1
hsa-miR-181b-5p	NR3C1	hsa-miR-181b-5pNR3C1
hsa-miR-181c-5p	NR3C1	hsa-miR-181c-5pNR3C1
hsa-miR-196a-3p	NR3C1	hsa-miR-196a-3pNR3C1
hsa-miR-216a-3p	NR3C1	hsa-miR-216a-3pNR3C1
hsa-miR-217-5p	NR3C1	hsa-miR-217-5pNR3C1
hsa-miR-222-5p	NR3C1	hsa-miR-222-5pNR3C1
hsa-miR-200b-5p	NR3C1	hsa-miR-200b-5pNR3C1
hsa-miR-200b-5p	NR3C1	hsa-miR-200b-5pNR3C1
hsa-miR-15b-5p	NR3C1	hsa-miR-15b-5pNR3C1
hsa-miR-27b-3p	NR3C1	hsa-miR-27b-3pNR3C1
hsa-miR-30b-3p	NR3C1	hsa-miR-30b-3pNR3C1
hsa-miR-122-5p	NR3C1	hsa-miR-122-5pNR3C1
hsa-miR-125b-1-3p	NR3C1	hsa-miR-125b-1-3pNR3C1
hsa-miR-128-3p	NR3C1	hsa-miR-128-3pNR3C1
hsa-miR-135a-3p	NR3C1	hsa-miR-135a-3pNR3C1
hsa-miR-137-5p	NR3C1	hsa-miR-137-5pNR3C1
hsa-miR-125a-5p	NR3C1	hsa-miR-125a-5pNR3C1
hsa-miR-154-5p	NR3C1	hsa-miR-154-5pNR3C1
hsa-miR-185-5p	NR3C1	hsa-miR-185-5pNR3C1
hsa-miR-185-3p	NR3C1	hsa-miR-185-3pNR3C1
hsa-miR-185-3p	NR3C1	hsa-miR-185-3pNR3C1
hsa-miR-320a-5p	NR3C1	hsa-miR-320a-5pNR3C1
hsa-miR-320a-3p	NR3C1	hsa-miR-320a-3pNR3C1
[truncated: 133,995 more rows]
