# Supplementary material for: Identifying regulatory driver motifs in non-small cell lung carcinoma via a systematic approach
Source: PLoS One. 2026 Feb 11;21(2):e0340798. doi: 10.1371/journal.pone.0340798 (PMC12893602; doi:10.1371/journal.pone.0340798)
Supplement: S6 File — (CSV) [file pone.0340798.s006.csv]

TF	Genes	TFGenes
TP63	CALML3	TP63CALML3
TP63	CLDN1	TP63CLDN1
TP63	AADACL2	TP63AADACL2
TP63	CDH3	TP63CDH3
TP63	POF1B	TP63POF1B
TP63	CAPNS2	TP63CAPNS2
TP63	TRIM29	TP63TRIM29
TP63	FAM110C	TP63FAM110C
TP63	SOX15	TP63SOX15
TP63	PTGFRN	TP63PTGFRN
TP63	SLC39A2	TP63SLC39A2
TP63	TNS4	TP63TNS4
TP63	LGALS7	TP63LGALS7
TP63	KRT6C	TP63KRT6C
TP63	KRT6A	TP63KRT6A
TP63	GBP6	TP63GBP6
TP63	KRTDAP	TP63KRTDAP
TP63	S100A2	TP63S100A2
TP63	KRT1	TP63KRT1
TP63	ATP11B	TP63ATP11B
TP63	KRT5	TP63KRT5
TP63	CD109	TP63CD109
TP63	PADI3	TP63PADI3
TP63	LY6D	TP63LY6D
TP63	PKP1	TP63PKP1
TP63	RHCG	TP63RHCG
TP63	DSC2	TP63DSC2
TP63	DSC3	TP63DSC3
TP63	S100A7	TP63S100A7
TP63	FLG	TP63FLG
TP63	COL17A1	TP63COL17A1
TP63	GPR87	TP63GPR87
TP63	IL20RB	TP63IL20RB
TP63	LYPD3	TP63LYPD3
TP63	KLK8	TP63KLK8
TP63	EFNB1	TP63EFNB1
TP63	FAM83F	TP63FAM83F
TP63	CLCA2	TP63CLCA2
TP63	SFN	TP63SFN
TP63	SPRR2A	TP63SPRR2A
TP63	SPRR2B	TP63SPRR2B
TP63	SPRR2D	TP63SPRR2D
TP63	TFAP2A	TP63TFAP2A
TP63	JAG1	TP63JAG1
TP63	A2ML1	TP63A2ML1
TP63	ALOX15B	TP63ALOX15B
TP63	GCLC	TP63GCLC
TP63	HAL	TP63HAL
TP63	GJB4	TP63GJB4
TP63	FXYD3	TP63FXYD3
TP63	ARTN	TP63ARTN
TP63	GJB3	TP63GJB3
TP63	GJB6	TP63GJB6
TP63	GJB5	TP63GJB5
TP63	FAT2	TP63FAT2
TP63	SNAI2	TP63SNAI2
TP63	AMOTL1	TP63AMOTL1
TP63	SPRR1A	TP63SPRR1A
TP63	SPRR1B	TP63SPRR1B
TP63	ST6GALNAC2	TP63ST6GALNAC2
TP63	ITGB4	TP63ITGB4
TP63	BNC1	TP63BNC1
TP63	LAMC2	TP63LAMC2
TP63	WFDC5	TP63WFDC5
TP63	S100A7A	TP63S100A7A
TP63	DSP	TP63DSP
TP63	SERPINB4	TP63SERPINB4
TP63	FGFBP1	TP63FGFBP1
TP63	ABCC1	TP63ABCC1
TP63	DST	TP63DST
TP63	SERPINB5	TP63SERPINB5
TP63	TMPRSS11D	TP63TMPRSS11D
TP63	PAX9	TP63PAX9
TP63	DSG1	TP63DSG1
TP63	DSG2	TP63DSG2
TP63	ITGA6	TP63ITGA6
TP63	DSG3	TP63DSG3
TP63	IRF6	TP63IRF6
TP63	IVL	TP63IVL
TP63	TMEM45A	TP63TMEM45A
TP63	ZNF750	TP63ZNF750
TP63	CSTA	TP63CSTA
TP63	SERPINB13	TP63SERPINB13
TP63	LAMA3	TP63LAMA3
TP63	SBSN	TP63SBSN
TP63	ARNTL2	TP63ARNTL2
TP63	PTHLH	TP63PTHLH
TP63	DUOX1	TP63DUOX1
TP63	PERP	TP63PERP
TP63	MICALL1	TP63MICALL1
TP63	LY6G6C	TP63LY6G6C
TP63	HES2	TP63HES2
TP63	GRHL3	TP63GRHL3
TP63	KLK10	TP63KLK10
TP63	SH3RF2	TP63SH3RF2
TP63	KRT17	TP63KRT17
TP63	KRT16	TP63KRT16
TP63	COL7A1	TP63COL7A1
TP63	KRT15	TP63KRT15
TP63	KRT14	TP63KRT14
FOXM1	ARHGAP11A	FOXM1ARHGAP11A
FOXM1	ERCC6L	FOXM1ERCC6L
FOXM1	FEN1	FOXM1FEN1
FOXM1	MCM8	FOXM1MCM8
FOXM1	ZWILCH	FOXM1ZWILCH
FOXM1	KIF14	FOXM1KIF14
FOXM1	BUB1B	FOXM1BUB1B
FOXM1	MCM10	FOXM1MCM10
FOXM1	KIF11	FOXM1KIF11
FOXM1	BRCA2	FOXM1BRCA2
FOXM1	MKI67	FOXM1MKI67
FOXM1	SMC2	FOXM1SMC2
FOXM1	CDC20	FOXM1CDC20
FOXM1	PTTG1	FOXM1PTTG1
FOXM1	EXO1	FOXM1EXO1
FOXM1	NUF2	FOXM1NUF2
FOXM1	CHEK1	FOXM1CHEK1
FOXM1	PBK	FOXM1PBK
FOXM1	MYBL2	FOXM1MYBL2
FOXM1	OIP5	FOXM1OIP5
FOXM1	TK1	FOXM1TK1
FOXM1	CEP55	FOXM1CEP55
FOXM1	RFC5	FOXM1RFC5
FOXM1	HELLS	FOXM1HELLS
FOXM1	RFC4	FOXM1RFC4
FOXM1	CKAP2L	FOXM1CKAP2L
FOXM1	ACTL6A	FOXM1ACTL6A
FOXM1	CKAP2	FOXM1CKAP2
FOXM1	KIF23	FOXM1KIF23
FOXM1	CDC25A	FOXM1CDC25A
FOXM1	CCNA2	FOXM1CCNA2
FOXM1	ASPM	FOXM1ASPM
FOXM1	MELK	FOXM1MELK
FOXM1	KIFC1	FOXM1KIFC1
FOXM1	CKS2	FOXM1CKS2
FOXM1	DEPDC1	FOXM1DEPDC1
FOXM1	BIRC5	FOXM1BIRC5
FOXM1	MCM4	FOXM1MCM4
FOXM1	TRIM59	FOXM1TRIM59
FOXM1	KIF2C	FOXM1KIF2C
FOXM1	MCM5	FOXM1MCM5
FOXM1	DTL	FOXM1DTL
FOXM1	ASF1B	FOXM1ASF1B
FOXM1	MCM2	FOXM1MCM2
FOXM1	CDCA3	FOXM1CDCA3
FOXM1	CDCA4	FOXM1CDCA4
FOXM1	CDCA5	FOXM1CDCA5
FOXM1	TROAP	FOXM1TROAP
FOXM1	GMPS	FOXM1GMPS
FOXM1	NCAPG	FOXM1NCAPG
FOXM1	TTK	FOXM1TTK
FOXM1	CENPA	FOXM1CENPA
FOXM1	AURKB	FOXM1AURKB
FOXM1	RAD51AP1	FOXM1RAD51AP1
FOXM1	BRIP1	FOXM1BRIP1
FOXM1	CCNB1	FOXM1CCNB1
FOXM1	IGF2BP3	FOXM1IGF2BP3
FOXM1	ECT2	FOXM1ECT2
FOXM1	BUB1	FOXM1BUB1
FOXM1	E2F7	FOXM1E2F7
FOXM1	PLK4	FOXM1PLK4
FOXM1	GINS2	FOXM1GINS2
FOXM1	POLQ	FOXM1POLQ
FOXM1	PLK1	FOXM1PLK1
FOXM1	CDC6	FOXM1CDC6
FOXM1	FANCB	FOXM1FANCB
FOXM1	SHCBP1	FOXM1SHCBP1
FOXM1	CENPE	FOXM1CENPE
FOXM1	TPX2	FOXM1TPX2
FOXM1	CENPH	FOXM1CENPH
FOXM1	CENPI	FOXM1CENPI
FOXM1	PRC1	FOXM1PRC1
FOXM1	POLE2	FOXM1POLE2
FOXM1	CENPM	FOXM1CENPM
FOXM1	TRIP13	FOXM1TRIP13
FOXM1	SPC24	FOXM1SPC24
FOXM1	CDKN3	FOXM1CDKN3
FOXM1	ZNF695	FOXM1ZNF695
FOXM1	SPC25	FOXM1SPC25
ZBED2	IL1RN	ZBED2IL1RN
ZBED2	CXCL9	ZBED2CXCL9
ZBED2	SERPINE1	ZBED2SERPINE1
ZBED2	KIF14	ZBED2KIF14
ZBED2	BUB1B	ZBED2BUB1B
ZBED2	KRT23	ZBED2KRT23
ZBED2	LAMC2	ZBED2LAMC2
ZBED2	ADM	ZBED2ADM
ZBED2	CXCL1	ZBED2CXCL1
ZBED2	KIF11	ZBED2KIF11
ZBED2	CXCL13	ZBED2CXCL13
ZBED2	MKI67	ZBED2MKI67
ZBED2	CLDN1	ZBED2CLDN1
ZBED2	CDC20	ZBED2CDC20
ZBED2	MYC	ZBED2MYC
ZBED2	NUF2	ZBED2NUF2
ZBED2	PBK	ZBED2PBK
ZBED2	TK1	ZBED2TK1
ZBED2	CEP55	ZBED2CEP55
ZBED2	KRT6A	ZBED2KRT6A
ZBED2	DUSP4	ZBED2DUSP4
ZBED2	SERPINB3	ZBED2SERPINB3
ZBED2	FGFBP1	ZBED2FGFBP1
ZBED2	SERPINB2	ZBED2SERPINB2
ZBED2	S100A2	ZBED2S100A2
ZBED2	KRT7	ZBED2KRT7
ZBED2	MMP10	ZBED2MMP10
ZBED2	SERPINB5	ZBED2SERPINB5
ZBED2	EREG	ZBED2EREG
ZBED2	CCNA2	ZBED2CCNA2
ZBED2	IL1A	ZBED2IL1A
ZBED2	ASPM	ZBED2ASPM
ZBED2	GPRC5A	ZBED2GPRC5A
ZBED2	MELK	ZBED2MELK
ZBED2	VSNL1	ZBED2VSNL1
ZBED2	CEACAM6	ZBED2CEACAM6
ZBED2	IL1B	ZBED2IL1B
ZBED2	MALL	ZBED2MALL
ZBED2	ALDH1A1	ZBED2ALDH1A1
ZBED2	CKS2	ZBED2CKS2
ZBED2	BIRC5	ZBED2BIRC5
ZBED2	KIF2C	ZBED2KIF2C
ZBED2	DSG3	ZBED2DSG3
ZBED2	CRYAB	ZBED2CRYAB
ZBED2	S100A9	ZBED2S100A9
ZBED2	DTL	ZBED2DTL
ZBED2	S100A8	ZBED2S100A8
ZBED2	DSC3	ZBED2DSC3
ZBED2	ASF1B	ZBED2ASF1B
ZBED2	COL17A1	ZBED2COL17A1
ZBED2	CD274	ZBED2CD274
ZBED2	CSTA	ZBED2CSTA
ZBED2	GPR87	ZBED2GPR87
ZBED2	TMPRSS4	ZBED2TMPRSS4
ZBED2	TTK	ZBED2TTK
ZBED2	AURKB	ZBED2AURKB
ZBED2	PTHLH	ZBED2PTHLH
ZBED2	DPP4	ZBED2DPP4
ZBED2	CCNB1	ZBED2CCNB1
ZBED2	CLCA2	ZBED2CLCA2
ZBED2	APOD	ZBED2APOD
ZBED2	PI3	ZBED2PI3
ZBED2	KCNN4	ZBED2KCNN4
ZBED2	FAM83D	ZBED2FAM83D
ZBED2	CD55	ZBED2CD55
ZBED2	GDF15	ZBED2GDF15
ZBED2	TFPI2	ZBED2TFPI2
ZBED2	AKR1C3	ZBED2AKR1C3
ZBED2	GZMB	ZBED2GZMB
ZBED2	CDC6	ZBED2CDC6
ZBED2	KLF4	ZBED2KLF4
ZBED2	KLK10	ZBED2KLK10
ZBED2	SULF2	ZBED2SULF2
ZBED2	NELL2	ZBED2NELL2
ZBED2	FOSL1	ZBED2FOSL1
ZBED2	CXCL10	ZBED2CXCL10
ZBED2	TPX2	ZBED2TPX2
ZBED2	AKR1B10	ZBED2AKR1B10
ZBED2	KRT17	ZBED2KRT17
ZBED2	PRC1	ZBED2PRC1
ZBED2	POLE2	ZBED2POLE2
ZBED2	KRT15	ZBED2KRT15
ZBED2	KRT14	ZBED2KRT14
ZBED2	CNTN1	ZBED2CNTN1
ZBED2	S100P	ZBED2S100P
ZBED2	TRIP13	ZBED2TRIP13
ZBED2	CDKN3	ZBED2CDKN3
ZBED2	APOBEC3B	ZBED2APOBEC3B
ZNF750	BNC1	ZNF750BNC1
ZNF750	KRT23	ZNF750KRT23
ZNF750	CALML3	ZNF750CALML3
ZNF750	WFDC5	ZNF750WFDC5
ZNF750	AADACL2	ZNF750AADACL2
ZNF750	S100A7A	ZNF750S100A7A
ZNF750	CDH3	ZNF750CDH3
ZNF750	POF1B	ZNF750POF1B
ZNF750	CAPNS2	ZNF750CAPNS2
ZNF750	TRIM29	ZNF750TRIM29
ZNF750	MUC15	ZNF750MUC15
ZNF750	SLC39A2	ZNF750SLC39A2
ZNF750	TNS4	ZNF750TNS4
ZNF750	PITX1	ZNF750PITX1
ZNF750	LGALS7	ZNF750LGALS7
ZNF750	KRT6C	ZNF750KRT6C
ZNF750	KRT6A	ZNF750KRT6A
ZNF750	GBP6	ZNF750GBP6
ZNF750	KRTDAP	ZNF750KRTDAP
ZNF750	DSP	ZNF750DSP
ZNF750	TMPRSS11A	ZNF750TMPRSS11A
ZNF750	SERPINB4	ZNF750SERPINB4
ZNF750	TMPRSS11B	ZNF750TMPRSS11B
ZNF750	FGFBP1	ZNF750FGFBP1
ZNF750	ELOVL4	ZNF750ELOVL4
ZNF750	KRT1	ZNF750KRT1
ZNF750	KRT5	ZNF750KRT5
ZNF750	KRT31	ZNF750KRT31
ZNF750	KRT74	ZNF750KRT74
ZNF750	SERPINB5	ZNF750SERPINB5
ZNF750	KRT9	ZNF750KRT9
ZNF750	TMPRSS11D	ZNF750TMPRSS11D
ZNF750	SCNN1B	ZNF750SCNN1B
ZNF750	PAX9	ZNF750PAX9
ZNF750	LY6D	ZNF750LY6D
ZNF750	PKP1	ZNF750PKP1
ZNF750	DSG1	ZNF750DSG1
ZNF750	DSG3	ZNF750DSG3
ZNF750	IRF6	ZNF750IRF6
ZNF750	RHCG	ZNF750RHCG
ZNF750	DSC2	ZNF750DSC2
ZNF750	IVL	ZNF750IVL
ZNF750	DSC3	ZNF750DSC3
ZNF750	S100A7	ZNF750S100A7
ZNF750	FLG	ZNF750FLG
ZNF750	COL17A1	ZNF750COL17A1
ZNF750	SPRR3	ZNF750SPRR3
ZNF750	CSTA	ZNF750CSTA
ZNF750	SERPINB13	ZNF750SERPINB13
ZNF750	GPR87	ZNF750GPR87
ZNF750	CRCT1	ZNF750CRCT1
ZNF750	IL20RB	ZNF750IL20RB
ZNF750	LYPD3	ZNF750LYPD3
ZNF750	SBSN	ZNF750SBSN
ZNF750	KLK8	ZNF750KLK8
ZNF750	CST6	ZNF750CST6
ZNF750	XKRX	ZNF750XKRX
ZNF750	LCE3D	ZNF750LCE3D
ZNF750	DUOX1	ZNF750DUOX1
ZNF750	RDH12	ZNF750RDH12
ZNF750	PERP	ZNF750PERP
ZNF750	MICALL1	ZNF750MICALL1
ZNF750	RNASE7	ZNF750RNASE7
ZNF750	CLCA2	ZNF750CLCA2
ZNF750	RNF39	ZNF750RNF39
ZNF750	SFN	ZNF750SFN
ZNF750	PI3	ZNF750PI3
ZNF750	LY6G6C	ZNF750LY6G6C
ZNF750	SPRR2A	ZNF750SPRR2A
ZNF750	SPRR2B	ZNF750SPRR2B
ZNF750	FAM83C	ZNF750FAM83C
ZNF750	HES2	ZNF750HES2
ZNF750	SPRR2D	ZNF750SPRR2D
ZNF750	KLK13	ZNF750KLK13
ZNF750	KRT13	ZNF750KRT13
ZNF750	GRHL3	ZNF750GRHL3
ZNF750	A2ML1	ZNF750A2ML1
ZNF750	IGFL1	ZNF750IGFL1
ZNF750	KLK10	ZNF750KLK10
ZNF750	ALOX15B	ZNF750ALOX15B
ZNF750	SH3RF2	ZNF750SH3RF2
ZNF750	GJB4	ZNF750GJB4
ZNF750	KRT17	ZNF750KRT17
ZNF750	FXYD3	ZNF750FXYD3
ZNF750	GJB3	ZNF750GJB3
ZNF750	KRT16	ZNF750KRT16
ZNF750	GJB6	ZNF750GJB6
ZNF750	KRT15	ZNF750KRT15
ZNF750	GJB5	ZNF750GJB5
ZNF750	KRT14	ZNF750KRT14
ZNF750	FAT2	ZNF750FAT2
ZNF750	SPRR1A	ZNF750SPRR1A
ZNF750	SPRR1B	ZNF750SPRR1B
TFDP1	ARHGAP11A	TFDP1ARHGAP11A
TFDP1	ERCC6L	TFDP1ERCC6L
TFDP1	FEN1	TFDP1FEN1
TFDP1	KIF14	TFDP1KIF14
TFDP1	BUB1B	TFDP1BUB1B
TFDP1	MCM10	TFDP1MCM10
TFDP1	KIF11	TFDP1KIF11
TFDP1	TTF2	TFDP1TTF2
TFDP1	FOXM1	TFDP1FOXM1
TFDP1	BRCA2	TFDP1BRCA2
TFDP1	MKI67	TFDP1MKI67
TFDP1	SMC2	TFDP1SMC2
TFDP1	CDC20	TFDP1CDC20
TFDP1	PTTG1	TFDP1PTTG1
TFDP1	EXO1	TFDP1EXO1
TFDP1	NUF2	TFDP1NUF2
TFDP1	CHEK1	TFDP1CHEK1
TFDP1	PBK	TFDP1PBK
TFDP1	MYBL2	TFDP1MYBL2
TFDP1	OIP5	TFDP1OIP5
TFDP1	TK1	TFDP1TK1
TFDP1	SKP2	TFDP1SKP2
TFDP1	CEP55	TFDP1CEP55
TFDP1	RFC5	TFDP1RFC5
TFDP1	HELLS	TFDP1HELLS
TFDP1	RFC4	TFDP1RFC4
TFDP1	CKAP2L	TFDP1CKAP2L
TFDP1	CKAP2	TFDP1CKAP2
TFDP1	KIF23	TFDP1KIF23
TFDP1	CDC25A	TFDP1CDC25A
TFDP1	CCNA2	TFDP1CCNA2
TFDP1	ASPM	TFDP1ASPM
TFDP1	HPDL	TFDP1HPDL
TFDP1	MELK	TFDP1MELK
TFDP1	KIFC1	TFDP1KIFC1
TFDP1	CKS2	TFDP1CKS2
TFDP1	DEPDC1	TFDP1DEPDC1
TFDP1	BIRC5	TFDP1BIRC5
TFDP1	MCM4	TFDP1MCM4
TFDP1	TRIM59	TFDP1TRIM59
TFDP1	MCM5	TFDP1MCM5
TFDP1	DTL	TFDP1DTL
TFDP1	ASF1B	TFDP1ASF1B
TFDP1	MCM2	TFDP1MCM2
TFDP1	CDCA3	TFDP1CDCA3
TFDP1	CDCA4	TFDP1CDCA4
TFDP1	CDCA5	TFDP1CDCA5
TFDP1	TROAP	TFDP1TROAP
TFDP1	NCAPG	TFDP1NCAPG
TFDP1	TTK	TFDP1TTK
TFDP1	CENPA	TFDP1CENPA
TFDP1	AURKB	TFDP1AURKB
TFDP1	RAD54B	TFDP1RAD54B
TFDP1	RAD51AP1	TFDP1RAD51AP1
TFDP1	BRIP1	TFDP1BRIP1
TFDP1	CCNB1	TFDP1CCNB1
TFDP1	IGF2BP3	TFDP1IGF2BP3
TFDP1	ECT2	TFDP1ECT2
TFDP1	BUB1	TFDP1BUB1
TFDP1	E2F7	TFDP1E2F7
TFDP1	PLK4	TFDP1PLK4
TFDP1	GINS2	TFDP1GINS2
TFDP1	POLQ	TFDP1POLQ
TFDP1	PLK1	TFDP1PLK1
TFDP1	CDC6	TFDP1CDC6
TFDP1	FANCB	TFDP1FANCB
TFDP1	SHCBP1	TFDP1SHCBP1
TFDP1	CENPE	TFDP1CENPE
TFDP1	TPX2	TFDP1TPX2
TFDP1	CENPH	TFDP1CENPH
TFDP1	CENPI	TFDP1CENPI
TFDP1	PRC1	TFDP1PRC1
TFDP1	POLE2	TFDP1POLE2
TFDP1	CENPM	TFDP1CENPM
TFDP1	TRIP13	TFDP1TRIP13
TFDP1	SPC24	TFDP1SPC24
TFDP1	ZNF695	TFDP1ZNF695
TFDP1	SPC25	TFDP1SPC25
MYBL1	ARHGAP11A	MYBL1ARHGAP11A
MYBL1	ERCC6L	MYBL1ERCC6L
MYBL1	FEN1	MYBL1FEN1
MYBL1	TFRC	MYBL1TFRC
MYBL1	ZWILCH	MYBL1ZWILCH
MYBL1	SERPINE1	MYBL1SERPINE1
MYBL1	KIF14	MYBL1KIF14
MYBL1	BUB1B	MYBL1BUB1B
MYBL1	MCM10	MYBL1MCM10
MYBL1	ADM	MYBL1ADM
MYBL1	KIF11	MYBL1KIF11
MYBL1	FOXM1	MYBL1FOXM1
MYBL1	BRCA2	MYBL1BRCA2
MYBL1	MKI67	MYBL1MKI67
MYBL1	RND3	MYBL1RND3
MYBL1	SMC2	MYBL1SMC2
MYBL1	CDC20	MYBL1CDC20
MYBL1	CCND2	MYBL1CCND2
MYBL1	PTTG1	MYBL1PTTG1
MYBL1	EXO1	MYBL1EXO1
MYBL1	MYC	MYBL1MYC
MYBL1	NUF2	MYBL1NUF2
MYBL1	CHEK1	MYBL1CHEK1
MYBL1	PBK	MYBL1PBK
MYBL1	MYBL2	MYBL1MYBL2
MYBL1	OIP5	MYBL1OIP5
MYBL1	TK1	MYBL1TK1
MYBL1	SKP2	MYBL1SKP2
MYBL1	BVES	MYBL1BVES
MYBL1	CEP55	MYBL1CEP55
MYBL1	DUSP4	MYBL1DUSP4
MYBL1	HELLS	MYBL1HELLS
MYBL1	RFC4	MYBL1RFC4
MYBL1	CKAP2L	MYBL1CKAP2L
MYBL1	CKAP2	MYBL1CKAP2
MYBL1	KIF23	MYBL1KIF23
MYBL1	CDC25A	MYBL1CDC25A
MYBL1	CCNA2	MYBL1CCNA2
MYBL1	ASPM	MYBL1ASPM
MYBL1	MELK	MYBL1MELK
MYBL1	KIFC1	MYBL1KIFC1
MYBL1	CKS2	MYBL1CKS2
MYBL1	DEPDC1	MYBL1DEPDC1
MYBL1	BIRC5	MYBL1BIRC5
MYBL1	MCM4	MYBL1MCM4
MYBL1	ITGA6	MYBL1ITGA6
MYBL1	KIF2C	MYBL1KIF2C
MYBL1	MCM5	MYBL1MCM5
MYBL1	DTL	MYBL1DTL
MYBL1	ASF1B	MYBL1ASF1B
MYBL1	CDCA3	MYBL1CDCA3
MYBL1	UHRF1	MYBL1UHRF1
MYBL1	CDCA5	MYBL1CDCA5
MYBL1	TROAP	MYBL1TROAP
MYBL1	NCAPG	MYBL1NCAPG
MYBL1	TTK	MYBL1TTK
MYBL1	CENPA	MYBL1CENPA
MYBL1	AURKB	MYBL1AURKB
MYBL1	RAD51AP1	MYBL1RAD51AP1
MYBL1	CCNB1	MYBL1CCNB1
MYBL1	STC2	MYBL1STC2
MYBL1	ECT2	MYBL1ECT2
MYBL1	FAM83D	MYBL1FAM83D
MYBL1	BUB1	MYBL1BUB1
MYBL1	E2F7	MYBL1E2F7
MYBL1	PLK4	MYBL1PLK4
MYBL1	GINS2	MYBL1GINS2
MYBL1	GDF15	MYBL1GDF15
MYBL1	PLK1	MYBL1PLK1
MYBL1	CDC6	MYBL1CDC6
MYBL1	KLF4	MYBL1KLF4
MYBL1	SHCBP1	MYBL1SHCBP1
MYBL1	FOSL1	MYBL1FOSL1
MYBL1	CENPE	MYBL1CENPE
MYBL1	CXCL10	MYBL1CXCL10
MYBL1	TPX2	MYBL1TPX2
MYBL1	CDK6	MYBL1CDK6
MYBL1	CENPI	MYBL1CENPI
MYBL1	PRC1	MYBL1PRC1
MYBL1	PSAT1	MYBL1PSAT1
MYBL1	POLE2	MYBL1POLE2
MYBL1	CNTN1	MYBL1CNTN1
MYBL1	CENPM	MYBL1CENPM
MYBL1	CENPN	MYBL1CENPN
MYBL1	TRIP13	MYBL1TRIP13
MYBL1	SPC24	MYBL1SPC24
MYBL1	CDKN3	MYBL1CDKN3
MYBL1	SPC25	MYBL1SPC25
GRHL3	ITGB4	GRHL3ITGB4
GRHL3	BNC1	GRHL3BNC1
GRHL3	KRT23	GRHL3KRT23
GRHL3	CALML3	GRHL3CALML3
GRHL3	WFDC5	GRHL3WFDC5
GRHL3	S100A7A	GRHL3S100A7A
GRHL3	CDH3	GRHL3CDH3
GRHL3	POF1B	GRHL3POF1B
GRHL3	CAPNS2	GRHL3CAPNS2
GRHL3	TRIM29	GRHL3TRIM29
GRHL3	SOX15	GRHL3SOX15
GRHL3	PRSS8	GRHL3PRSS8
GRHL3	SLC39A2	GRHL3SLC39A2
GRHL3	TNS4	GRHL3TNS4
GRHL3	PITX1	GRHL3PITX1
GRHL3	LGALS7	GRHL3LGALS7
GRHL3	KRT6C	GRHL3KRT6C
GRHL3	KRT6A	GRHL3KRT6A
GRHL3	GBP6	GRHL3GBP6
GRHL3	KRTDAP	GRHL3KRTDAP
GRHL3	DSP	GRHL3DSP
GRHL3	SERPINB3	GRHL3SERPINB3
GRHL3	TMPRSS11A	GRHL3TMPRSS11A
GRHL3	SERPINB4	GRHL3SERPINB4
GRHL3	TMPRSS11B	GRHL3TMPRSS11B
GRHL3	FGFBP1	GRHL3FGFBP1
GRHL3	KRT1	GRHL3KRT1
GRHL3	KRT5	GRHL3KRT5
GRHL3	SERPINB5	GRHL3SERPINB5
GRHL3	TMPRSS11D	GRHL3TMPRSS11D
GRHL3	SCNN1B	GRHL3SCNN1B
GRHL3	SCNN1A	GRHL3SCNN1A
GRHL3	PAX9	GRHL3PAX9
GRHL3	MALL	GRHL3MALL
GRHL3	LY6D	GRHL3LY6D
GRHL3	PKP1	GRHL3PKP1
GRHL3	DSG1	GRHL3DSG1
GRHL3	DSG3	GRHL3DSG3
GRHL3	IRF6	GRHL3IRF6
GRHL3	RHCG	GRHL3RHCG
GRHL3	DSC2	GRHL3DSC2
GRHL3	IVL	GRHL3IVL
GRHL3	DSC3	GRHL3DSC3
GRHL3	S100A7	GRHL3S100A7
GRHL3	ZNF750	GRHL3ZNF750
GRHL3	FLG	GRHL3FLG
GRHL3	COL17A1	GRHL3COL17A1
GRHL3	SPRR3	GRHL3SPRR3
GRHL3	CSTA	GRHL3CSTA
GRHL3	SERPINB13	GRHL3SERPINB13
GRHL3	GPR87	GRHL3GPR87
GRHL3	CRCT1	GRHL3CRCT1
GRHL3	IL20RB	GRHL3IL20RB
GRHL3	LYPD3	GRHL3LYPD3
GRHL3	SBSN	GRHL3SBSN
GRHL3	KLK8	GRHL3KLK8
GRHL3	XKRX	GRHL3XKRX
GRHL3	LCE3D	GRHL3LCE3D
GRHL3	DUOX1	GRHL3DUOX1
GRHL3	RDH12	GRHL3RDH12
GRHL3	PERP	GRHL3PERP
GRHL3	MICALL1	GRHL3MICALL1
GRHL3	RNASE7	GRHL3RNASE7
GRHL3	CLCA2	GRHL3CLCA2
GRHL3	RNF39	GRHL3RNF39
GRHL3	SFN	GRHL3SFN
GRHL3	PI3	GRHL3PI3
GRHL3	LY6G6C	GRHL3LY6G6C
GRHL3	SPRR2A	GRHL3SPRR2A
GRHL3	SPRR2B	GRHL3SPRR2B
GRHL3	FAM83C	GRHL3FAM83C
GRHL3	SPRR2D	GRHL3SPRR2D
GRHL3	KLK13	GRHL3KLK13
GRHL3	KRT13	GRHL3KRT13
GRHL3	A2ML1	GRHL3A2ML1
GRHL3	IGFL1	GRHL3IGFL1
GRHL3	KLK10	GRHL3KLK10
GRHL3	SH3RF2	GRHL3SH3RF2
GRHL3	GJB4	GRHL3GJB4
GRHL3	KRT17	GRHL3KRT17
GRHL3	FXYD3	GRHL3FXYD3
GRHL3	GJB3	GRHL3GJB3
GRHL3	KRT16	GRHL3KRT16
GRHL3	GJB6	GRHL3GJB6
GRHL3	KRT15	GRHL3KRT15
GRHL3	GJB5	GRHL3GJB5
GRHL3	KRT14	GRHL3KRT14
GRHL3	RAET1L	GRHL3RAET1L
GRHL3	FAT2	GRHL3FAT2
GRHL3	S100P	GRHL3S100P
GRHL3	SPRR1A	GRHL3SPRR1A
GRHL3	SPRR1B	GRHL3SPRR1B
ZNF367	ARHGAP11A	ZNF367ARHGAP11A
ZNF367	ERCC6L	ZNF367ERCC6L
ZNF367	FEN1	ZNF367FEN1
ZNF367	MCM8	ZNF367MCM8
ZNF367	ZWILCH	ZNF367ZWILCH
ZNF367	KIF14	ZNF367KIF14
ZNF367	BUB1B	ZNF367BUB1B
ZNF367	MCM10	ZNF367MCM10
ZNF367	KIF11	ZNF367KIF11
ZNF367	TTF2	ZNF367TTF2
ZNF367	FOXM1	ZNF367FOXM1
ZNF367	BRCA2	ZNF367BRCA2
ZNF367	MKI67	ZNF367MKI67
ZNF367	SMC2	ZNF367SMC2
ZNF367	CDC20	ZNF367CDC20
ZNF367	PTTG1	ZNF367PTTG1
ZNF367	EXO1	ZNF367EXO1
ZNF367	NUF2	ZNF367NUF2
ZNF367	CHEK1	ZNF367CHEK1
ZNF367	PBK	ZNF367PBK
ZNF367	MYBL2	ZNF367MYBL2
ZNF367	OIP5	ZNF367OIP5
ZNF367	CHAC2	ZNF367CHAC2
ZNF367	TK1	ZNF367TK1
ZNF367	CEP55	ZNF367CEP55
ZNF367	RFC5	ZNF367RFC5
ZNF367	HELLS	ZNF367HELLS
ZNF367	RFC4	ZNF367RFC4
ZNF367	CKAP2L	ZNF367CKAP2L
ZNF367	CKAP2	ZNF367CKAP2
ZNF367	KIF23	ZNF367KIF23
ZNF367	CDC25A	ZNF367CDC25A
ZNF367	CCNA2	ZNF367CCNA2
ZNF367	ASPM	ZNF367ASPM
ZNF367	MELK	ZNF367MELK
ZNF367	KIFC1	ZNF367KIFC1
ZNF367	CKS2	ZNF367CKS2
ZNF367	DEPDC1	ZNF367DEPDC1
ZNF367	BIRC5	ZNF367BIRC5
ZNF367	MCM4	ZNF367MCM4
ZNF367	MCM5	ZNF367MCM5
ZNF367	DTL	ZNF367DTL
ZNF367	ASF1B	ZNF367ASF1B
ZNF367	MCM2	ZNF367MCM2
ZNF367	CDCA5	ZNF367CDCA5
ZNF367	TROAP	ZNF367TROAP
ZNF367	NCAPG	ZNF367NCAPG
ZNF367	TTK	ZNF367TTK
ZNF367	CENPA	ZNF367CENPA
ZNF367	AURKB	ZNF367AURKB
ZNF367	RAD54B	ZNF367RAD54B
ZNF367	RAD51AP1	ZNF367RAD51AP1
ZNF367	BRIP1	ZNF367BRIP1
ZNF367	CCNB1	ZNF367CCNB1
ZNF367	ECT2	ZNF367ECT2
ZNF367	BUB1	ZNF367BUB1
ZNF367	E2F7	ZNF367E2F7
ZNF367	PLK4	ZNF367PLK4
ZNF367	GINS2	ZNF367GINS2
ZNF367	POLQ	ZNF367POLQ
ZNF367	PLK1	ZNF367PLK1
ZNF367	CDC6	ZNF367CDC6
ZNF367	FANCB	ZNF367FANCB
ZNF367	SHCBP1	ZNF367SHCBP1
ZNF367	CENPE	ZNF367CENPE
ZNF367	TPX2	ZNF367TPX2
ZNF367	CENPH	ZNF367CENPH
ZNF367	CENPI	ZNF367CENPI
ZNF367	PRC1	ZNF367PRC1
ZNF367	POLE2	ZNF367POLE2
ZNF367	CENPM	ZNF367CENPM
ZNF367	CENPN	ZNF367CENPN
ZNF367	TRIP13	ZNF367TRIP13
ZNF367	SPC24	ZNF367SPC24
ZNF367	ZNF695	ZNF367ZNF695
ZNF367	SPC25	ZNF367SPC25
ZNF695	ARHGAP11A	ZNF695ARHGAP11A
ZNF695	CNTNAP2	ZNF695CNTNAP2
ZNF695	ERCC6L	ZNF695ERCC6L
ZNF695	FEN1	ZNF695FEN1
ZNF695	MCM8	ZNF695MCM8
ZNF695	KIF14	ZNF695KIF14
ZNF695	BUB1B	ZNF695BUB1B
ZNF695	HMGB3	ZNF695HMGB3
ZNF695	MCM10	ZNF695MCM10
ZNF695	ADM	ZNF695ADM
ZNF695	KIF11	ZNF695KIF11
ZNF695	TTF2	ZNF695TTF2
ZNF695	FOXM1	ZNF695FOXM1
ZNF695	BRCA2	ZNF695BRCA2
ZNF695	MKI67	ZNF695MKI67
ZNF695	CDC20	ZNF695CDC20
ZNF695	PTTG1	ZNF695PTTG1
ZNF695	EXO1	ZNF695EXO1
ZNF695	VSIG2	ZNF695VSIG2
ZNF695	NUF2	ZNF695NUF2
ZNF695	CHEK1	ZNF695CHEK1
ZNF695	PBK	ZNF695PBK
ZNF695	MYBL2	ZNF695MYBL2
ZNF695	OIP5	ZNF695OIP5
ZNF695	TK1	ZNF695TK1
ZNF695	SKP2	ZNF695SKP2
ZNF695	BVES	ZNF695BVES
ZNF695	CEP55	ZNF695CEP55
ZNF695	HELLS	ZNF695HELLS
ZNF695	RFC4	ZNF695RFC4
ZNF695	CKAP2L	ZNF695CKAP2L
ZNF695	CKAP2	ZNF695CKAP2
ZNF695	KIF23	ZNF695KIF23
ZNF695	SOX11	ZNF695SOX11
ZNF695	CDC25A	ZNF695CDC25A
ZNF695	CCNA2	ZNF695CCNA2
ZNF695	ASPM	ZNF695ASPM
ZNF695	GPRC5A	ZNF695GPRC5A
ZNF695	MELK	ZNF695MELK
ZNF695	KIFC1	ZNF695KIFC1
ZNF695	CKS2	ZNF695CKS2
ZNF695	DEPDC1	ZNF695DEPDC1
ZNF695	BIRC5	ZNF695BIRC5
ZNF695	MCM4	ZNF695MCM4
ZNF695	TRIM59	ZNF695TRIM59
ZNF695	KIF2C	ZNF695KIF2C
ZNF695	MCM5	ZNF695MCM5
ZNF695	DTL	ZNF695DTL
ZNF695	ASF1B	ZNF695ASF1B
ZNF695	CDCA3	ZNF695CDCA3
ZNF695	CDCA4	ZNF695CDCA4
ZNF695	UHRF1	ZNF695UHRF1
ZNF695	CDCA5	ZNF695CDCA5
ZNF695	TROAP	ZNF695TROAP
ZNF695	NCAPG	ZNF695NCAPG
ZNF695	TTK	ZNF695TTK
ZNF695	CENPA	ZNF695CENPA
ZNF695	AURKB	ZNF695AURKB
ZNF695	RAD54B	ZNF695RAD54B
ZNF695	RAD51AP1	ZNF695RAD51AP1
ZNF695	CCNB1	ZNF695CCNB1
ZNF695	ECT2	ZNF695ECT2
ZNF695	FAM83D	ZNF695FAM83D
ZNF695	BUB1	ZNF695BUB1
ZNF695	E2F7	ZNF695E2F7
ZNF695	PLK4	ZNF695PLK4
ZNF695	GINS2	ZNF695GINS2
ZNF695	GDF15	ZNF695GDF15
ZNF695	PLK1	ZNF695PLK1
ZNF695	GGH	ZNF695GGH
ZNF695	CDC6	ZNF695CDC6
ZNF695	FANCB	ZNF695FANCB
ZNF695	SHCBP1	ZNF695SHCBP1
ZNF695	CENPE	ZNF695CENPE
ZNF695	CXCL10	ZNF695CXCL10
ZNF695	TPX2	ZNF695TPX2
ZNF695	CENPH	ZNF695CENPH
ZNF695	CENPI	ZNF695CENPI
ZNF695	PRC1	ZNF695PRC1
ZNF695	POLE2	ZNF695POLE2
ZNF695	CENPM	ZNF695CENPM
ZNF695	CENPN	ZNF695CENPN
ZNF695	TRIP13	ZNF695TRIP13
ZNF695	SPC24	ZNF695SPC24
ZNF695	CDKN3	ZNF695CDKN3
ZNF695	APOBEC3B	ZNF695APOBEC3B
ZNF695	SPC25	ZNF695SPC25
FOXN1	ST6GALNAC2	FOXN1ST6GALNAC2
FOXN1	FOXE1	FOXN1FOXE1
FOXN1	CALML3	FOXN1CALML3
FOXN1	WFDC5	FOXN1WFDC5
FOXN1	S100A7A	FOXN1S100A7A
FOXN1	CDH3	FOXN1CDH3
FOXN1	POF1B	FOXN1POF1B
FOXN1	CAPNS2	FOXN1CAPNS2
FOXN1	TRIM29	FOXN1TRIM29
FOXN1	SLC39A2	FOXN1SLC39A2
FOXN1	TNS4	FOXN1TNS4
FOXN1	PITX1	FOXN1PITX1
FOXN1	LGALS7	FOXN1LGALS7
FOXN1	KRT6C	FOXN1KRT6C
FOXN1	KRT6A	FOXN1KRT6A
FOXN1	GBP6	FOXN1GBP6
FOXN1	KRTDAP	FOXN1KRTDAP
FOXN1	DSP	FOXN1DSP
FOXN1	TMPRSS11A	FOXN1TMPRSS11A
FOXN1	TMPRSS11B	FOXN1TMPRSS11B
FOXN1	FGFBP1	FOXN1FGFBP1
FOXN1	KRT1	FOXN1KRT1
FOXN1	KRT5	FOXN1KRT5
FOXN1	KREMEN2	FOXN1KREMEN2
FOXN1	KRT31	FOXN1KRT31
FOXN1	KRT74	FOXN1KRT74
FOXN1	SERPINB5	FOXN1SERPINB5
FOXN1	PAX1	FOXN1PAX1
FOXN1	KRT9	FOXN1KRT9
FOXN1	TMPRSS11D	FOXN1TMPRSS11D
FOXN1	PAX9	FOXN1PAX9
FOXN1	LY6D	FOXN1LY6D
FOXN1	PKP1	FOXN1PKP1
FOXN1	DSG1	FOXN1DSG1
FOXN1	DSG3	FOXN1DSG3
FOXN1	IRF6	FOXN1IRF6
FOXN1	RHCG	FOXN1RHCG
FOXN1	DSC2	FOXN1DSC2
FOXN1	IVL	FOXN1IVL
FOXN1	DSC3	FOXN1DSC3
FOXN1	S100A7	FOXN1S100A7
FOXN1	ZNF750	FOXN1ZNF750
FOXN1	FLG	FOXN1FLG
FOXN1	COL17A1	FOXN1COL17A1
FOXN1	SPRR3	FOXN1SPRR3
FOXN1	CSTA	FOXN1CSTA
FOXN1	SERPINB13	FOXN1SERPINB13
FOXN1	GPR87	FOXN1GPR87
FOXN1	CRCT1	FOXN1CRCT1
FOXN1	IL20RB	FOXN1IL20RB
FOXN1	LYPD3	FOXN1LYPD3
FOXN1	SBSN	FOXN1SBSN
FOXN1	KLK8	FOXN1KLK8
FOXN1	CST6	FOXN1CST6
FOXN1	LCE3D	FOXN1LCE3D
FOXN1	DUOX1	FOXN1DUOX1
FOXN1	EFNB1	FOXN1EFNB1
FOXN1	RDH12	FOXN1RDH12
FOXN1	GPC1	FOXN1GPC1
FOXN1	PERP	FOXN1PERP
FOXN1	UBD	FOXN1UBD
FOXN1	CLCA2	FOXN1CLCA2
FOXN1	SFN	FOXN1SFN
FOXN1	PI3	FOXN1PI3
FOXN1	LY6G6C	FOXN1LY6G6C
FOXN1	SPRR2A	FOXN1SPRR2A
FOXN1	SPRR2B	FOXN1SPRR2B
FOXN1	FAM83C	FOXN1FAM83C
FOXN1	SPRR2D	FOXN1SPRR2D
FOXN1	EYA2	FOXN1EYA2
FOXN1	DMRT2	FOXN1DMRT2
FOXN1	KLK13	FOXN1KLK13
FOXN1	KRT13	FOXN1KRT13
FOXN1	GRHL3	FOXN1GRHL3
FOXN1	A2ML1	FOXN1A2ML1
FOXN1	IGFL1	FOXN1IGFL1
FOXN1	KLK10	FOXN1KLK10
FOXN1	SH3RF2	FOXN1SH3RF2
FOXN1	GJB4	FOXN1GJB4
FOXN1	KRT17	FOXN1KRT17
FOXN1	FXYD3	FOXN1FXYD3
FOXN1	GJB3	FOXN1GJB3
FOXN1	KRT16	FOXN1KRT16
FOXN1	COL7A1	FOXN1COL7A1
FOXN1	GJB6	FOXN1GJB6
FOXN1	KRT15	FOXN1KRT15
FOXN1	GJB5	FOXN1GJB5
FOXN1	KRT14	FOXN1KRT14
FOXN1	FAT2	FOXN1FAT2
FOXN1	SPRR1A	FOXN1SPRR1A
FOXN1	SPRR1B	FOXN1SPRR1B
CENPA	ARHGAP11A	CENPAARHGAP11A
CENPA	ERCC6L	CENPAERCC6L
CENPA	FEN1	CENPAFEN1
CENPA	KIF14	CENPAKIF14
CENPA	BUB1B	CENPABUB1B
CENPA	MCM10	CENPAMCM10
CENPA	KIF11	CENPAKIF11
CENPA	TTF2	CENPATTF2
CENPA	FOXM1	CENPAFOXM1
CENPA	BRCA2	CENPABRCA2
CENPA	MKI67	CENPAMKI67
CENPA	SMC2	CENPASMC2
CENPA	CDC20	CENPACDC20
CENPA	PTTG1	CENPAPTTG1
CENPA	EXO1	CENPAEXO1
CENPA	NUF2	CENPANUF2
CENPA	CHEK1	CENPACHEK1
CENPA	MYBL2	CENPAMYBL2
CENPA	OIP5	CENPAOIP5
CENPA	TK1	CENPATK1
CENPA	CEP55	CENPACEP55
CENPA	RFC5	CENPARFC5
CENPA	HELLS	CENPAHELLS
CENPA	RFC4	CENPARFC4
CENPA	CKAP2L	CENPACKAP2L
CENPA	CKAP2	CENPACKAP2
CENPA	KIF23	CENPAKIF23
CENPA	CCNA2	CENPACCNA2
CENPA	ASPM	CENPAASPM
CENPA	HPDL	CENPAHPDL
CENPA	MELK	CENPAMELK
CENPA	KIFC1	CENPAKIFC1
CENPA	CKS2	CENPACKS2
CENPA	DEPDC1	CENPADEPDC1
CENPA	BIRC5	CENPABIRC5
CENPA	MCM4	CENPAMCM4
CENPA	TRIM59	CENPATRIM59
CENPA	MCM5	CENPAMCM5
CENPA	DTL	CENPADTL
CENPA	ASF1B	CENPAASF1B
CENPA	MCM2	CENPAMCM2
CENPA	CDCA4	CENPACDCA4
CENPA	CDCA5	CENPACDCA5
CENPA	TROAP	CENPATROAP
CENPA	NCAPG	CENPANCAPG
CENPA	TTK	CENPATTK
CENPA	AURKB	CENPAAURKB
CENPA	RAD54B	CENPARAD54B
CENPA	RAD51AP1	CENPARAD51AP1
CENPA	BRIP1	CENPABRIP1
CENPA	CCNB1	CENPACCNB1
CENPA	IGF2BP3	CENPAIGF2BP3
CENPA	ECT2	CENPAECT2
CENPA	BUB1	CENPABUB1
CENPA	E2F7	CENPAE2F7
CENPA	PLK4	CENPAPLK4
CENPA	GINS2	CENPAGINS2
CENPA	POLQ	CENPAPOLQ
CENPA	PLK1	CENPAPLK1
CENPA	CDC6	CENPACDC6
CENPA	FANCB	CENPAFANCB
CENPA	SHCBP1	CENPASHCBP1
CENPA	CENPE	CENPACENPE
CENPA	TPX2	CENPATPX2
CENPA	CENPH	CENPACENPH
CENPA	CENPI	CENPACENPI
CENPA	PRC1	CENPAPRC1
CENPA	POLE2	CENPAPOLE2
CENPA	CENPM	CENPACENPM
CENPA	ZNF215	CENPAZNF215
CENPA	SPC24	CENPASPC24
CENPA	ZNF695	CENPAZNF695
CENPA	APOBEC3B	CENPAAPOBEC3B
CENPA	SPC25	CENPASPC25
E2F7	ARHGAP11A	E2F7ARHGAP11A
E2F7	ERCC6L	E2F7ERCC6L
E2F7	FEN1	E2F7FEN1
E2F7	TFRC	E2F7TFRC
E2F7	MCM8	E2F7MCM8
E2F7	ZWILCH	E2F7ZWILCH
E2F7	SERPINE1	E2F7SERPINE1
E2F7	KIF14	E2F7KIF14
E2F7	BUB1B	E2F7BUB1B
E2F7	HMGB3	E2F7HMGB3
E2F7	MCM10	E2F7MCM10
E2F7	ADM	E2F7ADM
E2F7	KIF11	E2F7KIF11
E2F7	FOXM1	E2F7FOXM1
E2F7	BRCA2	E2F7BRCA2
E2F7	MKI67	E2F7MKI67
E2F7	SMC2	E2F7SMC2
E2F7	CDC20	E2F7CDC20
E2F7	PTTG1	E2F7PTTG1
E2F7	EXO1	E2F7EXO1
E2F7	MYC	E2F7MYC
E2F7	NUF2	E2F7NUF2
E2F7	CHEK1	E2F7CHEK1
E2F7	PBK	E2F7PBK
E2F7	MYBL2	E2F7MYBL2
E2F7	OIP5	E2F7OIP5
E2F7	TK1	E2F7TK1
E2F7	SKP2	E2F7SKP2
E2F7	BVES	E2F7BVES
E2F7	CEP55	E2F7CEP55
E2F7	RFC5	E2F7RFC5
E2F7	HELLS	E2F7HELLS
E2F7	RFC4	E2F7RFC4
E2F7	CKAP2L	E2F7CKAP2L
E2F7	CKAP2	E2F7CKAP2
E2F7	KIF23	E2F7KIF23
E2F7	CDC25A	E2F7CDC25A
E2F7	CCNA2	E2F7CCNA2
E2F7	ASPM	E2F7ASPM
E2F7	MELK	E2F7MELK
E2F7	KIFC1	E2F7KIFC1
E2F7	CKS2	E2F7CKS2
E2F7	DEPDC1	E2F7DEPDC1
E2F7	BIRC5	E2F7BIRC5
E2F7	MCM4	E2F7MCM4
E2F7	TRIM59	E2F7TRIM59
E2F7	KIF2C	E2F7KIF2C
E2F7	MCM5	E2F7MCM5
E2F7	DTL	E2F7DTL
E2F7	ASF1B	E2F7ASF1B
E2F7	CDCA3	E2F7CDCA3
E2F7	CDCA4	E2F7CDCA4
E2F7	UHRF1	E2F7UHRF1
E2F7	CDCA5	E2F7CDCA5
E2F7	TROAP	E2F7TROAP
E2F7	NCAPG	E2F7NCAPG
E2F7	TTK	E2F7TTK
E2F7	CENPA	E2F7CENPA
E2F7	AURKB	E2F7AURKB
E2F7	RAD54B	E2F7RAD54B
E2F7	RAD51AP1	E2F7RAD51AP1
E2F7	CCNB1	E2F7CCNB1
E2F7	ECT2	E2F7ECT2
E2F7	FAM83D	E2F7FAM83D
E2F7	BUB1	E2F7BUB1
E2F7	PLK4	E2F7PLK4
E2F7	GINS2	E2F7GINS2
E2F7	GDF15	E2F7GDF15
E2F7	PLK1	E2F7PLK1
E2F7	CDC6	E2F7CDC6
E2F7	SHCBP1	E2F7SHCBP1
E2F7	FOSL1	E2F7FOSL1
E2F7	CENPE	E2F7CENPE
E2F7	CXCL10	E2F7CXCL10
E2F7	TPX2	E2F7TPX2
E2F7	CDK6	E2F7CDK6
E2F7	CENPH	E2F7CENPH
E2F7	CENPI	E2F7CENPI
E2F7	PRC1	E2F7PRC1
E2F7	PSAT1	E2F7PSAT1
E2F7	POLE2	E2F7POLE2
E2F7	CENPM	E2F7CENPM
E2F7	CENPN	E2F7CENPN
E2F7	TRIP13	E2F7TRIP13
E2F7	SPC24	E2F7SPC24
E2F7	CDKN3	E2F7CDKN3
E2F7	SPC25	E2F7SPC25
EHF	TMEM45B	EHFTMEM45B
EHF	ST6GALNAC1	EHFST6GALNAC1
EHF	SLC44A4	EHFSLC44A4
EHF	ITGB4	EHFITGB4
EHF	KRT23	EHFKRT23
EHF	AQP5	EHFAQP5
EHF	CLDN1	EHFCLDN1
EHF	LRRC31	EHFLRRC31
EHF	CDH3	EHFCDH3
EHF	POF1B	EHFPOF1B
EHF	TRIM29	EHFTRIM29
EHF	MUC15	EHFMUC15
EHF	PRSS8	EHFPRSS8
EHF	PLS1	EHFPLS1
EHF	KRT6A	EHFKRT6A
EHF	GBP6	EHFGBP6
EHF	DSP	EHFDSP
EHF	SERPINB3	EHFSERPINB3
EHF	SLC34A2	EHFSLC34A2
EHF	SERPINB4	EHFSERPINB4
EHF	FGFBP1	EHFFGFBP1
EHF	KRT7	EHFKRT7
EHF	SERPINB5	EHFSERPINB5
EHF	TMPRSS11D	EHFTMPRSS11D
EHF	SLC9A2	EHFSLC9A2
EHF	AZGP1	EHFAZGP1
EHF	GPRC5A	EHFGPRC5A
EHF	ELF3	EHFELF3
EHF	CEACAM6	EHFCEACAM6
EHF	SCNN1B	EHFSCNN1B
EHF	CEACAM5	EHFCEACAM5
EHF	SCNN1A	EHFSCNN1A
EHF	PAX9	EHFPAX9
EHF	MALL	EHFMALL
EHF	B3GNT3	EHFB3GNT3
EHF	PKP1	EHFPKP1
EHF	DSG2	EHFDSG2
EHF	ITGA6	EHFITGA6
EHF	DSG3	EHFDSG3
EHF	IRF6	EHFIRF6
EHF	RHCG	EHFRHCG
EHF	DSC2	EHFDSC2
EHF	IVL	EHFIVL
EHF	DSC3	EHFDSC3
EHF	ZNF750	EHFZNF750
EHF	COL17A1	EHFCOL17A1
EHF	SERPINB11	EHFSERPINB11
EHF	CSTA	EHFCSTA
EHF	SERPINB13	EHFSERPINB13
EHF	GPR87	EHFGPR87
EHF	TMPRSS4	EHFTMPRSS4
EHF	IL20RB	EHFIL20RB
EHF	TMPRSS2	EHFTMPRSS2
EHF	LYPD3	EHFLYPD3
EHF	SGMS2	EHFSGMS2
EHF	ADH7	EHFADH7
EHF	ARNTL2	EHFARNTL2
EHF	FUT3	EHFFUT3
EHF	SELENBP1	EHFSELENBP1
EHF	DUOX1	EHFDUOX1
EHF	TSPAN8	EHFTSPAN8
EHF	ERBB3	EHFERBB3
EHF	PERP	EHFPERP
EHF	AGR2	EHFAGR2
EHF	CLCA2	EHFCLCA2
EHF	RNF39	EHFRNF39
EHF	AGR3	EHFAGR3
EHF	SPRR2A	EHFSPRR2A
EHF	CLCA4	EHFCLCA4
EHF	SPRR2D	EHFSPRR2D
EHF	MUC16	EHFMUC16
EHF	KLK13	EHFKLK13
EHF	CYP4B1	EHFCYP4B1
EHF	GRHL3	EHFGRHL3
EHF	A2ML1	EHFA2ML1
EHF	CGN	EHFCGN
EHF	KLK10	EHFKLK10
EHF	GCLC	EHFGCLC
EHF	GJB4	EHFGJB4
EHF	DHRS9	EHFDHRS9
EHF	FXYD3	EHFFXYD3
EHF	GJB3	EHFGJB3
EHF	KRT16	EHFKRT16
EHF	GJB5	EHFGJB5
EHF	SCGB3A1	EHFSCGB3A1
EHF	S100P	EHFS100P
EHF	TJP3	EHFTJP3
ZNF492	ARHGAP11A	ZNF492ARHGAP11A
ZNF492	ERCC6L	ZNF492ERCC6L
ZNF492	FEN1	ZNF492FEN1
ZNF492	MCM8	ZNF492MCM8
ZNF492	ZWILCH	ZNF492ZWILCH
ZNF492	KIF14	ZNF492KIF14
ZNF492	BUB1B	ZNF492BUB1B
ZNF492	MCM10	ZNF492MCM10
ZNF492	KIF11	ZNF492KIF11
ZNF492	TTF2	ZNF492TTF2
ZNF492	FOXM1	ZNF492FOXM1
ZNF492	BRCA2	ZNF492BRCA2
ZNF492	MKI67	ZNF492MKI67
ZNF492	SMC2	ZNF492SMC2
ZNF492	CDC20	ZNF492CDC20
ZNF492	EXO1	ZNF492EXO1
ZNF492	NUF2	ZNF492NUF2
ZNF492	CHEK1	ZNF492CHEK1
ZNF492	MYBL2	ZNF492MYBL2
ZNF492	OIP5	ZNF492OIP5
ZNF492	TK1	ZNF492TK1
ZNF492	CEP55	ZNF492CEP55
ZNF492	RFC5	ZNF492RFC5
ZNF492	HELLS	ZNF492HELLS
ZNF492	RFC4	ZNF492RFC4
ZNF492	CKAP2L	ZNF492CKAP2L
ZNF492	CKAP2	ZNF492CKAP2
ZNF492	KIF23	ZNF492KIF23
ZNF492	CDC25A	ZNF492CDC25A
ZNF492	CCNA2	ZNF492CCNA2
ZNF492	ASPM	ZNF492ASPM
ZNF492	MELK	ZNF492MELK
ZNF492	KIFC1	ZNF492KIFC1
ZNF492	CKS2	ZNF492CKS2
ZNF492	DEPDC1	ZNF492DEPDC1
ZNF492	BIRC5	ZNF492BIRC5
ZNF492	MCM4	ZNF492MCM4
ZNF492	MCM5	ZNF492MCM5
ZNF492	DTL	ZNF492DTL
ZNF492	ASF1B	ZNF492ASF1B
ZNF492	MCM2	ZNF492MCM2
ZNF492	CDCA4	ZNF492CDCA4
ZNF492	CDCA5	ZNF492CDCA5
ZNF492	NCAPG	ZNF492NCAPG
ZNF492	TTK	ZNF492TTK
ZNF492	CENPA	ZNF492CENPA
ZNF492	AURKB	ZNF492AURKB
ZNF492	RAD54B	ZNF492RAD54B
ZNF492	RAD51AP1	ZNF492RAD51AP1
ZNF492	BRIP1	ZNF492BRIP1
ZNF492	CCNB1	ZNF492CCNB1
ZNF492	IGF2BP3	ZNF492IGF2BP3
ZNF492	ECT2	ZNF492ECT2
ZNF492	BUB1	ZNF492BUB1
ZNF492	E2F7	ZNF492E2F7
ZNF492	PLK4	ZNF492PLK4
ZNF492	GINS2	ZNF492GINS2
ZNF492	POLQ	ZNF492POLQ
ZNF492	PLK1	ZNF492PLK1
ZNF492	CDC6	ZNF492CDC6
ZNF492	FANCB	ZNF492FANCB
ZNF492	SHCBP1	ZNF492SHCBP1
ZNF492	CENPE	ZNF492CENPE
ZNF492	TPX2	ZNF492TPX2
ZNF492	CENPH	ZNF492CENPH
ZNF492	CENPI	ZNF492CENPI
ZNF492	PRC1	ZNF492PRC1
ZNF492	POLE2	ZNF492POLE2
ZNF492	CENPM	ZNF492CENPM
ZNF492	ZNF215	ZNF492ZNF215
ZNF492	TRIP13	ZNF492TRIP13
ZNF492	SPC24	ZNF492SPC24
ZNF492	ZNF695	ZNF492ZNF695
ZNF492	SPC25	ZNF492SPC25
PCGF2	CHRM3	PCGF2CHRM3
PCGF2	DQX1	PCGF2DQX1
PCGF2	MT1X	PCGF2MT1X
PCGF2	SOX21	PCGF2SOX21
PCGF2	HOXA13	PCGF2HOXA13
PCGF2	HOXA11	PCGF2HOXA11
PCGF2	SOX2	PCGF2SOX2
PCGF2	HOXA10	PCGF2HOXA10
PCGF2	HOXA9	PCGF2HOXA9
PCGF2	CCND2	PCGF2CCND2
PCGF2	SESN3	PCGF2SESN3
PCGF2	GJA3	PCGF2GJA3
PCGF2	FGF9	PCGF2FGF9
PCGF2	FAM3B	PCGF2FAM3B
PCGF2	THSD7A	PCGF2THSD7A
PCGF2	PITX2	PCGF2PITX2
PCGF2	HOXA7	PCGF2HOXA7
PCGF2	SOX7	PCGF2SOX7
PCGF2	EPHA7	PCGF2EPHA7
PCGF2	SLC6A15	PCGF2SLC6A15
PCGF2	IGFBP2	PCGF2IGFBP2
PCGF2	EBF2	PCGF2EBF2
PCGF2	CLDN6	PCGF2CLDN6
PCGF2	DOK5	PCGF2DOK5
PCGF2	MAK	PCGF2MAK
PCGF2	GPR160	PCGF2GPR160
PCGF2	AGTR1	PCGF2AGTR1
PCGF2	PKP1	PCGF2PKP1
PCGF2	RHCG	PCGF2RHCG
PCGF2	DLX2	PCGF2DLX2
PCGF2	NRN1	PCGF2NRN1
PCGF2	DLX5	PCGF2DLX5
PCGF2	HOXD1	PCGF2HOXD1
PCGF2	DLX6	PCGF2DLX6
PCGF2	TROAP	PCGF2TROAP
PCGF2	SHOX2	PCGF2SHOX2
PCGF2	PRDM13	PCGF2PRDM13
PCGF2	SLC6A20	PCGF2SLC6A20
PCGF2	OAZ3	PCGF2OAZ3
PCGF2	RNF212	PCGF2RNF212
PCGF2	PCSK1N	PCGF2PCSK1N
PCGF2	TSPAN8	PCGF2TSPAN8
PCGF2	PRDM16	PCGF2PRDM16
PCGF2	OTX2	PCGF2OTX2
PCGF2	NKX2-5	PCGF2NKX2-5
PCGF2	HOXC8	PCGF2HOXC8
PCGF2	LONRF2	PCGF2LONRF2
PCGF2	NGFR	PCGF2NGFR
PCGF2	SRD5A2	PCGF2SRD5A2
PCGF2	BCL11B	PCGF2BCL11B
PCGF2	PPBP	PCGF2PPBP
PCGF2	CGN	PCGF2CGN
PCGF2	BMP7	PCGF2BMP7
PCGF2	ALOX15B	PCGF2ALOX15B
PCGF2	BSPRY	PCGF2BSPRY
PCGF2	CXCL10	PCGF2CXCL10
PCGF2	CDK6	PCGF2CDK6
PCGF2	LHX2	PCGF2LHX2
PCGF2	GJB6	PCGF2GJB6
PCGF2	PPP1R1B	PCGF2PPP1R1B
PCGF2	RAET1L	PCGF2RAET1L
PCGF2	PLCH1	PCGF2PLCH1
PCGF2	TDRD10	PCGF2TDRD10
PCGF2	ULBP2	PCGF2ULBP2
PCGF2	HOXD9	PCGF2HOXD9
PCGF2	SIM2	PCGF2SIM2
PCGF2	HOXD8	PCGF2HOXD8
PCGF2	CCNJL	PCGF2CCNJL
PCGF2	LRRC36	PCGF2LRRC36
PCGF2	CLIC6	PCGF2CLIC6
PCGF2	CXCL9	PCGF2CXCL9
PCGF2	FOXE1	PCGF2FOXE1
PCGF2	BNC1	PCGF2BNC1
PCGF2	STON2	PCGF2STON2
PCGF2	TREM1	PCGF2TREM1
PCGF2	ZIC2	PCGF2ZIC2
PCGF2	RSRC1	PCGF2RSRC1
PCGF2	SIX2	PCGF2SIX2
PCGF2	SH3BGRL2	PCGF2SH3BGRL2
PCGF2	ITGB8	PCGF2ITGB8
PCGF2	DUSP4	PCGF2DUSP4
PCGF2	FOXD1	PCGF2FOXD1
PCGF2	RFC4	PCGF2RFC4
PCGF2	SFTPC	PCGF2SFTPC
PCGF2	USP44	PCGF2USP44
PCGF2	EN2	PCGF2EN2
PCGF2	EN1	PCGF2EN1
PCGF2	FOXL2	PCGF2FOXL2
PCGF2	PAX6	PCGF2PAX6
PCGF2	NSUN7	PCGF2NSUN7
PCGF2	RGMA	PCGF2RGMA
PCGF2	CCNA1	PCGF2CCNA1
PCGF2	VSNL1	PCGF2VSNL1
PCGF2	NRG4	PCGF2NRG4
PCGF2	PAX9	PCGF2PAX9
PCGF2	RGS17	PCGF2RGS17
PCGF2	HPGD	PCGF2HPGD
PCGF2	LAMA1	PCGF2LAMA1
PCGF2	LAMA3	PCGF2LAMA3
PCGF2	HOXD13	PCGF2HOXD13
PCGF2	SEMA3E	PCGF2SEMA3E
PCGF2	HOXD11	PCGF2HOXD11
PCGF2	HOXD10	PCGF2HOXD10
PCGF2	PTHLH	PCGF2PTHLH
PCGF2	COCH	PCGF2COCH
PCGF2	PTPRZ1	PCGF2PTPRZ1
PCGF2	ERBB4	PCGF2ERBB4
PCGF2	ADAM23	PCGF2ADAM23
PCGF2	IGF2BP3	PCGF2IGF2BP3
PCGF2	IL12RB2	PCGF2IL12RB2
PCGF2	PPP1R14C	PCGF2PPP1R14C
PCGF2	GCH1	PCGF2GCH1
PCGF2	TRPA1	PCGF2TRPA1
PCGF2	EYA2	PCGF2EYA2
PCGF2	CDKN2A	PCGF2CDKN2A
PCGF2	F12	PCGF2F12
PCGF2	IRX4	PCGF2IRX4
PCGF2	DMRT3	PCGF2DMRT3
PCGF2	GRHL3	PCGF2GRHL3
PCGF2	ZIC5	PCGF2ZIC5
PCGF2	NMNAT2	PCGF2NMNAT2
PCGF2	TBX18	PCGF2TBX18
PCGF2	POMC	PCGF2POMC
PCGF2	SH3RF2	PCGF2SH3RF2
IRF6	PTPRU	IRF6PTPRU
IRF6	ST6GALNAC2	IRF6ST6GALNAC2
IRF6	SLC44A4	IRF6SLC44A4
IRF6	ITGB4	IRF6ITGB4
IRF6	BNC1	IRF6BNC1
IRF6	LAMC2	IRF6LAMC2
IRF6	CALML3	IRF6CALML3
IRF6	CLDN1	IRF6CLDN1
IRF6	CDH3	IRF6CDH3
IRF6	POF1B	IRF6POF1B
IRF6	CAPNS2	IRF6CAPNS2
IRF6	TRIM29	IRF6TRIM29
IRF6	FAM110C	IRF6FAM110C
IRF6	SOX15	IRF6SOX15
IRF6	CKMT1B	IRF6CKMT1B
IRF6	PTGFRN	IRF6PTGFRN
IRF6	PRSS8	IRF6PRSS8
IRF6	TNS4	IRF6TNS4
IRF6	LGALS7	IRF6LGALS7
IRF6	KRT6C	IRF6KRT6C
IRF6	KRT6A	IRF6KRT6A
IRF6	KRTDAP	IRF6KRTDAP
IRF6	DSP	IRF6DSP
IRF6	FGFBP1	IRF6FGFBP1
IRF6	S100A2	IRF6S100A2
IRF6	KRT7	IRF6KRT7
IRF6	KRT5	IRF6KRT5
IRF6	SERPINB5	IRF6SERPINB5
IRF6	ELF3	IRF6ELF3
IRF6	SCNN1A	IRF6SCNN1A
IRF6	PAX9	IRF6PAX9
IRF6	LY6D	IRF6LY6D
IRF6	B3GNT3	IRF6B3GNT3
IRF6	PKP1	IRF6PKP1
IRF6	DSG2	IRF6DSG2
IRF6	ITGA6	IRF6ITGA6
IRF6	DSG3	IRF6DSG3
IRF6	DSC2	IRF6DSC2
IRF6	IVL	IRF6IVL
IRF6	DSC3	IRF6DSC3
IRF6	ZNF750	IRF6ZNF750
IRF6	COL17A1	IRF6COL17A1
IRF6	CSTA	IRF6CSTA
IRF6	SERPINB13	IRF6SERPINB13
IRF6	GPR87	IRF6GPR87
IRF6	LAMA3	IRF6LAMA3
IRF6	IL20RB	IRF6IL20RB
IRF6	LYPD3	IRF6LYPD3
IRF6	SBSN	IRF6SBSN
IRF6	KLK8	IRF6KLK8
IRF6	PTHLH	IRF6PTHLH
IRF6	DUOX1	IRF6DUOX1
IRF6	EFNB1	IRF6EFNB1
IRF6	PERP	IRF6PERP
IRF6	MICALL1	IRF6MICALL1
IRF6	CLCA2	IRF6CLCA2
IRF6	SFN	IRF6SFN
IRF6	HES2	IRF6HES2
IRF6	SPRR2D	IRF6SPRR2D
IRF6	GRHL3	IRF6GRHL3
IRF6	A2ML1	IRF6A2ML1
IRF6	KLK10	IRF6KLK10
IRF6	SH3RF2	IRF6SH3RF2
IRF6	GCLC	IRF6GCLC
IRF6	GJB4	IRF6GJB4
IRF6	KRT17	IRF6KRT17
IRF6	FXYD3	IRF6FXYD3
IRF6	ARTN	IRF6ARTN
IRF6	GJB3	IRF6GJB3
IRF6	KRT16	IRF6KRT16
IRF6	COL7A1	IRF6COL7A1
IRF6	KRT15	IRF6KRT15
IRF6	GJB5	IRF6GJB5
IRF6	KRT14	IRF6KRT14
IRF6	FAT2	IRF6FAT2
IRF6	SPRR1A	IRF6SPRR1A
IRF6	SPRR1B	IRF6SPRR1B
E2F1	ARHGAP11A	E2F1ARHGAP11A
E2F1	ERCC6L	E2F1ERCC6L
E2F1	FEN1	E2F1FEN1
E2F1	KIF14	E2F1KIF14
E2F1	BUB1B	E2F1BUB1B
E2F1	MCM10	E2F1MCM10
E2F1	KIF11	E2F1KIF11
E2F1	FOXM1	E2F1FOXM1
E2F1	BRCA2	E2F1BRCA2
E2F1	MKI67	E2F1MKI67
E2F1	SMC2	E2F1SMC2
E2F1	CDC20	E2F1CDC20
E2F1	PTTG1	E2F1PTTG1
E2F1	EXO1	E2F1EXO1
E2F1	NUF2	E2F1NUF2
E2F1	CHEK1	E2F1CHEK1
E2F1	PBK	E2F1PBK
E2F1	MYBL2	E2F1MYBL2
E2F1	OIP5	E2F1OIP5
E2F1	TK1	E2F1TK1
E2F1	CEP55	E2F1CEP55
E2F1	RFC5	E2F1RFC5
E2F1	HELLS	E2F1HELLS
E2F1	RFC4	E2F1RFC4
E2F1	CKAP2L	E2F1CKAP2L
E2F1	CKAP2	E2F1CKAP2
E2F1	KIF23	E2F1KIF23
E2F1	CDC25A	E2F1CDC25A
E2F1	CCNA2	E2F1CCNA2
E2F1	ASPM	E2F1ASPM
E2F1	MELK	E2F1MELK
E2F1	KIFC1	E2F1KIFC1
E2F1	CKS2	E2F1CKS2
E2F1	DEPDC1	E2F1DEPDC1
E2F1	BIRC5	E2F1BIRC5
E2F1	MCM4	E2F1MCM4
E2F1	TRIM59	E2F1TRIM59
E2F1	MCM5	E2F1MCM5
E2F1	DTL	E2F1DTL
E2F1	ASF1B	E2F1ASF1B
E2F1	MCM2	E2F1MCM2
E2F1	CDCA3	E2F1CDCA3
E2F1	CDCA5	E2F1CDCA5
E2F1	TROAP	E2F1TROAP
E2F1	NCAPG	E2F1NCAPG
E2F1	TTK	E2F1TTK
E2F1	CENPA	E2F1CENPA
E2F1	AURKB	E2F1AURKB
E2F1	RAD51AP1	E2F1RAD51AP1
E2F1	BRIP1	E2F1BRIP1
E2F1	CCNB1	E2F1CCNB1
E2F1	ECT2	E2F1ECT2
E2F1	BUB1	E2F1BUB1
E2F1	E2F7	E2F1E2F7
E2F1	PLK4	E2F1PLK4
E2F1	GINS2	E2F1GINS2
E2F1	POLQ	E2F1POLQ
E2F1	PLK1	E2F1PLK1
E2F1	CDC6	E2F1CDC6
E2F1	FANCB	E2F1FANCB
E2F1	SHCBP1	E2F1SHCBP1
E2F1	CENPE	E2F1CENPE
E2F1	TPX2	E2F1TPX2
E2F1	CENPH	E2F1CENPH
E2F1	CENPI	E2F1CENPI
E2F1	PRC1	E2F1PRC1
E2F1	POLE2	E2F1POLE2
E2F1	CENPM	E2F1CENPM
E2F1	TRIP13	E2F1TRIP13
E2F1	SPC24	E2F1SPC24
E2F1	ZNF695	E2F1ZNF695
E2F1	APOBEC3B	E2F1APOBEC3B
E2F1	SPC25	E2F1SPC25
CBX2	ARHGAP11A	CBX2ARHGAP11A
CBX2	ERCC6L	CBX2ERCC6L
CBX2	FEN1	CBX2FEN1
CBX2	KIF14	CBX2KIF14
CBX2	SLC2A1	CBX2SLC2A1
CBX2	BUB1B	CBX2BUB1B
CBX2	HMGB3	CBX2HMGB3
CBX2	MCM10	CBX2MCM10
CBX2	KIF11	CBX2KIF11
CBX2	FOXM1	CBX2FOXM1
CBX2	BRCA2	CBX2BRCA2
CBX2	MKI67	CBX2MKI67
CBX2	CDC20	CBX2CDC20
CBX2	CCND2	CBX2CCND2
CBX2	PTTG1	CBX2PTTG1
CBX2	EXO1	CBX2EXO1
CBX2	VSIG2	CBX2VSIG2
CBX2	MYC	CBX2MYC
CBX2	NUF2	CBX2NUF2
CBX2	CHEK1	CBX2CHEK1
CBX2	PBK	CBX2PBK
CBX2	PHGDH	CBX2PHGDH
CBX2	MYBL2	CBX2MYBL2
CBX2	OIP5	CBX2OIP5
CBX2	TK1	CBX2TK1
CBX2	SKP2	CBX2SKP2
CBX2	BVES	CBX2BVES
CBX2	CEP55	CBX2CEP55
CBX2	HELLS	CBX2HELLS
CBX2	RFC4	CBX2RFC4
CBX2	CKAP2L	CBX2CKAP2L
CBX2	IGFBP2	CBX2IGFBP2
CBX2	KIF23	CBX2KIF23
CBX2	SOX11	CBX2SOX11
CBX2	CDC25A	CBX2CDC25A
CBX2	RGMA	CBX2RGMA
CBX2	CCNA2	CBX2CCNA2
CBX2	ASPM	CBX2ASPM
CBX2	MELK	CBX2MELK
CBX2	KIFC1	CBX2KIFC1
CBX2	CKS2	CBX2CKS2
CBX2	FSCN1	CBX2FSCN1
CBX2	DEPDC1	CBX2DEPDC1
CBX2	BIRC5	CBX2BIRC5
CBX2	MCM4	CBX2MCM4
CBX2	KIF2C	CBX2KIF2C
CBX2	MCM5	CBX2MCM5
CBX2	DTL	CBX2DTL
CBX2	ASF1B	CBX2ASF1B
CBX2	CDCA3	CBX2CDCA3
CBX2	CDCA4	CBX2CDCA4
CBX2	UHRF1	CBX2UHRF1
CBX2	CDCA5	CBX2CDCA5
CBX2	TROAP	CBX2TROAP
CBX2	NCAPG	CBX2NCAPG
CBX2	TTK	CBX2TTK
CBX2	CENPA	CBX2CENPA
CBX2	AURKB	CBX2AURKB
CBX2	RAD51AP1	CBX2RAD51AP1
CBX2	CCNB1	CBX2CCNB1
CBX2	IGF2BP3	CBX2IGF2BP3
CBX2	ECT2	CBX2ECT2
CBX2	FAM83D	CBX2FAM83D
CBX2	BUB1	CBX2BUB1
CBX2	E2F7	CBX2E2F7
CBX2	PLK4	CBX2PLK4
CBX2	GINS2	CBX2GINS2
CBX2	GDF15	CBX2GDF15
CBX2	FZD7	CBX2FZD7
CBX2	PLK1	CBX2PLK1
CBX2	CDC6	CBX2CDC6
CBX2	SHCBP1	CBX2SHCBP1
CBX2	CENPE	CBX2CENPE
CBX2	TPX2	CBX2TPX2
CBX2	SBK1	CBX2SBK1
CBX2	CDK6	CBX2CDK6
CBX2	CENPH	CBX2CENPH
CBX2	CENPI	CBX2CENPI
CBX2	PRC1	CBX2PRC1
CBX2	PSAT1	CBX2PSAT1
CBX2	POLE2	CBX2POLE2
CBX2	CENPM	CBX2CENPM
CBX2	CENPN	CBX2CENPN
CBX2	TRIP13	CBX2TRIP13
CBX2	SPC24	CBX2SPC24
CBX2	CDKN3	CBX2CDKN3
CBX2	SPC25	CBX2SPC25
OVOL1	TMEM45B	OVOL1TMEM45B
OVOL1	KRT23	OVOL1KRT23
OVOL1	CALML3	OVOL1CALML3
OVOL1	WFDC5	OVOL1WFDC5
OVOL1	LGALS4	OVOL1LGALS4
OVOL1	STS	OVOL1STS
OVOL1	CDH3	OVOL1CDH3
OVOL1	POF1B	OVOL1POF1B
OVOL1	CAPNS2	OVOL1CAPNS2
OVOL1	TRIM29	OVOL1TRIM29
OVOL1	MUC15	OVOL1MUC15
OVOL1	PRSS8	OVOL1PRSS8
OVOL1	LGALS7	OVOL1LGALS7
OVOL1	KRT6C	OVOL1KRT6C
OVOL1	KRT6A	OVOL1KRT6A
OVOL1	KRTDAP	OVOL1KRTDAP
OVOL1	DSP	OVOL1DSP
OVOL1	FGFBP1	OVOL1FGFBP1
OVOL1	SERPINB5	OVOL1SERPINB5
OVOL1	KRT9	OVOL1KRT9
OVOL1	CLDN3	OVOL1CLDN3
OVOL1	ELF3	OVOL1ELF3
OVOL1	MALL	OVOL1MALL
OVOL1	LY6D	OVOL1LY6D
OVOL1	B3GNT3	OVOL1B3GNT3
OVOL1	PKP1	OVOL1PKP1
OVOL1	DSG1	OVOL1DSG1
OVOL1	DSG3	OVOL1DSG3
OVOL1	IRF6	OVOL1IRF6
OVOL1	RHCG	OVOL1RHCG
OVOL1	DSC2	OVOL1DSC2
OVOL1	IVL	OVOL1IVL
OVOL1	DSC3	OVOL1DSC3
OVOL1	ZNF750	OVOL1ZNF750
OVOL1	COL17A1	OVOL1COL17A1
OVOL1	GCM1	OVOL1GCM1
OVOL1	CSTA	OVOL1CSTA
OVOL1	SERPINB13	OVOL1SERPINB13
OVOL1	GPR87	OVOL1GPR87
OVOL1	CRCT1	OVOL1CRCT1
OVOL1	IL20RB	OVOL1IL20RB
OVOL1	LYPD3	OVOL1LYPD3
OVOL1	SBSN	OVOL1SBSN
OVOL1	KLK8	OVOL1KLK8
OVOL1	FUT3	OVOL1FUT3
OVOL1	XKRX	OVOL1XKRX
OVOL1	LCE3D	OVOL1LCE3D
OVOL1	ERBB3	OVOL1ERBB3
OVOL1	PERP	OVOL1PERP
OVOL1	MICALL1	OVOL1MICALL1
OVOL1	RNASE7	OVOL1RNASE7
OVOL1	RNF39	OVOL1RNF39
OVOL1	SFN	OVOL1SFN
OVOL1	PI3	OVOL1PI3
OVOL1	LY6G6C	OVOL1LY6G6C
OVOL1	SPRR2A	OVOL1SPRR2A
OVOL1	SPRR2B	OVOL1SPRR2B
OVOL1	SPRR2D	OVOL1SPRR2D
OVOL1	KLK13	OVOL1KLK13
OVOL1	GRHL3	OVOL1GRHL3
OVOL1	A2ML1	OVOL1A2ML1
OVOL1	CGN	OVOL1CGN
OVOL1	KLF4	OVOL1KLF4
OVOL1	KLK10	OVOL1KLK10
OVOL1	TBX3	OVOL1TBX3
OVOL1	GJB4	OVOL1GJB4
OVOL1	KRT17	OVOL1KRT17
OVOL1	FXYD3	OVOL1FXYD3
OVOL1	GJB3	OVOL1GJB3
OVOL1	KRT16	OVOL1KRT16
OVOL1	GJB5	OVOL1GJB5
OVOL1	KRT14	OVOL1KRT14
OVOL1	S100P	OVOL1S100P
OVOL1	SPRR1A	OVOL1SPRR1A
OVOL1	SPRR1B	OVOL1SPRR1B
OVOL1	TJP3	OVOL1TJP3
DNMT1	ARHGAP11A	DNMT1ARHGAP11A
DNMT1	ERCC6L	DNMT1ERCC6L
DNMT1	FEN1	DNMT1FEN1
DNMT1	MCM8	DNMT1MCM8
DNMT1	ZWILCH	DNMT1ZWILCH
DNMT1	KIF14	DNMT1KIF14
DNMT1	BUB1B	DNMT1BUB1B
DNMT1	MCM10	DNMT1MCM10
DNMT1	KIF11	DNMT1KIF11
DNMT1	FOXM1	DNMT1FOXM1
DNMT1	BRCA2	DNMT1BRCA2
DNMT1	MKI67	DNMT1MKI67
DNMT1	SMC2	DNMT1SMC2
DNMT1	CDC20	DNMT1CDC20
DNMT1	PTTG1	DNMT1PTTG1
DNMT1	EXO1	DNMT1EXO1
DNMT1	NUF2	DNMT1NUF2
DNMT1	CHEK1	DNMT1CHEK1
DNMT1	PBK	DNMT1PBK
DNMT1	MYBL2	DNMT1MYBL2
DNMT1	CEP55	DNMT1CEP55
DNMT1	HELLS	DNMT1HELLS
DNMT1	RFC4	DNMT1RFC4
DNMT1	CKAP2L	DNMT1CKAP2L
DNMT1	ACTL6A	DNMT1ACTL6A
DNMT1	CKAP2	DNMT1CKAP2
DNMT1	KIF23	DNMT1KIF23
DNMT1	CDC25A	DNMT1CDC25A
DNMT1	CCNA2	DNMT1CCNA2
DNMT1	ASPM	DNMT1ASPM
DNMT1	MELK	DNMT1MELK
DNMT1	KIFC1	DNMT1KIFC1
DNMT1	CKS2	DNMT1CKS2
DNMT1	DEPDC1	DNMT1DEPDC1
DNMT1	BIRC5	DNMT1BIRC5
DNMT1	MCM4	DNMT1MCM4
DNMT1	KIF2C	DNMT1KIF2C
DNMT1	MCM5	DNMT1MCM5
DNMT1	DTL	DNMT1DTL
DNMT1	ASF1B	DNMT1ASF1B
DNMT1	MCM2	DNMT1MCM2
DNMT1	CDCA3	DNMT1CDCA3
DNMT1	CDCA5	DNMT1CDCA5
DNMT1	TROAP	DNMT1TROAP
DNMT1	GMPS	DNMT1GMPS
DNMT1	NCAPG	DNMT1NCAPG
DNMT1	TTK	DNMT1TTK
DNMT1	CENPA	DNMT1CENPA
DNMT1	AURKB	DNMT1AURKB
DNMT1	RAD51AP1	DNMT1RAD51AP1
DNMT1	BRIP1	DNMT1BRIP1
DNMT1	CCNB1	DNMT1CCNB1
DNMT1	ECT2	DNMT1ECT2
DNMT1	BUB1	DNMT1BUB1
DNMT1	E2F7	DNMT1E2F7
DNMT1	PLK4	DNMT1PLK4
DNMT1	GINS2	DNMT1GINS2
DNMT1	POLQ	DNMT1POLQ
DNMT1	PLK1	DNMT1PLK1
DNMT1	CDC6	DNMT1CDC6
DNMT1	FANCB	DNMT1FANCB
DNMT1	SHCBP1	DNMT1SHCBP1
DNMT1	CENPE	DNMT1CENPE
DNMT1	TPX2	DNMT1TPX2
DNMT1	CENPH	DNMT1CENPH
DNMT1	CENPI	DNMT1CENPI
DNMT1	PRC1	DNMT1PRC1
DNMT1	POLE2	DNMT1POLE2
DNMT1	CENPM	DNMT1CENPM
DNMT1	TRIP13	DNMT1TRIP13
DNMT1	SPC24	DNMT1SPC24
DNMT1	ZNF695	DNMT1ZNF695
DNMT1	SPC25	DNMT1SPC25
TFCP2L1	PTPRU	TFCP2L1PTPRU
TFCP2L1	FCGBP	TFCP2L1FCGBP
TFCP2L1	ST6GALNAC1	TFCP2L1ST6GALNAC1
TFCP2L1	SLC44A4	TFCP2L1SLC44A4
TFCP2L1	FOXE1	TFCP2L1FOXE1
TFCP2L1	ITGB4	TFCP2L1ITGB4
TFCP2L1	BNC1	TFCP2L1BNC1
TFCP2L1	AQP5	TFCP2L1AQP5
TFCP2L1	LGALS4	TFCP2L1LGALS4
TFCP2L1	CAPN8	TFCP2L1CAPN8
TFCP2L1	CDH3	TFCP2L1CDH3
TFCP2L1	POF1B	TFCP2L1POF1B
TFCP2L1	TRIM29	TFCP2L1TRIM29
TFCP2L1	IYD	TFCP2L1IYD
TFCP2L1	VSIG2	TFCP2L1VSIG2
TFCP2L1	SOX15	TFCP2L1SOX15
TFCP2L1	MUC15	TFCP2L1MUC15
TFCP2L1	PRSS8	TFCP2L1PRSS8
TFCP2L1	TNS4	TFCP2L1TNS4
TFCP2L1	ROS1	TFCP2L1ROS1
TFCP2L1	DSP	TFCP2L1DSP
TFCP2L1	SERPINB3	TFCP2L1SERPINB3
TFCP2L1	SLC34A2	TFCP2L1SLC34A2
TFCP2L1	FGFBP1	TFCP2L1FGFBP1
TFCP2L1	KRT7	TFCP2L1KRT7
TFCP2L1	KRT5	TFCP2L1KRT5
TFCP2L1	SERPINB5	TFCP2L1SERPINB5
TFCP2L1	ERN2	TFCP2L1ERN2
TFCP2L1	GPRC5A	TFCP2L1GPRC5A
TFCP2L1	ELF3	TFCP2L1ELF3
TFCP2L1	SCNN1B	TFCP2L1SCNN1B
TFCP2L1	CEACAM5	TFCP2L1CEACAM5
TFCP2L1	SCNN1A	TFCP2L1SCNN1A
TFCP2L1	MALL	TFCP2L1MALL
TFCP2L1	B3GNT3	TFCP2L1B3GNT3
TFCP2L1	DSG2	TFCP2L1DSG2
TFCP2L1	ITGA6	TFCP2L1ITGA6
TFCP2L1	DSG3	TFCP2L1DSG3
TFCP2L1	IRF6	TFCP2L1IRF6
TFCP2L1	GPRC5C	TFCP2L1GPRC5C
TFCP2L1	DSC2	TFCP2L1DSC2
TFCP2L1	DSC3	TFCP2L1DSC3
TFCP2L1	COL17A1	TFCP2L1COL17A1
TFCP2L1	SERPINB13	TFCP2L1SERPINB13
TFCP2L1	GPR87	TFCP2L1GPR87
TFCP2L1	TMPRSS4	TFCP2L1TMPRSS4
TFCP2L1	CLCNKB	TFCP2L1CLCNKB
TFCP2L1	IL20RB	TFCP2L1IL20RB
TFCP2L1	TMPRSS2	TFCP2L1TMPRSS2
TFCP2L1	SGMS2	TFCP2L1SGMS2
TFCP2L1	PTHLH	TFCP2L1PTHLH
TFCP2L1	FUT3	TFCP2L1FUT3
TFCP2L1	DUOX1	TFCP2L1DUOX1
TFCP2L1	FAM83F	TFCP2L1FAM83F
TFCP2L1	ERBB3	TFCP2L1ERBB3
TFCP2L1	NLRP7	TFCP2L1NLRP7
TFCP2L1	PERP	TFCP2L1PERP
TFCP2L1	CLCA2	TFCP2L1CLCA2
TFCP2L1	AGR3	TFCP2L1AGR3
TFCP2L1	CLCA4	TFCP2L1CLCA4
TFCP2L1	EYA2	TFCP2L1EYA2
TFCP2L1	CYP4B1	TFCP2L1CYP4B1
TFCP2L1	GRHL3	TFCP2L1GRHL3
TFCP2L1	CGN	TFCP2L1CGN
TFCP2L1	GCLC	TFCP2L1GCLC
TFCP2L1	SLC6A8	TFCP2L1SLC6A8
TFCP2L1	DHRS9	TFCP2L1DHRS9
TFCP2L1	KRT17	TFCP2L1KRT17
TFCP2L1	FXYD3	TFCP2L1FXYD3
TFCP2L1	GJB3	TFCP2L1GJB3
TFCP2L1	KRT15	TFCP2L1KRT15
TFCP2L1	GJB5	TFCP2L1GJB5
TFCP2L1	FAT2	TFCP2L1FAT2
TFCP2L1	SCGB3A1	TFCP2L1SCGB3A1
TFCP2L1	S100P	TFCP2L1S100P
TFCP2L1	TJP3	TFCP2L1TJP3
AHRR	ARHGAP11A	AHRRARHGAP11A
AHRR	ERCC6L	AHRRERCC6L
AHRR	FEN1	AHRRFEN1
AHRR	ZWILCH	AHRRZWILCH
AHRR	KIF14	AHRRKIF14
AHRR	BUB1B	AHRRBUB1B
AHRR	MCM10	AHRRMCM10
AHRR	KIF11	AHRRKIF11
AHRR	TTF2	AHRRTTF2
AHRR	FOXM1	AHRRFOXM1
AHRR	BRCA2	AHRRBRCA2
AHRR	MKI67	AHRRMKI67
AHRR	SMC2	AHRRSMC2
AHRR	CDC20	AHRRCDC20
AHRR	PTTG1	AHRRPTTG1
AHRR	EXO1	AHRREXO1
AHRR	NUF2	AHRRNUF2
AHRR	CHEK1	AHRRCHEK1
AHRR	PBK	AHRRPBK
AHRR	MYBL2	AHRRMYBL2
AHRR	OIP5	AHRROIP5
AHRR	CEP55	AHRRCEP55
AHRR	HELLS	AHRRHELLS
AHRR	RFC4	AHRRRFC4
AHRR	CKAP2L	AHRRCKAP2L
AHRR	CKAP2	AHRRCKAP2
AHRR	KIF23	AHRRKIF23
AHRR	CDC25A	AHRRCDC25A
AHRR	CCNA2	AHRRCCNA2
AHRR	ASPM	AHRRASPM
AHRR	MELK	AHRRMELK
AHRR	KIFC1	AHRRKIFC1
AHRR	CKS2	AHRRCKS2
AHRR	DEPDC1	AHRRDEPDC1
AHRR	BIRC5	AHRRBIRC5
AHRR	MCM4	AHRRMCM4
AHRR	MCM5	AHRRMCM5
AHRR	DTL	AHRRDTL
AHRR	ASF1B	AHRRASF1B
AHRR	MCM2	AHRRMCM2
AHRR	CDCA5	AHRRCDCA5
AHRR	NCAPG	AHRRNCAPG
AHRR	TTK	AHRRTTK
AHRR	CENPA	AHRRCENPA
AHRR	AURKB	AHRRAURKB
AHRR	RAD54B	AHRRRAD54B
AHRR	RAD51AP1	AHRRRAD51AP1
AHRR	BRIP1	AHRRBRIP1
AHRR	CCNB1	AHRRCCNB1
AHRR	IGF2BP3	AHRRIGF2BP3
AHRR	BUB1	AHRRBUB1
AHRR	E2F7	AHRRE2F7
AHRR	PLK4	AHRRPLK4
AHRR	GINS2	AHRRGINS2
AHRR	POLQ	AHRRPOLQ
AHRR	PLK1	AHRRPLK1
AHRR	CDC6	AHRRCDC6
AHRR	FANCB	AHRRFANCB
AHRR	SHCBP1	AHRRSHCBP1
AHRR	CENPE	AHRRCENPE
AHRR	TPX2	AHRRTPX2
AHRR	CENPH	AHRRCENPH
AHRR	CENPI	AHRRCENPI
AHRR	PRC1	AHRRPRC1
AHRR	POLE2	AHRRPOLE2
AHRR	CENPM	AHRRCENPM
AHRR	ZNF215	AHRRZNF215
AHRR	TRIP13	AHRRTRIP13
AHRR	SPC24	AHRRSPC24
AHRR	ZNF695	AHRRZNF695
AHRR	SPC25	AHRRSPC25
ZBTB7C	TMEM45B	ZBTB7CTMEM45B
ZBTB7C	CLIC6	ZBTB7CCLIC6
ZBTB7C	ST6GALNAC1	ZBTB7CST6GALNAC1
ZBTB7C	SLC44A4	ZBTB7CSLC44A4
ZBTB7C	CALML3	ZBTB7CCALML3
ZBTB7C	AQP5	ZBTB7CAQP5
ZBTB7C	LGALS4	ZBTB7CLGALS4
ZBTB7C	CAPN9	ZBTB7CCAPN9
ZBTB7C	POF1B	ZBTB7CPOF1B
ZBTB7C	TRIM29	ZBTB7CTRIM29
ZBTB7C	VSIG2	ZBTB7CVSIG2
ZBTB7C	CAPN5	ZBTB7CCAPN5
ZBTB7C	MUC15	ZBTB7CMUC15
ZBTB7C	CNGA4	ZBTB7CCNGA4
ZBTB7C	FAM81B	ZBTB7CFAM81B
ZBTB7C	LGALS7	ZBTB7CLGALS7
ZBTB7C	GBP6	ZBTB7CGBP6
ZBTB7C	KRTDAP	ZBTB7CKRTDAP
ZBTB7C	DSP	ZBTB7CDSP
ZBTB7C	KRT1	ZBTB7CKRT1
ZBTB7C	TMPRSS11D	ZBTB7CTMPRSS11D
ZBTB7C	ERN2	ZBTB7CERN2
ZBTB7C	ALDH3A1	ZBTB7CALDH3A1
ZBTB7C	CLDN3	ZBTB7CCLDN3
ZBTB7C	ELF3	ZBTB7CELF3
ZBTB7C	SCNN1B	ZBTB7CSCNN1B
ZBTB7C	CEACAM5	ZBTB7CCEACAM5
ZBTB7C	SCNN1A	ZBTB7CSCNN1A
ZBTB7C	PAX9	ZBTB7CPAX9
ZBTB7C	LY6D	ZBTB7CLY6D
ZBTB7C	B3GNT3	ZBTB7CB3GNT3
ZBTB7C	TFF3	ZBTB7CTFF3
ZBTB7C	PKP1	ZBTB7CPKP1
ZBTB7C	IRF6	ZBTB7CIRF6
ZBTB7C	ZMYND10	ZBTB7CZMYND10
ZBTB7C	RHCG	ZBTB7CRHCG
ZBTB7C	DSC2	ZBTB7CDSC2
ZBTB7C	DSC3	ZBTB7CDSC3
ZBTB7C	ZNF750	ZBTB7CZNF750
ZBTB7C	SERPINB11	ZBTB7CSERPINB11
ZBTB7C	CSTA	ZBTB7CCSTA
ZBTB7C	SERPINB13	ZBTB7CSERPINB13
ZBTB7C	DNAH2	ZBTB7CDNAH2
ZBTB7C	TMPRSS4	ZBTB7CTMPRSS4
ZBTB7C	LYPD3	ZBTB7CLYPD3
ZBTB7C	ADH7	ZBTB7CADH7
ZBTB7C	FUT3	ZBTB7CFUT3
ZBTB7C	DUOX1	ZBTB7CDUOX1
ZBTB7C	TSPAN8	ZBTB7CTSPAN8
ZBTB7C	PERP	ZBTB7CPERP
ZBTB7C	ALDH3B1	ZBTB7CALDH3B1
ZBTB7C	AGR2	ZBTB7CAGR2
ZBTB7C	CLCA2	ZBTB7CCLCA2
ZBTB7C	AGR3	ZBTB7CAGR3
ZBTB7C	LY6G6C	ZBTB7CLY6G6C
ZBTB7C	SPRR2A	ZBTB7CSPRR2A
ZBTB7C	CLCA4	ZBTB7CCLCA4
ZBTB7C	MUC16	ZBTB7CMUC16
ZBTB7C	EYA2	ZBTB7CEYA2
ZBTB7C	KLK13	ZBTB7CKLK13
ZBTB7C	KRT13	ZBTB7CKRT13
ZBTB7C	CYP4B1	ZBTB7CCYP4B1
ZBTB7C	FOXJ1	ZBTB7CFOXJ1
ZBTB7C	GRHL3	ZBTB7CGRHL3
ZBTB7C	A2ML1	ZBTB7CA2ML1
ZBTB7C	CGN	ZBTB7CCGN
ZBTB7C	RSPH1	ZBTB7CRSPH1
ZBTB7C	DHRS9	ZBTB7CDHRS9
ZBTB7C	FXYD3	ZBTB7CFXYD3
ZBTB7C	SCGB3A1	ZBTB7CSCGB3A1
ZBTB7C	S100P	ZBTB7CS100P
ZBTB7C	SPRR1A	ZBTB7CSPRR1A
ZBTB7C	TJP3	ZBTB7CTJP3
SOX15	IL1RN	SOX15IL1RN
SOX15	FBXO27	SOX15FBXO27
SOX15	CALML3	SOX15CALML3
SOX15	FZD10	SOX15FZD10
SOX15	CAPNS2	SOX15CAPNS2
SOX15	TRIM29	SOX15TRIM29
SOX15	FAM110C	SOX15FAM110C
SOX15	PGM2	SOX15PGM2
SOX15	SLC39A2	SOX15SLC39A2
SOX15	PITX1	SOX15PITX1
SOX15	EPHB3	SOX15EPHB3
SOX15	GBP6	SOX15GBP6
SOX15	DSP	SOX15DSP
SOX15	TMPRSS11A	SOX15TMPRSS11A
SOX15	DENND2C	SOX15DENND2C
SOX15	FGFBP1	SOX15FGFBP1
SOX15	SERPINB2	SOX15SERPINB2
SOX15	S100A2	SOX15S100A2
SOX15	TMEM40	SOX15TMEM40
SOX15	KRT5	SOX15KRT5
SOX15	TMPRSS11F	SOX15TMPRSS11F
SOX15	SERPINB5	SOX15SERPINB5
SOX15	EDAR	SOX15EDAR
SOX15	ARL4D	SOX15ARL4D
SOX15	LTB4R2	SOX15LTB4R2
SOX15	PAX9	SOX15PAX9
SOX15	MALL	SOX15MALL
SOX15	LY6D	SOX15LY6D
SOX15	PKP1	SOX15PKP1
SOX15	DSG3	SOX15DSG3
SOX15	IRF6	SOX15IRF6
SOX15	RHOV	SOX15RHOV
SOX15	RHCG	SOX15RHCG
SOX15	DSC2	SOX15DSC2
SOX15	IVL	SOX15IVL
SOX15	DSC3	SOX15DSC3
SOX15	ZNF750	SOX15ZNF750
SOX15	SPRR3	SOX15SPRR3
SOX15	CSTA	SOX15CSTA
SOX15	SERPINB13	SOX15SERPINB13
SOX15	GPR87	SOX15GPR87
SOX15	IL20RB	SOX15IL20RB
SOX15	PLA2G3	SOX15PLA2G3
SOX15	LYPD3	SOX15LYPD3
SOX15	ADH7	SOX15ADH7
SOX15	SBSN	SOX15SBSN
SOX15	KLK8	SOX15KLK8
SOX15	RDH12	SOX15RDH12
SOX15	PERP	SOX15PERP
SOX15	P2RY1	SOX15P2RY1
SOX15	CLCA2	SOX15CLCA2
SOX15	SFN	SOX15SFN
SOX15	FAM83C	SOX15FAM83C
SOX15	HES2	SOX15HES2
SOX15	TFAP2A	SOX15TFAP2A
SOX15	WNT7B	SOX15WNT7B
SOX15	IRX4	SOX15IRX4
SOX15	KLK13	SOX15KLK13
SOX15	KRT13	SOX15KRT13
SOX15	GRHL3	SOX15GRHL3
SOX15	A2ML1	SOX15A2ML1
SOX15	KLK10	SOX15KLK10
SOX15	VANGL2	SOX15VANGL2
SOX15	FABP5	SOX15FABP5
SOX15	GJB3	SOX15GJB3
SOX15	GJB6	SOX15GJB6
SOX15	KRT15	SOX15KRT15
SOX15	GJB5	SOX15GJB5
SOX15	RAET1L	SOX15RAET1L
SOX15	SPRR1A	SOX15SPRR1A
SOX15	SPRR1B	SOX15SPRR1B
MTF2	TDRKH	MTF2TDRKH
MTF2	DMGDH	MTF2DMGDH
MTF2	FAAH	MTF2FAAH
MTF2	TFRC	MTF2TFRC
[truncated: 9,964 more rows]
